# Supplementary material for: Adaptive markers distinguish North and South Pacific Albacore amid low population differentiation
Source: Evol Appl. 2021 Feb 23;14(5):1343–64. doi: 10.1111/eva.13202 (PMC8127716; doi:10.1111/eva.13202)
Supplement: Supplementary file 1 — Appendix S1 [file EVA-14-1343-s004.xlsx]

## Sheet: Albacore_samples
Specimen ID	Location	YYYY	MM	DD	decLat	decLong	Fork length (cm)	Total length (cm)	Tissue	Sex	Age class	Live release?	Plate ID	Plate	Lane	Row	Column	Barcode	Sequencing filenames	Sequencing note	NOAA Tray	NOAA No.	SPC ID1	SPC ID2	SPC ID3	SPC ID4	CSIRO ID
BA49811	Baja California	2006			31.37	117.45	68		Liver		Juvenile		GBS0191	Plate 2	1	A	9	TCCGAG	BA49811	Sequencing failed	498	11
BA49818	Baja California	2006			28.31	117.27	71.5		Liver		Juvenile		GBS0191	Plate 2	1	B	6	CCACTCA	BA49818	Odd genotype, removed	498	18
BA49819	Baja California	2006			28.31	117.27			Liver		Juvenile		GBS0191	Plate 2	1	A	10	GGAGTCAAG	BA49819	Odd genotype, removed	498	19
BA49822	Baja California	2006			31.39	117.41	72.5		Liver		Juvenile		GBS0191	Plate 2	1	B	11	GGACAG	BA49822	Sequencing failed	498	22
BA49823	Baja California	2006			31.39	117.41	81		Liver		Juvenile		GBS0191	Plate 2	1	B	2	AACGCACATT	BA49823	Sequencing failed	498	23
BA49823	Baja California	2006			31.39	117.41	81		Liver		Juvenile		GBS0191	Plate 2	1	H	8	CAAGT	BA49823-L2WQC01	Sequencing failed	498	23
BA49824	Baja California	2006			31.38	117.47	60		Liver		Juvenile		GBS0191	Plate 2	1	A	11	CATCTGCCG	BA49824	Sequencing failed	498	24
BA49826	Baja California	2006			31.39	117.43	69		Liver		Juvenile		GBS0191	Plate 2	1	B	7	CAGAGGT	BA49826	Sequencing failed	498	26
BA49827	Baja California	2006			31.39	117.43	88.5		Liver		Juvenile		GBS0191	Plate 2	1	A	12	TTATTACAT	BA49827	Sequencing failed	498	27
BA49828	Baja California	2006			31.42	117.43	80		Liver		Juvenile		GBS0191	Plate 2	1	B	5	GCAAGCCAT	BA49828	Sequencing failed	498	28
BA49830	Baja California	2006			31.42	117.32	80		Liver		Juvenile		GBS0191	Plate 2	1	B	8	GAAGCA	BA49830	Sequencing failed	498	30
BA49831	Baja California	2006			31.43	117.3	65		Liver		Juvenile		GBS0191	Plate 2	1	B	9	TAGATGA	BA49831	Sequencing failed	498	31
BA49832	Baja California	2006			31.43	117.26	83.5		Liver		Juvenile		GBS0191	Plate 2	1	B	4	CACCA	BA49832		498	32
BA49833	Baja California	2006			31.43	117.26	89		Liver		Juvenile		GBS0191	Plate 2	1	B	10	TGAAT	BA49833	Sequencing failed	498	33
BA49834	Baja California	2006			31.43	117.26	84		Liver		Juvenile		GBS0191	Plate 2	1	B	12	GCCAACAAGA	BA49834	Sequencing failed	498	34
BA49835	Baja California	2006			31.43	117.26	90		Liver		Juvenile		GBS0191	Plate 2	1	B	1	CAGATA	BA49835	Sequencing failed	498	35
BA49836	Baja California	2006			31.43	117.26	74.5		Liver		Juvenile		GBS0191	Plate 2	1	A	6	ACCAGGA	BA49836	Sequencing failed	498	36
BA49837	Baja California	2006			31.43	117.26	76.5		Liver		Juvenile		GBS0191	Plate 2	1	A	4	GCCTACCT	BA49837	Sequencing failed	498	37
BA49838	Baja California	2006			31.43	117.26	73		Liver		Juvenile		GBS0191	Plate 2	1	A	5	TGCTT	BA49838		498	38
BA49839	Baja California	2006			31.44	117.28	78		Liver		Juvenile		GBS0191	Plate 2	1	A	7	CTCTCGCAT	BA49839	Sequencing failed	498	39
BA49840	Baja California	2006			31.05	117.19	92.5		Liver		Juvenile		GBS0191	Plate 2	1	C	1	GAAGTG	BA49840	Sequencing failed	498	40
BA49841	Baja California	2006			30.54	117.2	80		Liver		Juvenile		GBS0191	Plate 2	1	A	1	TGACGCCA	BA49841	Sequencing failed	498	41
BA49850	Baja California	2006			31.15	117.33	67		Liver		Juvenile		GBS0191	Plate 2	1	A	3	CTAAGCA	BA49850		498	50
BA49851	Baja California	2006			31.15	117.33	86.5		Liver		Juvenile		GBS0191	Plate 2	1	F	4	ACTGCT	BA49851	Sequencing failed	498	51
BA49852	Baja California	2006			31.15	117.33			Liver		Juvenile		GBS0191	Plate 2	1	A	2	GGCTTA	BA49852		498	52
CS69277	Southern California	2012	10	24	34.4833	-122.25			Fin		Juvenile		GBS0187	Plate 1	1	B	2	AACGCACATT	CS69277		692	77
CS69279	Southern California	2012	10	24	32.4667	-122.317	81.2		Fin		Juvenile		GBS0187	Plate 1	1	B	3	ATTAT	CS69279		692	79
CS69280	Southern California	2012	10	24	32.4667	-122.317	84.4		Fin		Juvenile		GBS0187	Plate 1	1	A	5	TGCTT	CS69280		692	80
CS69281	Southern California	2012	10	24	32.4667	-122.317	86.8		Fin		Juvenile		GBS0187	Plate 1	1	A	4	GCCTACCT	CS69281		692	81
CS69282	Southern California	2012	10	24	32.4667	-122.317	90.2		Fin		Juvenile		GBS0187	Plate 1	1	B	9	TAGATGA	CS69282		692	82
CS69283	Southern California	2012	10	24	34.6667	-122.433	86.7		Fin		Juvenile		GBS0187	Plate 1	1	A	8	ATGGCAA	CS69283		692	83
CS69284	Southern California	2012	10	24	34.6667	-122.433	86.7		Fin		Juvenile		GBS0187	Plate 1	1	A	9	TCCGAG	CS69284		692	84
CS69290	Southern California	2012	10	27	35.7333	-125.15	54.2		Fin		Juvenile		GBS0187	Plate 1	1	B	5	GCAAGCCAT	CS69290		692	90
CS69291	Southern California	2012	10	27	35.7333	-125.15	56		Fin		Juvenile		GBS0187	Plate 1	1	C	2	GAGCGACAT	CS69291		692	91
CS69292	Southern California	2012	10	27	35.7333	-124.583	54.5		Fin		Juvenile		GBS0187	Plate 1	1	B	6	CCACTCA	CS69292		692	92
CS69293	Southern California	2012	10	27	35.7333	-124.583	55.8		Fin		Juvenile		GBS0187	Plate 1	1	A	3	CTAAGCA	CS69293		692	93
CS69319	Southern California	2012	10	27	35.6167	-122.65	54.3		Fin		Juvenile		GBS0244	Plate 4	1	F	3	ATATAA	CS69319		693	19
CS69320	Southern California	2012	10	27	35.6167	-122.65	53.9		Fin		Juvenile		GBS0187	Plate 1	1	A	10	GGAGTCAAG	CS69320		693	20
CS69321	Southern California	2012	10	27	35.6167	-122.65	53.8		Fin		Juvenile		GBS0236	Plate 4	1	F	2	TCTTGG	CS69321		693	21
CS69322	Southern California	2012	10	27	35.8167	-122.4	62.5		Fin		Juvenile		GBS0252	Plate 4	1	F	4	ACTGCT	CS69322		693	22
CS69323	Southern California	2012	10	28	35.8167	-122.4	62		Fin		Juvenile		GBS0260	Plate 4	1	F	5	ATGAGCAA	CS69324		693	23
CS69324	Southern California	2012	10	28	35.8167	-122.4	62		Fin		Juvenile		GBS0228	Plate 4	1	F	1	ATAGAT	CS69338		693	24
CS69338	Southern California	2012	10	25	36.1	122.833	61.4		Fin		Juvenile		GBS0284	Plate 4	1	F	8	ACGGTACT	CS69394		693	38
CS69394	Southern California	2012	10	31	36.1	-122.917	56.5		Fin		Juvenile		GBS0276	Plate 4	1	F	7	AATAACCAA	CS69395		693	94
CS69395	Southern California	2012	10	31	36.1	-122.917	83.2		Fin		Juvenile		GBS0187	Plate 1	1	A	11	CATCTGCCG	CS69396		693	95
CS69396	Southern California	2012	10	31	36.1	-122.917	84		Fin		Juvenile		GBS0268	Plate 4	1	F	6	ATATCGCCA	CS69397		693	96
CS69397	Southern California	2012	10	31	34.9	-122	85.6		Fin		Juvenile		GBS0187	Plate 1	1	B	4	CACCA	CS69419		693	97
CS69419	Southern California	2012	11	2	34.9	-122	55.5		Fin		Juvenile		GBS0187	Plate 1	1	A	7	CTCTCGCAT	CS69420		694	19
CS69420	Southern California	2012	11	2	34.9	-122.867	62.3		Fin		Juvenile		GBS0187	Plate 1	1	H	9	ACAGT	CS69420-L1WQC01		694	20
CS69421	Southern California	2012	11	2	35.5	-120	57.5		Fin		Juvenile		GBS0187	Plate 1	1	A	12	TTATTACAT	CS69421		694	21
CS69422	Southern California	2012	11	2	35.5	-120	54.7		Fin		Juvenile		GBS0187	Plate 1	1	B	12	GCCAACAAGA	CS69422		694	22
CS69423	Southern California	2012	11	2	35.1667	-122.65	56.6		Fin		Juvenile		GBS0187	Plate 1	1	A	1	TGACGCCA	CS69423		694	23
CS69424	Southern California	2012	11	2	35.1667	-122.65	55.2		Fin		Juvenile		GBS0187	Plate 1	1	B	10	TGAAT	CS69424		694	24
CS69425	Southern California	2012	11	2	35.4333	-122.317	80.5		Fin		Juvenile		GBS0187	Plate 1	1	A	6	ACCAGGA	CS69425		694	25
CS69426	Southern California	2012	11	2	35.4333	-122.317			Fin		Juvenile		GBS0187	Plate 1	1	B	1	CAGATA	CS69426		694	26
CS69427	Southern California	2012	11	2	35.4333	-122.317	84.2		Fin		Juvenile		GBS0292	Plate 4	1	F	9	CGCAACCAGT	CS69427		694	27
CS69428	Southern California	2012	11	2	35.4333	-122.317	84.2		Fin		Juvenile		GBS0187	Plate 1	1	C	6	TCACGGAAG	CS69428		694	28
CS69429	Southern California	2012	11	2	35.1	-122.6	85.2		Fin		Juvenile		GBS0187	Plate 1	1	C	4	AATTAG	CS69429		694	29
CS69430	Southern California	2012	11	2	35.1	-122.6			Fin		Juvenile		GBS0187	Plate 1	1	C	3	GCGCTCA	CS69430		694	30
CS69431	Southern California	2012	11	2	35.1	-122.6			Fin		Juvenile		GBS0187	Plate 1	1	B	7	CAGAGGT	CS69431		694	31
CS69432	Southern California	2012	11	2	35.1	-122.6	80.5		Fin		Juvenile		GBS0187	Plate 1	1	B	8	GAAGCA	CS69432		694	32
CS69433	Southern California	2012	11	2	35.1	-122.6	87.2		Fin		Juvenile		GBS0187	Plate 1	1	A	2	GGCTTA	CS69433		694	33
CS69447	Southern California	2012	11	3	34.3	-122.217	88.8		Fin		Juvenile		GBS0187	Plate 1	1	B	11	GGACAG	CS69447		694	47
CS69448	Southern California	2012	11	3	33.9667	-122.1	80		Fin		Juvenile		GBS0187	Plate 1	1	C	1	GAAGTG	CS69448		694	48
CS69449	Southern California	2012	11	2	35.1	-122.6			Fin		Juvenile		GBS0187	Plate 1	1	C	5	CGCACCAATT	CS69449		694	49
CN70301	Northern California	2010	10	15	40.7	-125.07	87		Fin		Juvenile	Y	GBS0187	Plate 1	1	D	5	CTCGCGG	CN70301		703	01
CN70302	Northern California	2010	10	13	40.89	-125.8	82		Fin		Juvenile	Y	GBS0187	Plate 1	1	D	2	CCTTGCCATT	CN70302		703	02
CN70303	Northern California	2010	10	13	40.88	-125.84	75		Fin		Juvenile	Y	GBS0187	Plate 1	1	C	10	CATAT	CN70303		703	03
CN70304	Northern California	2010	10	14	40.94	-125.66	84		Fin		Juvenile	Y	GBS0187	Plate 1	1	C	8	AACGTGCCT	CN70304		703	04
CN70305	Northern California	2010	10	14	40.95	-125.65	79		Fin		Juvenile	Y	GBS0187	Plate 1	1	D	8	CCTCG	CN70305		703	05
CN70306	Northern California	2010	10	13	40.88	-125.84	82		Fin		Juvenile	Y	GBS0187	Plate 1	1	D	12	CGTGTCA	CN70306		703	06
CN70307	Northern California	2010	10	13	40.95	-125.65	80		Fin		Juvenile	Y	GBS0187	Plate 1	1	C	12	TGCCGCAT	CN70307		703	07
CN70308	Northern California	2010	10	15	40.7	-125.07	81		Fin		Juvenile	Y	GBS0187	Plate 1	1	D	1	TAGCGGAT	CN70308		703	08
CN70309	Northern California	2010	10	14	40.95	-125.66	78		Fin		Juvenile	Y	GBS0187	Plate 1	1	C	7	GCGTACAAT	CN70309		703	09
CN70310	Northern California	2010	10	14	40.95	-125.65	78		Fin		Juvenile	Y	GBS0187	Plate 1	1	C	9	TGGCCAG	CN70310		703	10
CN70311	Northern California	2010	10	14	40.94	-125.66	81		Fin		Juvenile	Y	GBS0187	Plate 1	1	D	6	TATCA	CN70311		703	11
CN70312	Northern California	2010	10	14	40.95	-125.65	84		Fin		Juvenile	Y	GBS0187	Plate 1	1	D	3	ACTGCGAT	CN70312		703	12
CN70313	Northern California	2010	10	15	40.7	-125.07	80.5		Fin		Juvenile	Y	GBS0187	Plate 1	1	D	7	ACGCGCG	CN70313		703	13
CN70314	Northern California	2010	10	14	40.95	-125.65	79		Fin		Juvenile	Y	GBS0187	Plate 1	1	E	1	TATTCGCAT	CN70314		703	14
CN70315	Northern California	2010	10	13	40.89	-125.8	81		Fin		Juvenile	Y	GBS0187	Plate 1	1	D	10	GTGACACAT	CN70315	Sequencing failed	703	15
CN70316	Northern California	2010	10	13	40.89	-125.8	73		Fin		Juvenile	Y	GBS0187	Plate 1	1	C	11	ATCTGT	CN70316		703	16
CN70317	Northern California	2010	10	13	40.88	-125.84	78		Fin		Juvenile	Y	GBS0187	Plate 1	1	D	11	AAGACGCT	CN70317		703	17
CN70318	Northern California	2010	10	14	40.94	-125.66	82		Fin		Juvenile	Y	GBS0187	Plate 1	1	D	9	GCACGAT	CN70318		703	18
CN70319	Northern California	2010	10	13	40.88	-125.84	79		Fin		Juvenile	Y	GBS0187	Plate 1	1	E	2	GGTATA	CN70319		703	19
CN70320	Northern California	2010	10	14	40.95	-125.65	73		Fin		Juvenile	Y	GBS0187	Plate 1	1	D	4	GGAACGA	CN70320		703	20
OR23052	Oregon	2009	9	11	44.8317	-125.07		83	Fin		Juvenile		GBS0308	Plate 4	1	F	11	TAGCAG	OR23052		230	52
OR23053	Oregon	2009	9	11	44.8317	-125.07		80	Fin		Juvenile		GBS0187	Plate 1	1	F	12	GCTCCGA	OR23053		230	53
OR23056	Oregon	2009	9	11	44.8183	-125		79	Fin		Juvenile		GBS0245	Plate 4	1	G	3	TGGCAACAGA	OR23056		230	56
OR23057	Oregon	2009	9	11	44.8183	-125		79	Fin		Juvenile		GBS0187	Plate 1	1	F	10	CAGTGCCATT	OR23057		230	57
OR23059	Oregon	2009	9	11	44.8333	-125		70	Fin		Juvenile		GBS0187	Plate 1	1	E	6	TAGCCAA	OR23059		230	59
OR23060	Oregon	2009	9	11	44.8333	-125		80	Fin		Juvenile		GBS0237	Plate 4	1	G	2	GGTGT	OR23060		230	60
OR23062	Oregon	2009	9	11	44.8333	-124.97		82	Fin		Juvenile		GBS0187	Plate 1	1	E	9	TTGCTG	OR23062		230	62
OR23066	Oregon	2009	9	11	44.815	-125		73	Fin		Juvenile		GBS0187	Plate 1	1	F	8	ACGGTACT	OR23066		230	66
OR23067	Oregon	2009	9	11	44.8267	-125			Fin		Juvenile		GBS0187	Plate 1	1	F	6	ATATCGCCA	OR23067		230	67
OR23069	Oregon	2009	9	11	44.8267	-125		71	Fin		Juvenile		GBS0187	Plate 1	1	F	4	ACTGCT	OR23069		230	69
OR23070	Oregon	2009	9	11	44.84	-125		77	Fin		Juvenile		GBS0187	Plate 1	1	F	3	ATATAA	OR23070		230	70
OR23071	Oregon	2009	9	11	44.82	-125		78	Fin		Juvenile		GBS0187	Plate 1	1	F	1	ATAGAT	OR23071		230	71
OR23072	Oregon	2009	9	11	44.82	-125		81	Fin		Juvenile		GBS0187	Plate 1	1	E	8	CTCAT	OR23072		230	72
OR23073	Oregon	2009	9	11	44.8167	-125		70	Fin		Juvenile		GBS0187	Plate 1	1	F	5	ATGAGCAA	OR23073		230	73
OR23075	Oregon	2009	9	12	44.8583	-125.03		77	Fin		Juvenile		GBS0187	Plate 1	1	E	11	GAATGCAATA	OR23075		230	75
OR23076	Oregon	2009	9	12	44.8567	-125.03		84	Fin		Juvenile		GBS0187	Plate 1	1	F	9	CGCAACCAGT	OR23076		230	76
OR23077	Oregon	2009	9	12	44.8567	-125.03		76	Fin		Juvenile		GBS0187	Plate 1	1	G	1	CCGAACA	OR23077		230	77
OR23078	Oregon	2009	9	12	44.855	-125.04		68	Fin		Juvenile		GBS0187	Plate 1	1	E	7	GTCGCCT	OR23078		230	78
OR23080	Oregon	2009	9	12	44.8583	-125.06		77	Fin		Juvenile		GBS0187	Plate 1	1	G	3	TGGCAACAGA	OR23080		230	80
OR23081	Oregon	2009	9	12	44.8583	-125.06		77	Fin		Juvenile		GBS0316	Plate 4	1	F	12	GCTCCGA	OR23081		230	81
OR23081	Oregon	2009	9	12	44.8583	-125.06		77	Fin		Juvenile		GBS0302	Plate 4	1	H	10	TGCAGA	OR23081-L4WQC02		230	81
OR23082	Oregon	2009	9	12	44.855	-125.06		80	Fin		Juvenile		GBS0229	Plate 4	1	G	1	CCGAACA	OR23082		230	82
OR23084	Oregon	2009	9	12	44.855	-125.06		82	Fin		Juvenile		GBS0187	Plate 1	1	E	5	AACTGG	OR23084		230	84
OR23086	Oregon	2009	9	12	44.8517	-125.1		74	Fin		Juvenile		GBS0187	Plate 1	1	G	2	GGTGT	OR23086		230	86
OR23087	Oregon	2009	9	12	44.8533	-125.13		75	Fin		Juvenile		GBS0187	Plate 1	1	E	10	TATGT	OR23087		230	87
OR23087	Oregon	2009	9	12	44.8533	-125.13		75	Fin		Juvenile		GBS0191	Plate 2	1	H	11	CTTAG	OR23087-L2BQCOR		230	87
OR23089	Oregon	2009	9	12	44.8533	-125.1		72	Fin		Juvenile		GBS0187	Plate 1	1	E	12	CAACCACACA	OR23089		230	89
OR23091	Oregon	2009	9	12	44.8783	-125.14		72	Fin		Juvenile		GBS0187	Plate 1	1	F	7	AATAACCAA	OR23091		230	91
OR23092	Oregon	2009	9	12	44.8783	-125.14		76	Fin		Juvenile		GBS0187	Plate 1	1	E	3	TTCGTT	OR23092		230	92
OR23093	Oregon	2009	9	12	44.8783	-125.14		84	Fin		Juvenile		GBS0187	Plate 1	1	F	2	TCTTGG	OR23093		230	93
OR23094	Oregon	2009	9	12	44.8783	-125.14		77	Fin		Juvenile		GBS0230	Plate 4	1	H	1	GGAAGACAT	OR23094		230	94
OR23097	Oregon	2009	9	12	44.8783	-125.14		80	Fin		Juvenile		GBS0187	Plate 1	1	E	4	ACAACT	OR23097		230	97
OR23098	Oregon	2009	9	12	44.8783	-125.14		78	Fin		Juvenile		GBS0187	Plate 1	1	F	11	TAGCAG	OR23098		230	98
OR23098	Oregon	2009	9	12	44.8783	-125.14		78	Fin		Juvenile		GBS0196	Plate 3	2	H	11	CTTAG	OR23098-L3BQCOR		230	98
WA7831X	Washington	2013	10	25	46.2666	-125.167	80		Fin		Juvenile	Y	GBS0191	Plate 2	1	D	5	CTCGCGG	WA7831X		783	100
WA78375	Washington	2013	10	24	46.25	-125.117	69		Fin		Juvenile	Y	GBS0191	Plate 2	1	D	2	CCTTGCCATT	WA78375		783	75
WA78376	Washington	2013	10	24	46.25	-125.117	68		Fin		Juvenile	Y	GBS0191	Plate 2	1	E	1	TATTCGCAT	WA78376		783	76
WA78377	Washington	2013	10	24	46.25	-125.117			Fin		Juvenile	Y	GBS0191	Plate 2	1	D	3	ACTGCGAT	WA78377		783	77
WA78378	Washington	2013	10	24	46.25	-125.117	82		Fin		Juvenile	Y	GBS0191	Plate 2	1	D	1	TAGCGGAT	WA78378		783	78
WA78379	Washington	2013	10	24	46.2333	-125.117	73		Fin		Juvenile	Y	GBS0191	Plate 2	1	D	6	TATCA	WA78379		783	79
WA78380	Washington	2013	10	24	46.2333	-125.117	78		Fin		Juvenile	Y	GBS0269	Plate 4	1	G	6	CTCTA	WA78380		783	80
WA78381	Washington	2013	10	24	46.2333	-125.117	68		Fin		Juvenile	Y	GBS0253	Plate 4	1	G	4	CGTGGACAGT	WA78381		783	81
WA78382	Washington	2013	10	24	46.2333	-125.117	70		Fin		Juvenile	Y	GBS0191	Plate 2	1	D	8	CCTCG	WA78382	Odd genotype, removed	783	82
WA78383	Washington	2013	10	24	46.2333	-125.117	79		Fin		Juvenile	Y	GBS0261	Plate 4	1	G	5	CTTGA	WA78383		783	83
WA78384	Washington	2013	10	25	46.25	-125.133	76		Fin		Juvenile	Y	GBS0191	Plate 2	1	D	7	ACGCGCG	WA78384		783	84
WA78385	Washington	2013	10	25	46.25	-125.133	72		Fin		Juvenile	Y	GBS0191	Plate 2	1	D	9	GCACGAT	WA78385		783	85
WA78386	Washington	2013	10	25	46.25	-125.133	71		Fin		Juvenile	Y	GBS0191	Plate 2	1	C	6	TCACGGAAG	WA78386		783	86
WA78386	Washington	2013	10	25	46.25	-125.133	71		Fin		Juvenile	Y	GBS0191	Plate 2	1	H	9	ACAGT	WA78386-L2WQC02		783	86
WA78387	Washington	2013	10	25	46.25	-125.133	67		Fin		Juvenile	Y	GBS0191	Plate 2	1	E	2	GGTATA	WA78387	Odd genotype, removed	783	87
WA78388	Washington	2013	10	25	46.25	-125.133	79		Fin		Juvenile	Y	GBS0278	Plate 4	1	H	7	CGTCGCCACT	WA78388		783	88
WA78390	Washington	2013	10	25	46.25	-125.133	70		Fin		Juvenile	Y	GBS0191	Plate 2	1	D	12	CGTGTCA	WA78390		783	90
WA78391	Washington	2013	10	25	46.2333	-125.117	67		Fin		Juvenile	Y	GBS0191	Plate 2	1	C	12	TGCCGCAT	WA78391		783	91
WA78392	Washington	2013	10	25	46.2333	-125.117	67		Fin		Juvenile	Y	GBS0191	Plate 2	1	C	2	GAGCGACAT	WA78392		783	92
WA78393	Washington	2013	10	25	46.2666	-125.133	70		Fin		Juvenile	Y	GBS0191	Plate 2	1	C	9	TGGCCAG	WA78393		783	93
WA78395	Washington	2013	10	25	46.25	-125.1	82		Fin		Juvenile	Y	GBS0191	Plate 2	1	D	11	AAGACGCT	WA78395		783	95
WA78396	Washington	2013	10	25	46.2666	-125.133	71		Fin		Juvenile	Y	GBS0191	Plate 2	1	D	4	GGAACGA	WA78396		783	96
WA78398	Washington	2013	10	25	46.2833	-125.167	80		Fin		Juvenile	Y	GBS0191	Plate 2	1	D	10	GTGACACAT	WA78398		783	98
WA78399	Washington	2013	10	25	46.2833	-125.167	71		Fin		Juvenile	Y	GBS0191	Plate 2	1	C	4	AATTAG	WA78399		783	99
WA78401	Washington	2013	10	25	46.2666	-125.167	82		Fin		Juvenile	Y	GBS0191	Plate 2	1	C	8	AACGTGCCT	WA78401		784	01
WA78402	Washington	2013	10	25	46.2666	-125.167	76		Fin		Juvenile	Y	GBS0191	Plate 2	1	C	10	CATAT	WA78402		784	02
WA78403	Washington	2013	10	25	46.2666	-125.167	81		Fin		Juvenile	Y	GBS0191	Plate 2	1	C	3	GCGCTCA	WA78403	Odd genotype, removed	784	03
WA78404	Washington	2013	10	25	46.2666	-125.167	71		Fin		Juvenile	Y	GBS0191	Plate 2	1	C	5	CGCACCAATT	WA78404		784	04
WA78405	Washington	2013	10	25	46.2666	-125.167	79		Fin		Juvenile	Y	GBS0191	Plate 2	1	C	11	ATCTGT	WA78405		784	05
WA78406	Washington	2013	10	25	46.2666	-125.167	82		Fin		Juvenile	Y	GBS0277	Plate 4	1	G	7	AATGAACGA	WA78406	Sequencing failed	784	06
WA78407	Washington	2013	10	25	46.2666	-125.167	81		Fin		Juvenile	Y	GBS0191	Plate 2	1	C	7	GCGTACAAT	WA78407		784	07
WA78410	Washington	2013	10	25	46.2666	-125.167	70		Fin		Juvenile	Y	GBS0300	Plate 4	1	F	10	CAGTGCCATT	WA78410		784	10
BC49531	British Columbia	2005			51.5	131.2			Liver		Juvenile		GBS0196	Plate 3	2	A	10	GGAGTCAAG	BC49531	Sequencing failed	495	31
BC49548	British Columbia	2005			51.51	132.2			Liver		Juvenile		GBS0196	Plate 3	2	A	5	TGCTT	BC49548	Sequencing failed	495	48
BC49549	British Columbia	2005			51.03	130.59			Liver		Juvenile		GBS0196	Plate 3	2	A	3	CTAAGCA	BC49549	Sequencing failed	495	49
BC49550	British Columbia	2005			51.03	130.59			Liver		Juvenile		GBS0196	Plate 3	2	A	12	TTATTACAT	BC49550	Sequencing failed	495	50
BC49556	British Columbia	2005			51.55	131.32			Liver		Juvenile		GBS0196	Plate 3	2	A	9	TCCGAG	BC49558	Sequencing failed	495	56
BC49559	British Columbia	2005			51.5	131.2			Liver		Juvenile		GBS0196	Plate 3	2	B	5	GCAAGCCAT	BC49559		495	59
BC49563	British Columbia	2005			51.5	131.3			Liver		Juvenile		GBS0196	Plate 3	2	A	11	CATCTGCCG	BC49563		495	63
BC49595	British Columbia	2005			51.02	131.46			Liver		Juvenile		GBS0196	Plate 3	2	A	1	TGACGCCA	BC49595	Sequencing failed	495	95
BC49596	British Columbia	2005			51.02	131.46			Liver		Juvenile		GBS0196	Plate 3	2	B	2	AACGCACATT	BC49596		495	96
BC49598	British Columbia	2005			51.36	131.22			Liver		Juvenile		GBS0196	Plate 3	2	A	4	GCCTACCT	BC49598		495	98
BC49608	British Columbia	2005			51.54	131.3			Liver		Juvenile		GBS0196	Plate 3	2	B	1	CAGATA	BC49608	Sequencing failed	496	08
BC49610	British Columbia	2005			51.5	131.29			Liver		Juvenile		GBS0196	Plate 3	2	B	9	TAGATGA	BC49610	Sequencing failed	496	10
BC49618	British Columbia	2005			51.5	131.2			Liver		Juvenile		GBS0196	Plate 3	2	B	4	CACCA	BC49618	Sequencing failed	496	18
BC49619	British Columbia	2005			51.5	131.2			Liver		Juvenile		GBS0196	Plate 3	2	C	1	GAAGTG	BC49619		496	19
BC49622	British Columbia	2005			51	131.45			Liver		Juvenile		GBS0196	Plate 3	2	B	12	GCCAACAAGA	BC49622	Sequencing failed	496	22
BC49635	British Columbia	2005			51.03	130.5			Liver		Juvenile		GBS0196	Plate 3	2	A	6	ACCAGGA	BC49635		496	35
BC49636	British Columbia	2005			51.42	131.26			Liver		Juvenile		GBS0196	Plate 3	2	B	10	TGAAT	BC49636	Sequencing failed	496	36
BC49637	British Columbia	2005			51.42	131.26			Liver		Juvenile		GBS0196	Plate 3	2	B	7	CAGAGGT	BC49637		496	37
BC49638	British Columbia	2005			51.43	131.25			Liver		Juvenile		GBS0196	Plate 3	2	A	7	CTCTCGCAT	BC49638	Sequencing failed	496	38
BC49650	British Columbia	2005			51.5	131.3			Liver		Juvenile		GBS0196	Plate 3	2	B	8	GAAGCA	BC49650	Sequencing failed	496	50
BC49652	British Columbia	2005			51.36	131.22			Liver		Juvenile		GBS0196	Plate 3	2	B	6	CCACTCA	BC49652	Sequencing failed	496	52
BC49653	British Columbia	2005			51.36	131.22			Liver		Juvenile		GBS0196	Plate 3	2	A	2	GGCTTA	BC49653		496	53
BC49653	British Columbia	2005			51.36	131.22			Liver		Juvenile		GBS0196	Plate 3	2	H	9	ACAGT	BC49653-L3WQC01		496	53
BC49679	British Columbia	2005			51.56	131.32			Liver		Juvenile		GBS0196	Plate 3	2	B	11	GGACAG	BC49679		496	79
BC49684	British Columbia	2005			51.46	131.32			Liver		Juvenile		GBS0196	Plate 3	2	B	3	ATTAT	BC49684		496	84
BC49685	British Columbia	2005			51.46	131.32			Liver		Juvenile		GBS0196	Plate 3	2	A	8	ATGGCAA	BC49684-L3WQC03	Sequencing failed	496	85
HW75302	Hawaii	2010	6	30	19.63	-156	108		Fin		Adult		GBS0191	Plate 2	1	F	7	AATAACCAA	HW75302		753	02
HW75303	Hawaii	2010	6	23	19.63	-156	108		Fin		Adult		GBS0191	Plate 2	1	G	2	GGTGT	HW75303		753	03
HW75304	Hawaii	2010	6	24	19.63	-156	128		Fin		Adult		GBS0191	Plate 2	1	E	12	CAACCACACA	HW75304		753	04
HW75305	Hawaii	2010	6	24	19.63	-156	125		Fin		Adult		GBS0191	Plate 2	1	F	1	ATAGAT	HW75305		753	05
HW75306	Hawaii	2010	6	24	19.63	-156	115		Fin		Adult		GBS0191	Plate 2	1	E	9	TTGCTG	HW75306		753	06
HW75308	Hawaii	2010	6	24	19.63	-156	117		Fin		Adult		GBS0191	Plate 2	1	F	2	TCTTGG	HW75308		753	07
HW75309	Hawaii	2010	6	24	19.63	-156	113		Fin		Adult		GBS0191	Plate 2	1	F	11	TAGCAG	HW75309		753	08
HW75310	Hawaii	2010	6	24	19.63	-156	112		Fin		Adult		GBS0301	Plate 4	1	G	10	ACAACCAACT	HW75310		753	09
HW75312	Hawaii	2010	6	24	19.63	-156	107		Fin		Adult		GBS0191	Plate 2	1	F	10	CAGTGCCATT	HW75312		753	10
HW75313	Hawaii	2010	6	24	19.63	-156	127		Fin		Adult		GBS0191	Plate 2	1	G	3	TGGCAACAGA	HW75313		753	11
HW75313	Hawaii	2010	6	24	19.63	-156	127		Fin		Adult		GBS0191	Plate 2	1	E	5	AACTGG	HW75313-L2WQC04		753	12
HW75314	Hawaii	2010	6	27	19.63	-156	113		Fin		Adult		GBS0285	Plate 4	1	G	8	GCGCCG	HW75314		753	13
HW75314	Hawaii	2010	6	27	19.63	-156	113		Fin		Adult		GBS0191	Plate 2	1	F	9	CGCAACCAGT	HW75314	Sequencing failed	753	14
HW75315	Hawaii	2010	6	27	19.63	-156	118		Fin		Adult		GBS0191	Plate 2	1	B	3	ATTAT	HW75315		753	15
HW75316	Hawaii	2010	6	27	19.63	-156	125		Fin		Adult		GBS0191	Plate 2	1	E	11	GAATGCAATA	HW75316		753	16
HW75317	Hawaii	2010	6	27	19.63	-156	113		Fin		Adult		GBS0191	Plate 2	1	E	8	CTCAT	HW75317		753	17
HW75318	Hawaii	2010	6	27	19.63	-156	116		Fin		Adult		GBS0191	Plate 2	1	F	12	GCTCCGA	HW75318		753	18
HW75319	Hawaii	2010	6	27	19.63	-156	105		Fin		Adult		GBS0191	Plate 2	1	E	7	GTCGCCT	HW75319		753	19
HW75320	Hawaii	2010	6	27	19.63	-156	108		Fin		Adult		GBS0309	Plate 4	1	G	11	ATCCG	HW75320		753	20
HW75322	Hawaii	2010	6	27	19.63	-156	109		Fin		Adult		GBS0191	Plate 2	1	F	3	ATATAA	HW75322		753	21
HW75323	Hawaii	2010	6	27	19.63	-156	119		Fin		Adult		GBS0191	Plate 2	1	F	6	ATATCGCCA	HW75323		753	22
HW75323	Hawaii	2010	6	27	19.63	-156	119		Fin		Adult		GBS0196	Plate 3	2	C	6	TCACGGAAG	HW75323-L3BQCHW		753	23
HW75324	Hawaii	2010	6	28	19.63	-156	112		Fin		Adult		GBS0191	Plate 2	1	E	6	TAGCCAA	HW75324		753	24
HW75325	Hawaii	2010	6		19.63	-156	111		Fin		Adult		GBS0191	Plate 2	1	E	3	TTCGTT	HW75325		753	25
HW75326	Hawaii	2010	6		19.63	-156	112		Fin		Adult		GBS0191	Plate 2	1	F	8	ACGGTACT	HW75325-L2WQC03		753	26
HW75327	Hawaii	2010	6		19.63	-156	110		Fin		Adult		GBS0191	Plate 2	1	E	4	ACAACT	HW75326		753	27
HW75328	Hawaii	2010	6		19.63	-156	117		Fin		Adult		GBS0191	Plate 2	1	F	5	ATGAGCAA	HW75327		753	28
HW75329	Hawaii	2010	6	24	19.63	-156	127		Fin		Adult		GBS0191	Plate 2	1	A	8	ATGGCAA	HW75328		753	29
HW75330	Hawaii	2010	6	27	19.63	-156	102		Fin		Adult		GBS0293	Plate 4	1	G	9	TCACTG	HW75330		753	30
HW75330	Hawaii	2010	6	27	19.63	-156	102		Fin		Adult		GBS0191	Plate 2	1	G	1	CCGAACA	HW75330	Sequencing failed	753	30
HW75330	Hawaii	2010	6	27	19.63	-156	102		Fin		Adult		GBS0317	Plate 4	1	G	12	TCAGAGAT	HW75330-L4WQC03		753	30
HN11439	Northwest of Hawaii	2016	11	24	33.5833	-161.567	82		Fin		Adult		GBS0187	Plate 1	1	H	11	CTTAG	HN11439-L1BQCHN			11439
HN11439	Northwest of Hawaii	2016	11	24	33.5833	-161.567	82		Fin		Adult		GBS0191	Plate 2	1	H	10	TGCAGA	HN11439-L2BQCHN			11439
HN11442	Northwest of Hawaii	2016	11	23	33.4833	-161.95	92		Fin		Adult		GBS0196	Plate 3	2	D	5	CTCGCGG	HN11442			11442
HN11457	Northwest of Hawaii	2016	11	14	31.9833	-160.683	93		Fin		Adult		GBS0246	Plate 4	1	H	3	CTCGTCG	HN11457			11457
HN11458	Northwest of Hawaii	2016	12	14	31.9833	-160.683	93		Fin		Adult		GBS0196	Plate 3	2	C	5	CGCACCAATT	HN11458			11458
HN11459	Northwest of Hawaii	2016	12	14	31.9833	-160.717	103		Fin		Adult		GBS0196	Plate 3	2	D	12	CGTGTCA	HN11459			11459
HN11460	Northwest of Hawaii	2016	12	14	32	-160.733	98		Fin		Adult		GBS0196	Plate 3	2	C	9	TGGCCAG	HN11460			11460
HN11462	Northwest of Hawaii	2016	12	12	32.1333	-160.733	97		Fin		Adult		GBS0238	Plate 4	1	H	2	GGATA	HN11462			11462
HN11464	Northwest of Hawaii	2016	12	11	32.5333	-160.45	97		Fin		Adult		GBS0196	Plate 3	2	C	7	GCGTACAAT	HN11464			11464
HN11465	Northwest of Hawaii	2016	12	11	32.5333	-160.45	102		Fin		Adult		GBS0196	Plate 3	2	D	6	TATCA	HN11465			11465
HN11466	Northwest of Hawaii	2016	12	9	32.8667	-159.233	86		Fin		Adult		GBS0196	Plate 3	2	E	1	TATTCGCAT	HN11466			11466
HN11467	Northwest of Hawaii	2016	12	9	32.8667	-159.233	96		Fin		Adult		GBS0196	Plate 3	2	D	9	GCACGAT	HN11467			11467
HN11468	Northwest of Hawaii	2016	12	8	32.6	-161.183	108		Fin		Adult		GBS0196	Plate 3	2	E	3	TTCGTT	HN11468			11468
HN11469	Northwest of Hawaii	2016	12	8	32.6	161.183	100		Fin		Adult		GBS0196	Plate 3	2	D	3	ACTGCGAT	HN11469			11469
HN11470	Northwest of Hawaii	2016	12	7	32.6333	-161.15	94		Fin		Adult		GBS0196	Plate 3	2	C	2	GAGCGACAT	HN11470			11470
HN11471	Northwest of Hawaii	2016	12	7	32.6333	-161.15	109		Fin		Adult		GBS0196	Plate 3	2	C	4	AATTAG	HN11471			11471
HN11472	Northwest of Hawaii	2016	12	6	32.55	-160.017	102		Fin		Adult		GBS0196	Plate 3	2	D	7	ACGCGCG	HN11472			11472
HN11473	Northwest of Hawaii	2016	12	6	32.6	-159.967	102		Fin		Adult		GBS0196	Plate 3	2	D	11	AAGACGCT	HN11473			11473
HN11474	Northwest of Hawaii	2016	12	5	32.0333	-160.5	94		Fin		Adult		GBS0196	Plate 3	2	D	8	CCTCG	HN11474			11474
HN11476	Northwest of Hawaii	2016	12	4	31.95	-160.283	106		Fin		Adult		GBS0196	Plate 3	2	E	2	GGTATA	HN11476			11476
HN11477	Northwest of Hawaii	2016	12	4	31.9333	-160.283	97		Fin		Adult		GBS0196	Plate 3	2	C	8	AACGTGCCT	HN11477			11477
HN11478	Northwest of Hawaii	2016	12	2	33.0667	-162.967	107		Fin		Adult		GBS0196	Plate 3	2	C	11	ATCTGT	HN11478			11478
HN11479	Northwest of Hawaii	2016	12	2	33.0667	-162.95	87		Fin		Adult		GBS0196	Plate 3	2	D	1	TAGCGGAT	HN11479			11479
HN12058	Northwest of Hawaii	2016	11	30	32.1167	-157.35	82		Fin		Adult		GBS0196	Plate 3	2	C	12	TGCCGCAT	HN12058			12058
HN12059	Northwest of Hawaii	2016	11	30	32.45	-157.35	86		Fin		Adult		GBS0196	Plate 3	2	C	3	GCGCTCA	HN12059			12059
HN12060	Northwest of Hawaii	2016	11	30	32.45	-157.367	80		Fin		Adult		GBS0196	Plate 3	2	C	10	CATAT	HN12060			12060
HN12061	Northwest of Hawaii	2016	11	30	32.45	-157.367	80		Fin		Adult		GBS0196	Plate 3	2	D	4	GGAACGA	HN12061			12061
HN12062	Northwest of Hawaii	2016	11	30	32.5	-157.533	105		Fin		Adult		GBS0196	Plate 3	2	D	10	GTGACACAT	HN12062			12062
HN12063	Northwest of Hawaii	2016	11	30	32.5	-157.533	88		Fin		Adult		GBS0196	Plate 3	2	D	2	CCTTGCCATT	HN12063			12063
JP88802	Japan	2016	2	27	34.6667	143.55	71.3		Fin		Adult		GBS0191	Plate 2	1	G	6	CTCTA	JP88802		888	02
JP88803	Japan	2016	2	27	34.6667	143.55	70.8		Fin		Adult		GBS0196	Plate 3	2	F	3	ATATAA	JP88803	Sequencing failed	888	03
JP88804	Japan	2016	2	27	34.6667	143.55	66.8		Fin		Adult		GBS0196	Plate 3	2	E	11	GAATGCAATA	JP88804	Sequencing failed	888	04
JP88805	Japan	2016	2	27	34.6667	143.55	65.3		Fin		Adult		GBS0196	Plate 3	2	F	7	AATAACCAA	JP88805		888	05
JP88807	Japan	2016	2	27	34.6667	143.55	73.6		Fin		Adult		GBS0191	Plate 2	1	G	4	CGTGGACAGT	JP88807		888	07
JP88808	Japan	2016	2	23	35.0833	143.933	68.4		Fin		Adult		GBS0191	Plate 2	1	H	3	CTCGTCG	JP88808		888	08
JP88809	Japan	2016	2	25	35.2667	142.917	72.5		Fin		Adult		GBS0191	Plate 2	1	G	12	TCAGAGAT	JP88809		888	09
JP88810	Japan	2016	2	27	34.6667	143.55	71.5		Fin		Adult		GBS0196	Plate 3	2	E	12	CAACCACACA	JP88810	Sequencing failed	888	10
JP88811	Japan	2016	2	22	35.0167	142.85	63.1		Fin		Adult		GBS0196	Plate 3	2	F	8	ACGGTACT	JP88811		888	11
JP88812	Japan	2016	2	22	35.0167	142.85	70.4		Fin		Adult		GBS0196	Plate 3	2	F	6	ATATCGCCA	JP88812		888	12
JP88813	Japan	2016	2	26	35.2167	142.917	78.1		Fin		Adult		GBS0191	Plate 2	1	G	10	ACAACCAACT	JP88813		888	13
JP88814	Japan	2016	2	26	35.2167	142.917	68.3		Fin		Adult		GBS0191	Plate 2	1	H	4	TGGCACAGA	JP88814		888	14
JP88816	Japan	2016	2	26	35.2167	142.917	68.5		Fin		Adult		GBS0196	Plate 3	2	F	2	TCTTGG	JP88816	Sequencing failed	888	16
JP88818	Japan	2016	2	22	35.0167	142.85	69.8		Fin		Adult		GBS0191	Plate 2	1	G	7	AATGAACGA	JP88818		888	18
JP88819	Japan	2016	2	22	35.0167	142.85	68.4		Fin		Adult		GBS0191	Plate 2	1	E	10	TATGT	JP88819		888	19
JP88820	Japan	2016	2	26	35.2167	142.917	77.3		Fin		Adult		GBS0196	Plate 3	2	F	5	ATGAGCAA	JP88820		888	20
JP88822	Japan	2016	2	24	35.1667	142.967	97.2		Fin		Adult		GBS0191	Plate 2	1	G	8	GCGCCG	JP88822		888	22
JP88823	Japan	2016	2	24	35.1667	142.967	70.2		Fin		Adult		GBS0191	Plate 2	1	H	1	GGAAGACAT	JP88823		888	23
JP88824	Japan	2016	2	24	35.1667	142.967	73.7		Fin		Adult		GBS0191	Plate 2	1	G	5	CTTGA	JP88824		888	24
JP88825	Japan	2016	2	24	35.1667	142.967	70		Fin		Adult		GBS0191	Plate 2	1	G	9	TCACTG	JP88825		888	25
JP88827	Japan	2016	2	24	35.1667	142.967	71		Fin		Adult		GBS0196	Plate 3	2	F	1	ATAGAT	JP88827		888	27
JP88828	Japan	2016	2	24	35.1667	142.967	70.5		Fin		Adult		GBS0191	Plate 2	1	H	7	CGTCGCCACT	JP88828		888	28
JP88829	Japan	2016	2	24	35.1667	142.967	86.4		Fin		Adult		GBS0191	Plate 2	1	G	11	ATCCG	JP88829		888	29
JP88830	Japan	2016	2	24	35.1667	142.967	90.1		Fin		Adult		GBS0191	Plate 2	1	H	2	GGATA	JP88830		888	30
JP88831	Japan	2016	2	24	35.1667	142.967	71.2		Fin		Adult		GBS0191	Plate 2	1	H	5	GCGTCCT	JP88831		888	31
JP88835	Japan	2016	2	24	35.1667	142.967	77.4		Fin		Adult		GBS0191	Plate 2	1	H	6	GGTGCACATT	JP88835		888	35
PH11945	Philippine Sea	2016	12	05	16.9333	137.117	105		Fin		Adult		GBS0270	Plate 4	1	H	6	GGTGCACATT	PH11945			11945
PH11948	Philippine Sea	2016	12	06	16.9167	137.333	99		Fin		Adult		GBS0187	Plate 1	1	H	8	CAAGT	PH11948			11948
PH11950	Philippine Sea	2016	12	06	16.9333	137.333	99		Fin		Adult		GBS0187	Plate 1	1	G	5	CTTGA	PH11950			11950
PH11954	Philippine Sea	2016	12	06	16.9333	137.517	100		Fin		Adult		GBS0187	Plate 1	1	G	10	ACAACCAACT	PH11954			11954
PH11958	Philippine Sea	2016	12	06	16.9333	137.633	107		Fin		Adult		GBS0187	Plate 1	1	H	1	GGAAGACAT	PH11958			11958
PH11981	Philippine Sea	2016	12	14	17.0833	138.083	105		Fin		Adult		GBS0187	Plate 1	1	H	5	GCGTCCT	PH11981			11981
PH11983	Philippine Sea	2016	12	14	17.1167	138.083	97		Fin		Adult		GBS0187	Plate 1	1	G	11	ATCCG	PH11983			11983
PH11986	Philippine Sea	2016	12	14	17.1667	138.133	110		Fin		Adult		GBS0187	Plate 1	1	G	9	TCACTG	PH11986			11986
PH11986	Philippine Sea	2016	12	14	17.1667	138.133	110		Fin		Adult		GBS0187	Plate 1	1	H	10	TGCAGA	PH11986-L1WQC02			11986
PH11988	Philippine Sea	2016	12	14	17.1667	138.133	97		Fin		Adult		GBS0187	Plate 1	1	G	4	CGTGGACAGT	PH11988			11988
PH11993	Philippine Sea	2016	12	16	15.4333	140.9	103		Fin		Adult		GBS0187	Plate 1	1	H	3	CTCGTCG	PH11993			11993
PH11994	Philippine Sea	2016	12	16	15.4333	140.9	110		Fin		Adult		GBS0196	Plate 3	2	E	4	ACAACT	PH11994			11994
PH11995	Philippine Sea	2016	12	16	15.5	140.9	97		Fin		Adult		GBS0286	Plate 4	1	H	8	CAAGT	PH11995			11995
PH11996	Philippine Sea	2016	12	16	15.5	140.9	95		Fin		Adult		GBS0196	Plate 3	2	E	8	CTCAT	PH11996			11996
PH11997	Philippine Sea	2016	12	16	15.5	140.9	107		Fin		Adult		GBS0187	Plate 1	1	G	8	GCGCCG	PH11997			11997
PH12001	Philippine Sea	2016	12	17	14.9833	140.95	112		Fin		Adult		GBS0196	Plate 3	2	E	5	AACTGG	PH12001			12001
PH12003	Philippine Sea	2016	12	17	14.9167	140.85	96		Fin		Adult		GBS0196	Plate 3	2	E	9	TTGCTG	PH12003			12003
PH12005	Philippine Sea	2016	12	17	14.9167	140.85	100		Fin		Adult		GBS0187	Plate 1	1	H	6	GGTGCACATT	PH12005			12005
PH12007	Philippine Sea	2016	12	17	14.8333	140.8	95		Fin		Adult		GBS0262	Plate 4	1	H	5	GCGTCCT	PH12007			12007
PH12008	Philippine Sea	2016	12	17	14.8	140.733	94		Fin		Adult		GBS0187	Plate 1	1	H	2	GGATA	PH12008			12008
PH12009	Philippine Sea	2016	12	18	15.1833	140.583	101		Fin		Adult		GBS0196	Plate 3	2	E	6	TAGCCAA	PH12009			12009
PH12013	Philippine Sea	2016	12	18	15.2167	140.633	105		Fin		Adult		GBS0196	Plate 3	2	E	7	GTCGCCT	PH12013			12013
PH12014	Philippine Sea	2016	12	18	15.2167	140.633	111		Fin		Adult		GBS0187	Plate 1	1	H	7	CGTCGCCACT	PH12014			12014
PH12015	Philippine Sea	2016	12	18	15.2667	140.65	107		Fin		Adult		GBS0196	Plate 3	2	E	10	TATGT	PH12015			12015
PH12018	Philippine Sea	2016	12	18	15.3333	140.75	105		Fin		Adult		GBS0187	Plate 1	1	G	12	TCAGAGAT	PH12018			12018
PH12027	Philippine Sea	2016	12	20	15.4333	140.3	108		Fin		Adult		GBS0187	Plate 1	1	G	7	AATGAACGA	PH12027			12027
PH12032	Philippine Sea	2016	12	26	16	139.933	101		Fin		Adult		GBS0254	Plate 4	1	H	4	TGGCACAGA	PH12032			12032
PH12034	Philippine Sea	2016	12	26	15.95	139.85	110		Fin		Adult		GBS0196	Plate 3	2	F	4	ACTGCT	PH12034			12034
PH12035	Philippine Sea	2016	12	26	15.9167	139.8	112		Fin		Adult		GBS0187	Plate 1	1	G	6	CTCTA	PH12035			12035
PH12036	Philippine Sea	2016	12	26	15.85	139.767	95		Fin		Adult		GBS0187	Plate 1	1	H	4	TGGCACAGA	PH12036			12036
NC00002	Noumea, New Caledonia	2014	6	24			92		Muscle	M	Adult		GBS0296	Plate 4	1	B	10	TGAAT	NC00002				6	119394	108853	B6767
NC00006	Noumea, New Caledonia	2014	6	23			86		Muscle	M	Adult		GBS0247	Plate 4	1	A	4	GCCTACCT	NC00006				5	119386	108845	B6775
NC00007	Noumea, New Caledonia	2014	6	21			94		Muscle	M	Adult		GBS0249	Plate 4	1	C	4	AATTAG	NC00007				3	119383	108842	B6781
NC00008	Noumea, New Caledonia	2014	6	24			92		Muscle	M	Adult		GBS0311	Plate 4	1	A	12	TTATTACAT	NC00008				6	119396	108855	B6791
NC00010	Noumea, New Caledonia	2014	6	23			91		Muscle	F	Adult		GBS0315	Plate 4	1	E	12	CAACCACACA	NC00010				5	119388	108847	B6799
NC00011	Noumea, New Caledonia	2014	6	19			91		Muscle	M	Adult		GBS0251	Plate 4	1	E	4	ACAACT	NC00011				1	119369	108828	CHC1404_04
NC00012	Noumea, New Caledonia	2014	6	19			85		Muscle	M	Adult		GBS0235	Plate 4	1	E	2	GGTATA	NC00012				1	119370	108829	CHC1404_05
NC00013	Noumea, New Caledonia	2014	6	19			86		Muscle	M	Adult		GBS0271	Plate 4	1	A	7	CTCTCGCAT	NC00013				1	119371	108830	CHC1404_06
NC00014	Noumea, New Caledonia	2014	6	20			93		Muscle	F	Adult		GBS0259	Plate 4	1	E	5	AACTGG	NC00014				2	119375	108834	CHC1404_10
NC00016	Noumea, New Caledonia	2014	6	20			86		Muscle	F	Adult		GBS0239	Plate 4	1	A	3	CTAAGCA	NC00016				2	119377	108836	CHC1404_12
NC00017	Noumea, New Caledonia	2014	6	20			86		Muscle	F	Adult		GBS0272	Plate 4	1	B	7	CAGAGGT	NC00017				2	119379	108838	CHC1404_14
NC00018	Noumea, New Caledonia	2014	6	20			88		Muscle	F	Adult		GBS0290	Plate 4	1	D	9	GCACGAT	NC00018				2	119380	108839	CHC1404_15
NC00019	Noumea, New Caledonia	2014	6	26			87		Muscle	M	Adult		GBS0264	Plate 4	1	B	6	CCACTCA	NC00019				8	119400	108859	CHC1404_16
NC00021	Noumea, New Caledonia	2014	6	27			85		Muscle	M	Adult		GBS0273	Plate 4	1	C	7	GCGTACAAT	NC00021				9	119408	108867	CHC1404_24
NC00022	Noumea, New Caledonia	2014	6	27			85		Muscle	F	Adult		GBS0233	Plate 4	1	C	2	GAGCGACAT	NC00022				9	119410	108869	CHC1404_26
NC00023	Noumea, New Caledonia	2014	6	27			88		Muscle	M	Adult		GBS0303	Plate 4	1	A	11	CATCTGCCG	NC00023				9	119411	108870	CHC1404_27
NC00024	Noumea, New Caledonia	2014	6	27			96		Muscle	M	Adult		GBS0287	Plate 4	1	A	9	TCCGAG	NC00024				9	119412	108871	CHC1404_28
NC00024	Noumea, New Caledonia	2014	6	27			96		Muscle	M	Adult		GBS0294	Plate 4	1	H	9	ACAGT	NC00024-L4WQC01				9	119412	108871	CHC1404_28
NC00025	Noumea, New Caledonia	2014	7	6			87		Muscle	F	Adult		GBS0307	Plate 4	1	E	11	GAATGCAATA	NC00025	Sequencing failed			3	119584	109041	B6757
NC00029	Noumea, New Caledonia	2014	7	28			93		Muscle	M	Adult		GBS0280	Plate 4	1	B	8	GAAGCA	NC00029				3	119660	109117	B6776
NC00030	Noumea, New Caledonia	2014	7	28			90		Muscle	F	Adult		GBS0241	Plate 4	1	C	3	GCGCTCA	NC00030				3	119658	109115	B6778
NC00032	Noumea, New Caledonia	2014	7	30			104		Muscle	M	Adult		GBS0275	Plate 4	1	E	7	GTCGCCT	NC00032				5	119675	109132	B6806
NC00033	Noumea, New Caledonia	2014	7	29			93		Muscle	M	Adult		GBS0305	Plate 4	1	C	11	ATCTGT	NC00033				4	119664	109121	B6808
NC00036	Noumea, New Caledonia	2014	8	1			90		Muscle	F	Adult		GBS0225	Plate 4	1	C	1	GAAGTG	NC00036				7	119686	109142	B6826
NC00038	Noumea, New Caledonia	2014	7	29			77		Muscle	M	Adult		GBS0248	Plate 4	1	B	4	CACCA	NC00038				4	119667	109124	B6833
NC00039	Noumea, New Caledonia	2014	7	29			93		Muscle	M	Adult		GBS0266	Plate 4	1	D	6	TATCA	NC00039				4	119663	109120	B6834
NC00040	Noumea, New Caledonia	2014	7	29			92		Muscle	M	Adult		GBS0223	Plate 4	1	A	1	TGACGCCA	NC00040				4	119668	109125	B6835
NC00041	Noumea, New Caledonia	2014	8	1			82		Muscle	F	Adult		GBS0224	Plate 4	1	B	1	CAGATA	NC00041				7	119684	109140	B6838
NC00042	Noumea, New Caledonia	2014	8	2			100		Muscle	M	Adult		GBS0297	Plate 4	1	C	10	CATAT	NC00042				8	119688	109144	B6845
NC00043	Noumea, New Caledonia	2014	7	29			97		Muscle	M	Adult		GBS0281	Plate 4	1	C	8	AACGTGCCT	NC00043				4	119669	109126	B6850
NC00044	Noumea, New Caledonia	2014	9	5			84		Muscle	F	Adult		GBS0313	Plate 4	1	C	12	TGCCGCAT	NC00044				4	119899	109340	B5057
NC00045	Noumea, New Caledonia	2014	9	5			85		Muscle	M	Adult		GBS0256	Plate 4	1	B	5	GCAAGCCAT	NC00045				4	119901	109342	B5078
NC00046	Noumea, New Caledonia	2014	9	5			84		Muscle	M	Adult		GBS0242	Plate 4	1	D	3	ACTGCGAT	NC00046				4	119902	109343	B5086
NC00047	Noumea, New Caledonia	2014	9	7			100		Muscle	M	Adult		GBS0283	Plate 4	1	E	8	CTCAT	NC00047				6	119907	109348	B5090
NC00048	Noumea, New Caledonia	2014	9	5			86		Muscle	F	Adult		GBS0288	Plate 4	1	B	9	TAGATGA	NC00048				4	119898	109339	B5091
NC00052	Noumea, New Caledonia	2014	9	4			88		Muscle	M	Adult		GBS0258	Plate 4	1	D	5	CTCGCGG	NC00052	Sequencing failed			3	119895	109336	B6836
NC00053	Noumea, New Caledonia	2014	9	3			97		Muscle	M	Adult		GBS0279	Plate 4	1	A	8	ATGGCAA	NC00053				2	119889	109330	B6839
NC00057	Noumea, New Caledonia	2014	5	15			104		Muscle	F	Adult		GBS0226	Plate 4	1	D	1	TAGCGGAT	NC00057	Odd genotype, removed			1	119058	108548	B6718
NC00058	Noumea, New Caledonia	2014	5	15			106		Muscle	M	Adult		GBS0265	Plate 4	1	C	6	TCACGGAAG	NC00058	Odd genotype, removed			1	119059	108549	B6720
NC00059	Noumea, New Caledonia	2014	5	15			84		Muscle	M	Adult		GBS0257	Plate 4	1	C	5	CGCACCAATT	NC00059				1	119062	108552	B6730
NC00060	Noumea, New Caledonia	2014	5	15			93		Muscle	M	Adult		GBS0227	Plate 4	1	E	1	TATTCGCAT	NC00060				1	119056	108546	B6732
NC00061	Noumea, New Caledonia	2014	5	15			100		Muscle	M	Adult		GBS0304	Plate 4	1	B	11	GGACAG	NC00061				1	119054	108544	B6733
NC00062	Noumea, New Caledonia	2014	5	15			93		Muscle	F	Adult		GBS0231	Plate 4	1	A	2	GGCTTA	NC00062				1	119061	108551	B6735
NC00063	Noumea, New Caledonia	2014	5	15			102		Muscle	M	Adult		GBS0299	Plate 4	1	E	10	TATGT	NC00063				1	119055	108545	B6736
NC00064	Noumea, New Caledonia	2014	5	15			90		Muscle	F	Adult		GBS0240	Plate 4	1	B	3	ATTAT	NC00064				1	119053	108543	B6745
NC00065	Noumea, New Caledonia	2014	6	21			92		Muscle	F	Adult		GBS0306	Plate 4	1	D	11	AAGACGCT	NC00065				1	119562	109019	P129
NC00067	Noumea, New Caledonia	2014	6	27			93		Muscle	M	Adult		GBS0255	Plate 4	1	A	5	TGCTT	NC00067				1	119564	109021	P131
NC00068	Noumea, New Caledonia	2014	6	27			90		Muscle	M	Adult		GBS0282	Plate 4	1	D	8	CCTCG	NC00068				1	119419	108878	A722
NC00070	Noumea, New Caledonia	2014	6	27			100		Muscle	M	Adult		GBS0234	Plate 4	1	D	2	CCTTGCCATT	NC00070				1	119416	108875	A724
NC00071	Noumea, New Caledonia	2014	6	27			94		Muscle	M	Adult		GBS0250	Plate 4	1	D	4	GGAACGA	NC00071				1	119417	108876	A725
NC00072	Noumea, New Caledonia	2014	7	5			90		Muscle	F	Adult		GBS0274	Plate 4	1	D	7	ACGCGCG	NC00072				1	122350	110020	A726
NC00073	Noumea, New Caledonia	2014	7	5			94		Muscle	M	Adult		GBS0298	Plate 4	1	D	10	GTGACACAT	NC00073				1	122351	110021	A727
NC00074	Noumea, New Caledonia	2014	7	5			99		Muscle	M	Adult		GBS0263	Plate 4	1	A	6	ACCAGGA	NC00074	Sequencing failed			1	122352	110022	A728
NC00075	Noumea, New Caledonia	2014	7	5			95		Muscle	M	Adult		GBS0314	Plate 4	1	D	12	CGTGTCA	NC00075				1	122353	110023	A729
NC00076	Noumea, New Caledonia	2014	8	22			93		Muscle	F	Adult		GBS0243	Plate 4	1	E	3	TTCGTT	NC00076	Sequencing failed			1	119840	109281	P135
NC00077	Noumea, New Caledonia	2014	8	22			100		Muscle	M	Adult		GBS0291	Plate 4	1	E	9	TTGCTG	NC00077				1	119836	109277	P136
NC00078	Noumea, New Caledonia	2014	8	22			97		Muscle	F	Adult		GBS0312	Plate 4	1	B	12	GCCAACAAGA	NC00078				1	119837	109278	P137
NC00079	Noumea, New Caledonia	2014	8	22			96		Muscle	M	Adult		GBS0295	Plate 4	1	A	10	GGAGTCAAG	NC00079				1	119839	109280	P138
NC00080	Noumea, New Caledonia	2014	8	22			91		Muscle	M	Adult		GBS0232	Plate 4	1	B	2	AACGCACATT	NC00080				1	119838	109279	P139
NC00081	Noumea, New Caledonia	2014	8	22			93		Muscle	F	Adult		GBS0267	Plate 4	1	E	6	TAGCCAA	NC00081				1	119841	109282	P140
NC00082	Noumea, New Caledonia	2014	8	22			94		Muscle	F	Adult		GBS0289	Plate 4	1	C	9	TGGCCAG	NC00082				1	119843	109284	P141
TS00002	Tasmania	2013	3	13					Muscle		Juvenile		GBS0196	Plate 3	2	F	10	CAGTGCCATT	TS00002								ALB04
TS00002	Tasmania	2013	3	13					Muscle		Juvenile		GBS0196	Plate 3	2	F	9	CGCAACCAGT	TS00002-L3WQC04								ALB05
TS00003	Tasmania	2013	3	3					Muscle		Juvenile		GBS0196	Plate 3	2	F	11	TAGCAG	TS00003								ALB01
TS00004	Tasmania	2018	3	3					Muscle		Juvenile		GBS0196	Plate 3	2	F	12	GCTCCGA	TS00004								ALB02
TS00005	Tasmania	2018	3	3					Muscle		Juvenile		GBS0196	Plate 3	2	G	1	CCGAACA	TS00005								ALB03
TS00006	Tasmania	2018	3	3					Muscle		Juvenile		GBS0196	Plate 3	2	G	2	GGTGT	TS00006								ALB03
TS00006	Tasmania	2018	3	3					Muscle		Juvenile		GBS0196	Plate 3	2	H	10	TGCAGA	TS00006-L3WQC02								ALB03
TS00006	Tasmania	2018	3	3					Muscle		Juvenile		GBS0310	Plate 4	1	H	11	CTTAG	TS00006-L4BQCTS								ALB03
TS00007	Tasmania	2018	3	3					Muscle		Juvenile		GBS0196	Plate 3	2	G	3	TGGCAACAGA	TS00007								ALB04
TS00008	Tasmania	2018	3	3					Muscle		Juvenile		GBS0196	Plate 3	2	G	4	CGTGGACAGT	TS00008								ALB02
TS00009	Tasmania	2018	3	3					Muscle		Juvenile		GBS0196	Plate 3	2	G	5	CTTGA	TS00009								ALB05
TS00010	Tasmania	2018	3	3					Muscle		Juvenile		GBS0196	Plate 3	2	G	6	CTCTA	TS00010								ALB06
TS00011	Tasmania	2018	3	3					Muscle		Juvenile		GBS0196	Plate 3	2	G	7	AATGAACGA	TS00011								ALB07
TS00012	Tasmania	2018	1	8					Muscle		Juvenile		GBS0196	Plate 3	2	G	8	GCGCCG	TS00012								ALB01
TS00013	Tasmania	2018	1	8					Muscle		Juvenile		GBS0196	Plate 3	2	G	9	TCACTG	TS00013								ALB03
TS00014	Tasmania	2018	1	8					Muscle		Juvenile		GBS0196	Plate 3	2	G	10	ACAACCAACT	TS00014								ALB11
TS00015	Tasmania	2018	1	8					Muscle		Juvenile		GBS0196	Plate 3	2	G	11	ATCCG	TS00015								ALB02
TS00016	Tasmania	2018	1	8					Muscle		Juvenile		GBS0196	Plate 3	2	G	12	TCAGAGAT	TS00016								ALB04
TS00017	Tasmania	2018	1	8					Muscle		Juvenile		GBS0196	Plate 3	2	H	1	GGAAGACAT	TS00017								ALB12
TS00018	Tasmania	2018	1	8					Muscle		Juvenile		GBS0196	Plate 3	2	H	2	GGATA	TS00018	Sequencing failed							ALB13
TS00019	Tasmania	2018	1	8					Muscle		Juvenile		GBS0196	Plate 3	2	H	3	CTCGTCG	TS00019								ALB06
TS00020	Tasmania	2018	1	8					Muscle		Juvenile		GBS0196	Plate 3	2	H	4	TGGCACAGA	TS00020								ALB08
TS00021	Tasmania	2018	1	8					Muscle		Juvenile		GBS0196	Plate 3	2	H	5	GCGTCCT	TS00021	Sequencing failed							ALB05
TS00022	Tasmania	2018	1	8					Muscle		Juvenile		GBS0196	Plate 3	2	H	6	GGTGCACATT	TS00022	Sequencing failed							ALB09
TS00023	Tasmania	2018	1	8					Muscle		Juvenile		GBS0196	Plate 3	2	H	7	CGTCGCCACT	TS00023								ALB10
TS00024	Tasmania	2018	1	8					Muscle		Juvenile		GBS0196	Plate 3	2	H	8	CAAGT	TS00024								ALB07
Null	N/A								Muscle		Juvenile		GBS0187	Plate 1	1	H	12	CGTTCA	Null-L1NEGAT
Null	N/A								Muscle		Juvenile		GBS0191	Plate 2	1	H	12	CGTTCA	Null-L2NEGAT
Null	N/A								Muscle		Juvenile		GBS0196	Plate 3	2	H	12	CGTTCA	Null-L3NEGAT
Null	N/A								Muscle		Juvenile		GBS0318	Plate 4	1	H	12	CGTTCA	Null-L4NEGAT

## Sheet: Sequencing_results
Plate ID	Plate	Lane	Flowcell	Row	Column	Barcode	Filename	Total	NoRadTag	LowQuality	Retained	P1 File size (Mb)	Cornell's metric	BarcodeCutSiteRemnants	TASSEL3Tags	PassFailPercentage	Sequencing and dataset inclusion	Main or QC replicate	Note	Tagged sample? (Childers et al. 2011)	12 Sample Area PC1 Cluster	North vs South Pacific PC1 Cluster	PCA ID check	North vs South Pacific Geneclass F1 Hybrid?
GBS0191	Plate 2	1	AHWJHCBBXX	C	8	AACGTGCCT	WA78401	29626102	207897	32253	29385952		PASS	14564581	14557173	364.371				Y	A	A	WA78401
GBS0268	Plate 4	1	AH3T32BBXY	F	6	ATATCGCCA	CS69397	22717132	258900	9123	22449109		PASS	11193792	11191981	276.77					A	A	CS69397
GBS0187	Plate 1	1	AHV3TTBBXX	C	1	GAAGTG	CS69448	22274738	323022	10823	21940893		PASS	10966534	10961943	260.414					A	A	CS69448
GBS0196	Plate 3	2	AH2KC7BBXY	G	1	CCGAACA	TS00005	21849954	192198	10368	21647388	3280.8	PASS	10797753	10793523	279.521					C	C	TS00005
GBS0196	Plate 3	2	AH2KC7BBXY	D	3	ACTGCGAT	HN11469	21704070	126713	10771	21566586	3266.7	PASS	10753070	10748626	278.358					A	A	HN11469
GBS0187	Plate 1	1	AHV3TTBBXX	A	1	TGACGCCA	CS69423	21466038	186337	12444	21267257		PASS	10626030	10622233	252.343					A	A	CS69423
GBS0196	Plate 3	2	AH2KC7BBXY	D	6	TATCA	HN11465	22630490	1564945	10185	21055360	3182.5	PASS	10507079	10502817	271.992					A	A	HN11465
GBS0191	Plate 2	1	AHWJHCBBXX	D	4	GGAACGA	WA78396	20951388	203230	22996	20725162		PASS	10279425	10274504	257.175				Y	A	A	WA78396
GBS0187	Plate 1	1	AHV3TTBBXX	A	9	TCCGAG	CS69284	20921850	262353	12198	20647299		PASS	10308909	10304638	244.799					A	B	CS69284
GBS0187	Plate 1	1	AHV3TTBBXX	C	2	GAGCGACAT	CS69291	20386556	137508	11818	20237230		PASS	10099132	10095440	239.829					A	A	CS69291
GBS0196	Plate 3	2	AH2KC7BBXY	H	3	CTCGTCG	TS00019	20178026	139140	9829	20029057	3034.8	PASS	10011335	10007274	259.159					C	C	TS00019
GBS0196	Plate 3	2	AH2KC7BBXY	G	2	GGTGT	TS00006	20988048	1028038	9760	19950250	3019.7	PASS	9941607	9937585	257.355		QC replicate
GBS0191	Plate 2	1	AHWJHCBBXX	C	6	TCACGGAAG	WA78386	19640260	150383	21209	19468668		PASS	9631621	9626725	240.961		QC replicate		Y
GBS0187	Plate 1	1	AHV3TTBBXX	B	7	CAGAGGT	CS69431	18845952	201812	10701	18633439		PASS	9296471	9293127	220.769					A	A	CS69431
GBS0191	Plate 2	1	AHWJHCBBXX	E	10	TATGT	JP88819	19340684	710154	20387	18610143	2808.8	PASS	9220967	9216268	230.687					A	A	JP88819
GBS0253	Plate 4	1	AH3T32BBXY	G	4	CGTGGACAGT	WA78381	18898556	353320	7652	18537584		PASS	9301531	9300477	229.995				Y	A	A	WA78381
GBS0187	Plate 1	1	AHV3TTBBXX	A	8	ATGGCAA	CS69283	18828276	291478	10732	18526066		PASS	9236893	9233585	219.354					A	A	CS69283
GBS0187	Plate 1	1	AHV3TTBBXX	A	6	ACCAGGA	CS69425	18657452	289209	11154	18357089		PASS	9162320	9158880	217.58					A	A	CS69425
GBS0187	Plate 1	1	AHV3TTBBXX	C	3	GCGCTCA	CS69430	18393052	135669	10627	18246756		PASS	9125292	9121904	216.701					B	A	CS69430
GBS0196	Plate 3	2	AH2KC7BBXY	F	11	TAGCAG	TS00003	18674982	673726	8948	17992308		PASS	8947307	8943580	231.613					C	C	TS00003
GBS0187	Plate 1	1	AHV3TTBBXX	B	9	TAGATGA	CS69282	18069810	195091	10418	17864301		PASS	8923955	8920698	211.921					A	A	CS69282
GBS0191	Plate 2	1	AHWJHCBBXX	C	2	GAGCGACAT	WA78392	17847332	129105	19331	17698896		PASS	8750578	8746163	218.92				Y	A	A	WA78392
GBS0187	Plate 1	1	AHV3TTBBXX	B	12	GCCAACAAGA	CS69422	17580788	120053	10594	17450141		PASS	8701750	8698511	206.643					A	A	CS69422
GBS0191	Plate 2	1	AHWJHCBBXX	H	4	TGGCACAGA	JP88814	17450360	125072	19474	17305814		PASS	8561751	8557321	214.193					B	A	JP88814
GBS0187	Plate 1	1	AHV3TTBBXX	B	8	GAAGCA	CS69432	17303512	628871	9900	16664741		PASS	8295380	8292006	196.986					A	A	CS69432
GBS0280	Plate 4	1	AH3T32BBXY	B	8	GAAGCA	NC00029	17166718	527417	7215	16632086		PASS	8301924	8300672	205.27					C	C	NC00029
GBS0191	Plate 2	1	AHWJHCBBXX	C	9	TGGCCAG	WA78393	16722932	230559	18374	16473999		PASS	8125295	8121261	203.278				Y	A	A	WA78393
GBS0191	Plate 2	1	AHWJHCBBXX	H	10	TGCAGA	HN11439-L2BQCHN	16733838	422714	18060	16293064		PASS	8077461	8073380	202.08		Main dataset			B	A	HN11439-L2BQCHN
GBS0187	Plate 1	1	AHV3TTBBXX	H	9	ACAGT	CS69420-L1WQC01	17163480	998316	9686	16155478	2434.9	PASS	8049530	8046278	191.149		Main dataset			A	A	CS69420-L1WQC01
GBS0284	Plate 4	1	AH3T32BBXY	F	8	ACGGTACT	CS69394	16320306	162204	6981	16151121		PASS	8068195	8066764	199.486					A	A	CS69394
GBS0279	Plate 4	1	AH3T32BBXY	A	8	ATGGCAA	NC00053	16417832	296574	6830	16114428		PASS	8033631	8032394	198.636					C	C	NC00053
GBS0191	Plate 2	1	AHWJHCBBXX	D	5	CTCGCGG	WA7831X	16215144	196298	17396	16001450	2410.2	PASS	7924071	7920191	198.245					A	A	WA7831X
GBS0187	Plate 1	1	AHV3TTBBXX	B	10	TGAAT	CS69424	16959310	1287036	9620	15662654		PASS	7811256	7807942	185.487					B	A	CS69424
GBS0191	Plate 2	1	AHWJHCBBXX	H	9	ACAGT	WA78386-L2WQC02	16542624	910471	17704	15614449	2350.5	PASS	7692074	7688291	192.441		Main dataset		Y	A	A	WA78386-L2WQC02
GBS0187	Plate 1	1	AHV3TTBBXX	B	11	GGACAG	CS69447	15583082	318335	8963	15255784		PASS	7599516	7596417	180.462					B	A	CS69447
GBS0196	Plate 3	2	AH2KC7BBXY	D	7	ACGCGCG	HN11472	15416352	156928	7371	15252053		PASS	7595230	7592190	196.616					A	A	HN11472
GBS0187	Plate 1	1	AHV3TTBBXX	A	4	GCCTACCT	CS69281	15274002	90729	9010	15174263		PASS	7587772	7584913	180.188					A	A	CS69281
GBS0196	Plate 3	2	AH2KC7BBXY	F	10	CAGTGCCATT	TS00002	14994354	70313	7250	14916791		PASS	7428743	7425686	192.304		Main dataset
GBS0259	Plate 4	1	AH3T32BBXY	E	5	AACTGG	NC00014	15162638	361515	6334	14794789		PASS	7366883	7365742	182.15					C	C	NC00014
GBS0191	Plate 2	1	AHWJHCBBXX	D	12	CGTGTCA	WA78390	14880814	176242	16324	14688248		PASS	7307018	7303377	182.806				Y	A	A	WA78390
GBS0312	Plate 4	1	AH3T32BBXY	B	12	GCCAACAAGA	NC00078	14823504	170323	5711	14647470		PASS	7294465	7293691	180.368					C	C	NC00078
GBS0292	Plate 4	1	AH3T32BBXY	F	9	CGCAACCAGT	CS69427	14663980	222496	5852	14435632		PASS	7203971	7203170	178.13					B	B	CS69427
GBS0191	Plate 2	1	AHWJHCBBXX	C	11	ATCTGT	WA78405	14686720	281491	14398	14390831	2171.1	PASS	7124224	7120727	178.234				Y	A	A	WA78405
GBS0191	Plate 2	1	AHWJHCBBXX	D	7	ACGCGCG	WA78384	14119262	134716	15420	13969126		PASS	6887898	6884423	172.32				Y	A	A	WA78384
GBS0226	Plate 4	1	AH3T32BBXY	D	1	TAGCGGAT	NC00057	14119410	154201	5711	13959498		PASS	6977640	6976401	172.522	Odd genotype data, removed from dataset
GBS0187	Plate 1	1	AHV3TTBBXX	C	6	TCACGGAAG	CS69428	13989268	114278	8044	13866946		PASS	6901003	6898499	163.882					A	A	CS69428
GBS0191	Plate 2	1	AHWJHCBBXX	C	4	AATTAG	WA78399	14308760	438119	15249	13855392		PASS	6869287	6865874	171.855				Y	A	A	WA78399
GBS0196	Plate 3	2	AH2KC7BBXY	E	8	CTCAT	PH11996	15426002	1587701	6560	13831741		PASS	6869362	6866677	177.827					A	A	PH11996
GBS0196	Plate 3	2	AH2KC7BBXY	E	10	TATGT	PH12015	15029264	1260880	6825	13761559		PASS	6835784	6832979	176.954					A	A	PH12015
GBS0276	Plate 4	1	AH3T32BBXY	F	7	AATAACCAA	CS69395	13889196	174667	5761	13708768		PASS	6808264	6807113	168.335					B	A	CS69395
GBS0191	Plate 2	1	AHWJHCBBXX	C	7	GCGTACAAT	WA78407	13663732	102414	14979	13546339		PASS	6709826	6706397	167.864				Y	A	A	WA78407
GBS0281	Plate 4	1	AH3T32BBXY	C	8	AACGTGCCT	NC00043	13688432	156659	5527	13526246		PASS	6743561	6742479	166.737					C	C	NC00043
GBS0187	Plate 1	1	AHV3TTBBXX	B	6	CCACTCA	CS69292	13621376	126006	8034	13487336		PASS	6743334	6740795	160.135					A	A	CS69292
GBS0191	Plate 2	1	AHWJHCBBXX	E	1	TATTCGCAT	WA78376	13572922	91997	14732	13466193	1745.9	PASS	6672950	6669522	166.941				Y	A	B	WA78376
GBS0196	Plate 3	2	AH2KC7BBXY	D	10	GTGACACAT	HN12062	13576280	119681	6572	13450027		PASS	6722596	6719880	174.025					B	A	HN12062
GBS0187	Plate 1	1	AHV3TTBBXX	B	2	AACGCACATT	CS69277	13523332	76991	8079	13438262	2032.1	PASS	6708497	6706039	159.31					B	A	CS69277
GBS0187	Plate 1	1	AHV3TTBBXX	A	3	CTAAGCA	CS69293	13636384	204174	8166	13424044		PASS	6709226	6706665	159.325					A	A	CS69293
GBS0191	Plate 2	1	AHWJHCBBXX	D	9	GCACGAT	WA78385	13597576	164152	14607	13418817		PASS	6609267	6605993	165.35				Y	B	A	WA78385
GBS0270	Plate 4	1	AH3T32BBXY	H	6	GGTGCACATT	PH11945	13545938	145091	5684	13395163		PASS	6673828	6673088	165.021					A	A	PH11945
GBS0265	Plate 4	1	AH3T32BBXY	C	6	TCACGGAAG	NC00058	13497108	178431	5384	13313293		PASS	6634074	6632987	164.029	Odd genotype data, removed from dataset
GBS0300	Plate 4	1	AH3T32BBXY	F	10	CAGTGCCATT	WA78410	13437788	190542	5322	13241924		PASS	6611460	6610760	163.48				Y	A	A	WA78410
GBS0191	Plate 2	1	AHWJHCBBXX	D	8	CCTCG	WA78382	13902620	693189	15774	13193657	1976.8	PASS	6483328	6480182	162.201	Odd genotype data, removed from dataset
GBS0187	Plate 1	1	AHV3TTBBXX	A	7	CTCTCGCAT	CS69420	13278400	77515	7528	13193357		PASS	6608153	6605772	156.928		QC replicate
GBS0196	Plate 3	2	AH2KC7BBXY	C	7	GCGTACAAT	HN11464	13237340	73454	6495	13157391		PASS	6561593	6558931	169.857					A	B	HN11464
GBS0187	Plate 1	1	AHV3TTBBXX	B	1	CAGATA	CS69426	13484962	383971	7786	13093205		PASS	6542324	6539543	155.354					A	A	CS69426
GBS0196	Plate 3	2	AH2KC7BBXY	D	1	TAGCGGAT	HN11479	13104638	57357	6303	13040978		PASS	6508847	6506209	168.492					A	A	HN11479
GBS0191	Plate 2	1	AHWJHCBBXX	C	10	CATAT	WA78402	13808446	814953	13756	12979737		PASS	6453899	6450742	161.464				Y	A	A	WA78402
GBS0278	Plate 4	1	AH3T32BBXY	H	7	CGTCGCCACT	WA78388	13236438	256860	4977	12974601		PASS	6554258	6553655	162.067				Y	B	B	WA78388
GBS0191	Plate 2	1	AHWJHCBBXX	F	1	ATAGAT	HW75305	13202898	264484	14377	12924037		PASS	6380687	6377593	159.634					A	B	HW75305
GBS0187	Plate 1	1	AHV3TTBBXX	A	5	TGCTT	CS69280	14201196	1282758	7649	12910789		PASS	6430897	6428243	152.71					A	A	CS69280
GBS0196	Plate 3	2	AH2KC7BBXY	D	4	GGAACGA	HN12061	12747208	166483	6233	12574492		PASS	6273985	6271441	162.412					A	B	HN12061
GBS0283	Plate 4	1	AH3T32BBXY	E	8	CTCAT	NC00047	13344702	788312	5056	12551334		PASS	6256737	6255849	154.703					C	C	NC00047
GBS0191	Plate 2	1	AHWJHCBBXX	G	12	TCAGAGAT	JP88809	12618322	103030	13712	12501580		PASS	6205743	6202683	155.255					A	A	JP88809
GBS0187	Plate 1	1	AHV3TTBBXX	A	10	GGAGTCAAG	CS69320	12581596	101611	7235	12472750		PASS	6202846	6200543	147.301					A	A	CS69320
GBS0196	Plate 3	2	AH2KC7BBXY	D	9	GCACGAT	HN11467	12509928	151217	6021	12352690		PASS	6143563	6141116	159.037					A	A	HN11467
GBS0187	Plate 1	1	AHV3TTBBXX	B	4	CACCA	CS69419	13874968	1559489	7295	12308184	1852.8	PASS	6136452	6133832	145.716					A	A	CS69419
GBS0191	Plate 2	1	AHWJHCBBXX	D	10	GTGACACAT	WA78398	12346332	86489	13724	12246119		PASS	6065232	6062127	151.737				Y	A	A	WA78398
GBS0187	Plate 1	1	AHV3TTBBXX	B	3	ATTAT	CS69279	13861448	1673159	7071	12181218		PASS	6047640	6045149	143.609					A	A	CS69279
GBS0224	Plate 4	1	AH3T32BBXY	B	1	CAGATA	NC00041	12353812	366587	5000	11982225		PASS	6014092	6013219	148.703					B	B	NC00041	Y
GBS0261	Plate 4	1	AH3T32BBXY	G	5	CTTGA	WA78383	12850044	866284	5049	11978711		PASS	5946393	5945503	147.028				Y	B	A	WA78383
GBS0295	Plate 4	1	AH3T32BBXY	A	10	GGAGTCAAG	NC00079	11985694	116397	5082	11864215		PASS	5903857	5902832	145.973					C	C	NC00079
GBS0191	Plate 2	1	AHWJHCBBXX	D	1	TAGCGGAT	WA78378	11864480	94534	11371	11758575		PASS	5817770	5814802	145.547				Y	A	A	WA78378
GBS0187	Plate 1	1	AHV3TTBBXX	A	12	TTATTACAT	CS69421	11781690	67165	7014	11707511		PASS	5858311	5856178	139.12					A	A	CS69421
GBS0196	Plate 3	2	AH2KC7BBXY	G	10	ACAACCAACT	TS00014	11737974	65370	5901	11666703		PASS	5813759	5811278	150.495					C	C	TS00014
GBS0191	Plate 2	1	AHWJHCBBXX	D	2	CCTTGCCATT	WA78375	11664996	87895	9498	11567603		PASS	5754236	5751291	143.957					A	A	WA78375
GBS0293	Plate 4	1	AH3T32BBXY	G	9	TCACTG	HW75330	11795124	234691	5048	11555385		PASS	5739121	5738196	141.902		Main dataset			B	A	HW75330
GBS0250	Plate 4	1	AH3T32BBXY	D	4	GGAACGA	NC00071	11683706	138516	5044	11540146		PASS	5749553	5748598	142.159					C	C	NC00071
GBS0196	Plate 3	2	AH2KC7BBXY	G	9	TCACTG	TS00013	11840828	316785	5713	11518330		PASS	5725610	5723290	148.217					C	C	TS00013
GBS0196	Plate 3	2	AH2KC7BBXY	C	3	GCGCTCA	HN12059	11607946	100999	5616	11501331		PASS	5740323	5737975	148.597					C	A	HN12059	Y
GBS0187	Plate 1	1	AHV3TTBBXX	A	11	CATCTGCCG	CS69396	11573602	89456	6412	11477734		PASS	5755594	5753528	136.682					B	A	CS69396
GBS0187	Plate 1	1	AHV3TTBBXX	A	2	GGCTTA	CS69433	11800376	326220	6969	11467187		PASS	5717260	5714871	135.763					A	A	CS69433
GBS0196	Plate 3	2	AH2KC7BBXY	D	11	AAGACGCT	HN11473	11268868	141491	5499	11121878		PASS	5544285	5541983	143.521					A	A	HN11473
GBS0287	Plate 4	1	AH3T32BBXY	A	9	TCCGAG	NC00024	11293994	188554	4559	11100881		PASS	5524066	5523235	136.586		Main dataset			C	C	NC00024
GBS0246	Plate 4	1	AH3T32BBXY	H	3	CTCGTCG	HN11457	10910486	144624	4398	10761464		PASS	5375081	5374259	132.902					A	B	HN11457
GBS0191	Plate 2	1	AHWJHCBBXX	G	9	TCACTG	JP88825	10959164	214969	11813	10732382	1616.2	PASS	5290918	5288330	132.369					B	A	JP88825
GBS0196	Plate 3	2	AH2KC7BBXY	D	5	CTCGCGG	HN11442	10829438	146816	5235	10677387		PASS	5317141	5314988	137.643					A	A	HN11442
GBS0301	Plate 4	1	AH3T32BBXY	G	10	ACAACCAACT	HW75310	10746070	98933	4579	10642558		PASS	5278357	5277740	130.515					A	A	HW75310
GBS0267	Plate 4	1	AH3T32BBXY	E	6	TAGCCAA	NC00081	10774112	144890	4603	10624619		PASS	5270671	5269815	130.319					C	C	NC00081
GBS0196	Plate 3	2	AH2KC7BBXY	C	8	AACGTGCCT	HN11477	10414018	72670	5061	10336287		PASS	5148491	5146416	133.277					A	B	HN11477
GBS0191	Plate 2	1	AHWJHCBBXX	H	1	GGAAGACAT	JP88823	10422288	91776	11278	10319234		PASS	5112942	5110424	127.916					B	A	JP88823
GBS0191	Plate 2	1	AHWJHCBBXX	C	3	GCGCTCA	WA78403	10441956	130509	11406	10300041		PASS	5089749	5087237	127.335	Odd genotype data, removed from dataset
GBS0196	Plate 3	2	AH2KC7BBXY	F	8	ACGGTACT	JP88811	10331220	63133	4940	10263147		PASS	5127106	5125030	132.723					C	B	JP88811	Y
GBS0196	Plate 3	2	AH2KC7BBXY	D	8	CCTCG	HN11474	11304136	1140084	4957	10159095		PASS	5021100	5019056	129.979					A	A	HN11474
GBS0196	Plate 3	2	AH2KC7BBXY	C	10	CATAT	HN12060	11567588	1449361	4911	10113316	1197.5	PASS	5030455	5028417	130.221					A	B	HN12060
GBS0196	Plate 3	2	AH2KC7BBXY	H	10	TGCAGA	TS00006-L3WQC02	10728670	630053	4902	10093715	1523.6	PASS	5022208	5020223	130.009		QC replicate
GBS0196	Plate 3	2	AH2KC7BBXY	C	5	CGCACCAATT	HN11458	10173546	76243	4811	10092492		PASS	5031151	5029144	130.24					B	B	HN11458
GBS0232	Plate 4	1	AH3T32BBXY	B	2	AACGCACATT	NC00080	10163412	75368	4376	10083668		PASS	5009981	5009361	123.878					C	C	NC00080
GBS0196	Plate 3	2	AH2KC7BBXY	C	2	GAGCGACAT	HN11470	10140956	68710	5026	10067220		PASS	5017026	5014930	129.872					A	A	HN11470
GBS0191	Plate 2	1	AHWJHCBBXX	D	3	ACTGCGAT	WA78377	10143082	95459	11152	10036471		PASS	4967151	4964716	124.269				Y	B	C	WA78377
GBS0225	Plate 4	1	AH3T32BBXY	C	1	GAAGTG	NC00036	10233488	203689	2580	10027219		PASS	5025746	5024911	124.263					C	C	NC00036
GBS0196	Plate 3	2	AH2KC7BBXY	D	2	CCTTGCCATT	HN12063	10069148	51802	4797	10012549		PASS	5003319	5001338	129.52					A	A	HN12063
GBS0297	Plate 4	1	AH3T32BBXY	C	10	CATAT	NC00042	10527860	723864	3844	9800152		PASS	4893729	4893051	121.002					C	C	NC00042
GBS0191	Plate 2	1	AHWJHCBBXX	D	11	AAGACGCT	WA78395	9853788	108072	10711	9735005	1470.5	PASS	4827420	4825079	120.774				Y	A	A	WA78395
GBS0191	Plate 2	1	AHWJHCBBXX	G	5	CTTGA	JP88824	10720196	982630	10742	9726824		PASS	4787132	4784712	119.763					A	B	JP88824
GBS0262	Plate 4	1	AH3T32BBXY	H	5	GCGTCCT	PH12007	9834184	135942	4276	9693966		PASS	4822409	4821591	119.235					B	A	PH12007
GBS0187	Plate 1	1	AHV3TTBBXX	G	8	GCGCCG	PH11997	9903258	259427	5894	9637937		PASS	4801692	4799696	114.022					A	A	PH11997
GBS0196	Plate 3	2	AH2KC7BBXY	C	11	ATCTGT	HN11478	10030654	413940	4651	9612063		PASS	4792147	4790200	124.052					A	A	HN11478
GBS0196	Plate 3	2	AH2KC7BBXY	D	12	CGTGTCA	HN11459	9697134	129152	4784	9563198		PASS	4771577	4769543	123.517					A	A	HN11459
GBS0196	Plate 3	2	AH2KC7BBXY	C	4	AATTAG	HN11471	10271838	719392	4603	9547843		PASS	4756801	4754926	123.139					A	A	HN11471
GBS0260	Plate 4	1	AH3T32BBXY	F	5	ATGAGCAA	CS69324	9676466	134915	4190	9537361		PASS	4695331	4694476	116.091					A	A	CS69324
GBS0187	Plate 1	1	AHV3TTBBXX	D	7	ACGCGCG	CN70313	9636732	116858	5575	9514299		PASS	4744540	4742782	112.67				Y	A	A	CN70313
GBS0187	Plate 1	1	AHV3TTBBXX	C	5	CGCACCAATT	CS69449	9590834	91749	5476	9493609		PASS	4735339	4733634	112.453					A	A	CS69449
GBS0196	Plate 3	2	AH2KC7BBXY	G	11	ATCCG	TS00015	10907208	1482628	4552	9420028	1416.8	PASS	4664298	4662462	120.744					C	C	TS00015
GBS0282	Plate 4	1	AH3T32BBXY	D	8	CCTCG	NC00068	10015302	627607	3698	9383997		PASS	4632554	4631937	114.545					C	C	NC00068
GBS0196	Plate 3	2	AH2KC7BBXY	F	12	GCTCCGA	TS00004	9413842	87672	4404	9321766		PASS	4658832	4656968	120.602					C	C	TS00004
GBS0271	Plate 4	1	AH3T32BBXY	A	7	CTCTCGCAT	NC00013	9434614	109430	3660	9321524		PASS	4668011	4667229	115.417					C	C	NC00013
GBS0191	Plate 2	1	AHWJHCBBXX	C	12	TGCCGCAT	WA78391	9404354	91806	10158	9302390		PASS	4597497	4595218	115.02				Y	B	A	WA78391
GBS0309	Plate 4	1	AH3T32BBXY	G	11	ATCCG	HW75320	9960428	673847	4085	9282496		PASS	4578181	4577424	113.197					A	A	HW75320
GBS0196	Plate 3	2	AH2KC7BBXY	E	5	AACTGG	PH12001	9772074	553314	4470	9214290		PASS	4578984	4577169	118.535					A	A	PH12001
GBS0191	Plate 2	1	AHWJHCBBXX	H	6	GGTGCACATT	JP88835	9294074	75678	10743	9207653		PASS	4570471	4567995	114.339					A	A	JP88835
GBS0269	Plate 4	1	AH3T32BBXY	G	6	CTCTA	WA78380	9669146	472696	3872	9192578		PASS	4582854	4582169	113.314				Y	A	B	WA78380
GBS0291	Plate 4	1	AH3T32BBXY	E	9	TTGCTG	NC00077	9469500	378877	4007	9086616		PASS	4525370	4524608	111.891					C	C	NC00077
GBS0236	Plate 4	1	AH3T32BBXY	F	2	TCTTGG	CS69321	9284438	308786	4057	8971595		PASS	4435296	4434565	109.664					B	A	CS69321
GBS0187	Plate 1	1	AHV3TTBBXX	D	4	GGAACGA	CN70320	8973756	112373	5458	8855925		PASS	4419483	4417809	104.95				Y	A	A	CN70320
GBS0196	Plate 3	2	AH2KC7BBXY	H	8	CAAGT	TS00024	10474658	1624470	4494	8845694		PASS	4389479	4387687	113.628					C	C	TS00024
GBS0191	Plate 2	1	AHWJHCBBXX	E	4	ACAACT	HW75326	9016404	296622	9773	8710009		PASS	4298634	4296527	107.544					A	A	HW75326
GBS0289	Plate 4	1	AH3T32BBXY	C	9	TGGCCAG	NC00082	8845846	154759	3794	8687293		PASS	4311290	4310604	106.598					C	C	NC00082
GBS0191	Plate 2	1	AHWJHCBBXX	G	3	TGGCAACAGA	HW75313	8717510	58952	9485	8649073		PASS	4270002	4267834	106.825		Main dataset
GBS0187	Plate 1	1	AHV3TTBBXX	B	5	GCAAGCCAT	CS69290	8696450	61834	5191	8629425		PASS	4305220	4303592	102.237					B	A	CS69290
GBS0240	Plate 4	1	AH3T32BBXY	B	3	ATTAT	NC00064	9707710	1184814	3703	8519193		PASS	4216640	4215961	104.258					C	C	NC00064
GBS0191	Plate 2	1	AHWJHCBBXX	C	5	CGCACCAATT	WA78404	8605172	77116	9091	8518965		PASS	4213867	4211694	105.42				Y	B	A	WA78404
GBS0248	Plate 4	1	AH3T32BBXY	B	4	CACCA	NC00038	9610282	1155023	3430	8451829		PASS	4185947	4185325	103.5					C	C	NC00038
GBS0254	Plate 4	1	AH3T32BBXY	H	4	TGGCACAGA	PH12032	8527612	93566	3727	8430319		PASS	4180913	4180116	103.371					A	B	PH12032
GBS0187	Plate 1	1	AHV3TTBBXX	H	8	CAAGT	PH11948	9414604	982602	6011	8425991	1261.3	PASS	4139870	4138133	98.306					B	B	PH11948	Y
GBS0275	Plate 4	1	AH3T32BBXY	E	7	GTCGCCT	NC00032	8538132	142083	3532	8392517		PASS	4158241	4157603	102.815					C	C	NC00032
GBS0196	Plate 3	2	AH2KC7BBXY	C	12	TGCCGCAT	HN12058	8488330	96858	4123	8387349		PASS	4178756	4177011	108.172					B	A	HN12058
GBS0196	Plate 3	2	AH2KC7BBXY	E	9	TTGCTG	PH12003	9179772	804773	4130	8370869		PASS	4183189	4181504	108.289					A	B	PH12003
GBS0191	Plate 2	1	AHWJHCBBXX	F	12	GCTCCGA	HW75318	8410768	67724	9428	8333616		PASS	4148902	4146801	103.796					A	A	HW75318
GBS0264	Plate 4	1	AH3T32BBXY	B	6	CCACTCA	NC00019	8412630	130767	3156	8278707		PASS	4129894	4129328	102.116					C	C	NC00019
GBS0196	Plate 3	2	AH2KC7BBXY	E	3	TTCGTT	HN11468	8548366	391179	4026	8153161		PASS	4069445	4067762	105.343					A	B	HN11468
GBS0191	Plate 2	1	AHWJHCBBXX	E	2	GGTATA	WA78387	8345582	214712	9224	8121646		PASS	4025712	4023678	100.714	Odd genotype data, removed from dataset
GBS0187	Plate 1	1	AHV3TTBBXX	D	1	TAGCGGAT	CN70308	8133906	45271	4845	8083790		PASS	4041745	4040208	95.98				Y	A	A	CN70308
GBS0196	Plate 3	2	AH2KC7BBXY	E	7	GTCGCCT	PH12013	8268428	206122	3978	8058328		PASS	4013598	4011976	103.899					A	A	PH12013
GBS0315	Plate 4	1	AH3T32BBXY	E	12	CAACCACACA	NC00010	8098802	85090	3182	8010530		PASS	3991699	3991253	98.701					C	C	NC00010
GBS0317	Plate 4	1	AH3T32BBXY	G	12	TCAGAGAT	HW75330-L4WQC03	8085876	76142	3545	8006189		PASS	3977987	3977242	98.355		QC replicate	Original ID HW75321 (duplicate of HW75330)
GBS0187	Plate 1	1	AHV3TTBBXX	D	11	AAGACGCT	CN70317	8045178	94245	4923	7946010		PASS	3965573	3964092	94.172				Y	A	A	CN70317
GBS0187	Plate 1	1	AHV3TTBBXX	H	4	TGGCACAGA	PH12036	8029748	80854	4717	7944177		PASS	3952944	3951480	93.872					B	A	PH12036
GBS0196	Plate 3	2	AH2KC7BBXY	C	9	TGGCCAG	HN11460	8153808	218399	3892	7931517		PASS	3942100	3940479	102.047					A	A	HN11460
GBS0191	Plate 2	1	AHWJHCBBXX	A	8	ATGGCAA	HW75328	8109898	197087	8787	7904024	1190.7	PASS	3891171	3889294	97.35					B	A	HW75328
GBS0191	Plate 2	1	AHWJHCBBXX	F	3	ATATAA	HW75322	8308716	396235	8598	7903883		PASS	3924155	3922242	98.175					A	B	HW75322
GBS0191	Plate 2	1	AHWJHCBBXX	H	2	GGATA	JP88830	8657552	788079	8749	7860724		PASS	3867399	3865512	96.755					A	C	JP88830
GBS0223	Plate 4	1	AH3T32BBXY	A	1	TGACGCCA	NC00040	7865326	109639	3330	7752357		PASS	3849492	3848825	95.179					C	C	NC00040
GBS0196	Plate 3	2	AH2KC7BBXY	G	12	TCAGAGAT	TS00016	7804250	74249	3784	7726217		PASS	3852748	3851177	99.734					C	C	TS00016
GBS0230	Plate 4	1	AH3T32BBXY	H	1	GGAAGACAT	OR23094	7783074	82733	3498	7696843		PASS	3824450	3823708	94.558					A	B	OR23094
GBS0187	Plate 1	1	AHV3TTBBXX	E	1	TATTCGCAT	CN70314	7730148	40366	4699	7685083		PASS	3840727	3839284	91.207				Y	A	A	CN70314
GBS0191	Plate 2	1	AHWJHCBBXX	D	6	TATCA	WA78379	8414854	827992	8068	7578794		PASS	3719493	3717671	93.055				Y	A	A	WA78379
GBS0286	Plate 4	1	AH3T32BBXY	H	8	CAAGT	PH11995	8310774	735060	4600	7571114		PASS	3731395	3730823	92.261					A	B	PH11995
GBS0191	Plate 2	1	AHWJHCBBXX	E	5	AACTGG	HW75313-L2WQC04	7896940	322957	8405	7565578		PASS	3699060	3697245	92.543		QC replicate	Original ID HW75329 (duplicate of HW75313)		A	A	HW75313-L2WQC04
GBS0298	Plate 4	1	AH3T32BBXY	D	10	GTGACACAT	NC00073	7605696	51100	3421	7551175		PASS	3746273	3745547	92.625					C	C	NC00073
GBS0187	Plate 1	1	AHV3TTBBXX	H	11	CTTAG	HN11439-L1BQCHN	7810062	577955	4086	7228021	1091.4	PASS	3611548	3610128	85.763		QC replicate
GBS0191	Plate 2	1	AHWJHCBBXX	G	7	AATGAACGA	JP88818	7166700	49883	7929	7108888		PASS	3514380	3512548	87.92					B	A	JP88818
GBS0274	Plate 4	1	AH3T32BBXY	D	7	ACGCGCG	NC00072	7162716	83959	3065	7075692		PASS	3506507	3505978	86.7					C	C	NC00072
GBS0187	Plate 1	1	AHV3TTBBXX	H	2	GGATA	PH12008	7962124	884674	4243	7073207	1059	PASS	3488792	3487380	82.847					A	A	PH12008
GBS0196	Plate 3	2	AH2KC7BBXY	H	4	TGGCACAGA	TS00020	7110372	58483	3435	7048454	1066.2	PASS	3504376	3502942	90.716					C	C	TS00020
GBS0305	Plate 4	1	AH3T32BBXY	C	11	ATCTGT	NC00033	7243338	193969	3104	7046265		PASS	3512307	3511722	86.843					C	C	NC00033
GBS0191	Plate 2	1	AHWJHCBBXX	H	11	CTTAG	OR23087-L2BQCOR	7552504	522634	7668	7022202		PASS	3481583	3479887	87.103		Main dataset			A	A	OR23087-L2BQCOR
GBS0238	Plate 4	1	AH3T32BBXY	H	2	GGATA	HN11462	7658268	637557	3010	7017701		PASS	3464553	3464009	85.663					A	B	HN11462
GBS0191	Plate 2	1	AHWJHCBBXX	G	4	CGTGGACAGT	JP88807	6946988	78464	7450	6861074	614.3	PASS	3401828	3400134	85.107					C	A	JP88807	Y
GBS0196	Plate 3	2	AH2KC7BBXY	H	1	GGAAGACAT	TS00017	6931870	80348	3422	6848100		PASS	3413838	3412431	88.372					C	C	TS00017
GBS0241	Plate 4	1	AH3T32BBXY	C	3	GCGCTCA	NC00030	6866734	80187	2896	6783651		PASS	3373752	3373195	83.417					C	C	NC00030
GBS0285	Plate 4	1	AH3T32BBXY	G	8	GCGCCG	HW75314	6890080	192888	2904	6694288		PASS	3300371	3299837	81.603					A	B	HW75314
GBS0314	Plate 4	1	AH3T32BBXY	D	12	CGTGTCA	NC00075	6844334	150914	2949	6690471		PASS	3328607	3328074	82.301					C	C	NC00075
GBS0191	Plate 2	1	AHWJHCBBXX	G	10	ACAACCAACT	JP88813	6709784	48924	7517	6653343		PASS	3292975	3291293	82.382					A	A	JP88813
GBS0187	Plate 1	1	AHV3TTBBXX	F	11	TAGCAG	OR23098	6985856	369952	4017	6611887		PASS	3281640	3280244	77.926		QC replicate
GBS0303	Plate 4	1	AH3T32BBXY	A	11	CATCTGCCG	NC00023	6654902	90863	2581	6561458		PASS	3290602	3290081	81.361					C	C	NC00023
GBS0196	Plate 3	2	AH2KC7BBXY	G	7	AATGAACGA	TS00011	6552008	32027	3312	6516669		PASS	3244842	3243464	83.996					C	C	TS00011
GBS0191	Plate 2	1	AHWJHCBBXX	H	7	CGTCGCCACT	JP88828	6505536	53085	5392	6447059		PASS	3207097	3205405	80.232					A	A	JP88828
GBS0266	Plate 4	1	AH3T32BBXY	D	6	TATCA	NC00039	7108754	670495	2764	6435495		PASS	3161162	3160649	78.161					C	C	NC00039
GBS0191	Plate 2	1	AHWJHCBBXX	F	2	TCTTGG	HW75308	6745540	316013	7024	6422503		PASS	3159971	3158385	79.056					A	A	HW75308
GBS0304	Plate 4	1	AH3T32BBXY	B	11	GGACAG	NC00061	6589734	179104	3065	6407565		PASS	3169282	3168732	78.361					C	C	NC00061
GBS0191	Plate 2	1	AHWJHCBBXX	B	6	CCACTCA	BA49818	6484964	86617	6672	6391675	964.4	PASS	3151789	3150327	78.854	Odd genotype data, removed from dataset
GBS0196	Plate 3	2	AH2KC7BBXY	H	7	CGTCGCCACT	TS00023	6420898	32661	3121	6385116		PASS	3191918	3190606	82.627					C	C	TS00023
GBS0191	Plate 2	1	AHWJHCBBXX	G	11	ATCCG	JP88829	7042412	779512	7414	6255486		PASS	3063377	3061842	76.639					A	A	JP88829
GBS0299	Plate 4	1	AH3T32BBXY	E	10	TATGT	NC00063	6687054	502038	2801	6182215		PASS	3062164	3061651	75.713					C	C	NC00063
GBS0196	Plate 3	2	AH2KC7BBXY	G	8	GCGCCG	TS00012	6511926	349329	3242	6159355		PASS	3049203	3047911	78.932					C	C	TS00012
GBS0187	Plate 1	1	AHV3TTBBXX	E	4	ACAACT	OR23097	6337488	288237	3769	6045482		PASS	3010260	3008949	71.481					A	A	OR23097
GBS0191	Plate 2	1	AHWJHCBBXX	G	8	GCGCCG	JP88822	6251300	217961	6780	6026559		PASS	2938969	2937516	73.527					A	B	JP88822
GBS0316	Plate 4	1	AH3T32BBXY	F	12	GCTCCGA	OR23081	6072224	60286	2615	6009323		PASS	2988387	2987921	73.889		QC replicate
GBS0191	Plate 2	1	AHWJHCBBXX	H	5	GCGTCCT	JP88831	6015624	90064	6428	5919132		PASS	2931692	2930260	73.345					A	A	JP88831
GBS0191	Plate 2	1	AHWJHCBBXX	E	11	GAATGCAATA	HW75316	5911486	53849	6512	5851125		PASS	2890194	2888744	72.306					A	A	HW75316
GBS0191	Plate 2	1	AHWJHCBBXX	E	12	CAACCACACA	HW75304	5868306	49529	6261	5812516	877.6	PASS	2876209	2874784	71.957					B	A	HW75304
GBS0234	Plate 4	1	AH3T32BBXY	D	2	CCTTGCCATT	NC00070	5808172	47282	2379	5758511		PASS	2875612	2875270	71.103					C	C	NC00070
GBS0196	Plate 3	2	AH2KC7BBXY	G	5	CTTGA	TS00009	7539678	1778340	3035	5758303	856	PASS	2831387	2830171	73.293					B	C	TS00009
GBS0191	Plate 2	1	AHWJHCBBXX	F	5	ATGAGCAA	HW75327	5831542	69226	6373	5755943		PASS	2844485	2843049	71.163					A	A	HW75327
GBS0302	Plate 4	1	AH3T32BBXY	H	10	TGCAGA	OR23081-L4WQC02	5966972	280239	2496	5684237		PASS	2816101	2815633	69.629		Main dataset			B	A	OR23081-L4WQC02
GBS0187	Plate 1	1	AHV3TTBBXX	D	12	CGTGTCA	CN70306	5696808	84109	3388	5609311		PASS	2799886	2798812	66.489				Y	A	A	CN70306
GBS0187	Plate 1	1	AHV3TTBBXX	E	10	TATGT	OR23087	6310556	712286	3540	5594730		PASS	2776424	2775218	65.928		QC replicate
GBS0187	Plate 1	1	AHV3TTBBXX	D	6	TATCA	CN70311	6442764	904585	3223	5534956		PASS	2720591	2719492	64.605				Y	A	A	CN70311
GBS0191	Plate 2	1	AHWJHCBBXX	G	2	GGTGT	HW75303	6078130	554807	6110	5517213	823.8	PASS	2689806	2688440	67.293					A	A	HW75303
GBS0191	Plate 2	1	AHWJHCBBXX	F	6	ATATCGCCA	HW75323	5579352	77806	6034	5495512		PASS	2701307	2699960	67.581		Main dataset			A	A	HW75323
GBS0187	Plate 1	1	AHV3TTBBXX	C	7	GCGTACAAT	CN70309	5508014	36668	3199	5468147	826.6	PASS	2731526	2730552	64.867				Y	A	B	CN70309
GBS0196	Plate 3	2	AH2KC7BBXY	E	1	TATTCGCAT	HN11466	5407752	24687	2662	5380403		PASS	2686418	2685339	69.542					A	A	HN11466
GBS0191	Plate 2	1	AHWJHCBBXX	F	11	TAGCAG	HW75309	5730820	355297	6562	5368961		PASS	2599542	2598216	65.034					A	B	HW75309
GBS0187	Plate 1	1	AHV3TTBBXX	E	5	AACTGG	OR23084	5693668	321794	3167	5368707		PASS	2663572	2662503	63.251					A	A	OR23084
GBS0187	Plate 1	1	AHV3TTBBXX	D	8	CCTCG	CN70305	6026180	665099	3235	5357846		PASS	2644133	2643039	62.788				Y	B	A	CN70305
GBS0196	Plate 3	2	AH2KC7BBXY	E	2	GGTATA	HN11476	5691648	336621	2756	5352271		PASS	2666675	2665511	69.029					B	A	HN11476
GBS0187	Plate 1	1	AHV3TTBBXX	F	5	ATGAGCAA	OR23073	5417506	63558	3353	5350595	808.2	PASS	2666690	2665654	63.326					A	B	OR23073
GBS0273	Plate 4	1	AH3T32BBXY	C	7	GCGTACAAT	NC00021	5390146	54201	2285	5333660		PASS	2654758	2654284	65.639					C	C	NC00021
GBS0310	Plate 4	1	AH3T32BBXY	H	11	CTTAG	TS00006-L4BQCTS	5744242	418527	2408	5323307		PASS	2650625	2650193	65.537		Main dataset			C	C	TS00006-L4BQCTS
GBS0196	Plate 3	2	AH2KC7BBXY	H	11	CTTAG	OR23098-L3BQCOR	6289124	980513	2614	5305997		PASS	2643358	2642265	68.427		Main dataset			A	A	OR23098-L3BQCOR
GBS0187	Plate 1	1	AHV3TTBBXX	H	6	GGTGCACATT	PH12005	5227146	58908	3178	5165060		PASS	2575692	2574751	61.166					A	A	PH12005
GBS0191	Plate 2	1	AHWJHCBBXX	E	9	TTGCTG	HW75306	5507612	406007	5726	5095879		PASS	2502851	2501578	62.615					B	B	HW75306
GBS0191	Plate 2	1	AHWJHCBBXX	E	7	GTCGCCT	HW75319	5217354	116172	5476	5095706		PASS	2506900	2505688	62.718					A	A	HW75319
GBS0187	Plate 1	1	AHV3TTBBXX	F	2	TCTTGG	OR23093	5411282	342473	3100	5065709		PASS	2514522	2513485	59.711					B	A	OR23093
GBS0196	Plate 3	2	AH2KC7BBXY	F	5	ATGAGCAA	JP88820	5061748	71381	2440	4987927		PASS	2486885	2485900	64.378					B	A	JP88820
GBS0191	Plate 2	1	AHWJHCBBXX	E	3	TTCGTT	HW75325	5183964	208899	5613	4969452		PASS	2439349	2438151	61.028		Main dataset			A	A	HW75325
GBS0228	Plate 4	1	AH3T32BBXY	F	1	ATAGAT	CS69338	5132716	172296	2203	4958217		PASS	2455816	2455419	60.721					A	A	CS69338
GBS0196	Plate 3	2	AH2KC7BBXY	G	4	CGTGGACAGT	TS00008	4971458	34786	2513	4934159		PASS	2458299	2457308	63.637					C	C	TS00008
GBS0187	Plate 1	1	AHV3TTBBXX	G	2	GGTGT	OR23086	5430266	611079	2975	4816212		PASS	2372490	2371517	56.338					A	A	OR23086
GBS0196	Plate 3	2	AH2KC7BBXY	G	6	CTCTA	TS00010	5715076	901949	2409	4810718		PASS	2394492	2393474	61.984					C	C	TS00010
GBS0191	Plate 2	1	AHWJHCBBXX	F	7	AATAACCAA	HW75302	4859040	62908	5275	4790857	723.1	PASS	2358932	2357744	59.015					A	C	HW75302
GBS0187	Plate 1	1	AHV3TTBBXX	G	3	TGGCAACAGA	OR23080	4797852	35769	3068	4759015		PASS	2368182	2367265	56.237					A	A	OR23080
GBS0191	Plate 2	1	AHWJHCBBXX	G	6	CTCTA	JP88802	5172654	468447	5197	4699010	707.5	PASS	2326028	2324859	58.192					A	A	JP88802
GBS0191	Plate 2	1	AHWJHCBBXX	E	6	TAGCCAA	HW75324	4786664	101715	5171	4679778		PASS	2281763	2280626	57.085					A	A	HW75324
GBS0191	Plate 2	1	AHWJHCBBXX	B	3	ATTAT	HW75315	6113478	1445745	5248	4662485	697.5	PASS	2226656	2225532	55.706					A	B	HW75315
GBS0187	Plate 1	1	AHV3TTBBXX	E	7	GTCGCCT	OR23078	4707552	116848	2765	4587939		PASS	2281725	2280884	54.185					A	A	OR23078
GBS0187	Plate 1	1	AHV3TTBBXX	G	7	AATGAACGA	PH12027	4551478	21777	2785	4526916		PASS	2260036	2259150	53.669					C	A	PH12027	Y
GBS0187	Plate 1	1	AHV3TTBBXX	G	1	CCGAACA	OR23077	4602214	99476	2692	4500046		PASS	2243413	2242564	53.275					A	A	OR23077
GBS0196	Plate 3	2	AH2KC7BBXY	F	7	AATAACCAA	JP88805	4571286	82155	2128	4487003		PASS	2233394	2232503	57.815					A	A	JP88805
GBS0245	Plate 4	1	AH3T32BBXY	G	3	TGGCAACAGA	OR23056	4440268	38259	1866	4400143		PASS	2180007	2179778	53.904					A	A	OR23056
GBS0196	Plate 3	2	AH2KC7BBXY	F	6	ATATCGCCA	JP88812	4398996	62684	2150	4334162		PASS	2161974	2161136	55.967					A	A	JP88812
GBS0187	Plate 1	1	AHV3TTBBXX	C	4	AATTAG	CS69429	4705868	401799	2539	4301530		PASS	2139643	2138749	50.808					A	A	CS69429
GBS0187	Plate 1	1	AHV3TTBBXX	H	10	TGCAGA	PH11986-L1WQC02	4584778	361587	2580	4220611		PASS	2104176	2103270	49.966		Main dataset			A	A	PH11986-L1WQC02
GBS0249	Plate 4	1	AH3T32BBXY	C	4	AATTAG	NC00007	4435202	268419	1944	4164839		PASS	2067510	2067148	51.119					C	C	NC00007
GBS0313	Plate 4	1	AH3T32BBXY	C	12	TGCCGCAT	NC00044	4163338	55363	1895	4106080		PASS	2038300	2037897	50.396					C	C	NC00044
GBS0191	Plate 2	1	AHWJHCBBXX	F	8	ACGGTACT	HW75325-L2WQC03	4126552	34770	3732	4088050		PASS	2019582	2018540	50.525		QC replicate
GBS0191	Plate 2	1	AHWJHCBBXX	H	3	CTCGTCG	JP88808	4139862	63787	4033	4072042		PASS	2024841	2023838	50.657					A	A	JP88808
GBS0191	Plate 2	1	AHWJHCBBXX	A	10	GGAGTCAAG	BA49819	4078984	40054	4371	4034559		PASS	1978612	1977612	49.5	Odd genotype data, removed from dataset
GBS0229	Plate 4	1	AH3T32BBXY	G	1	CCGAACA	OR23082	4083038	78928	1721	4002389		PASS	1983486	1983175	49.043					A	A	OR23082
GBS0306	Plate 4	1	AH3T32BBXY	D	11	AAGACGCT	NC00065	4057070	56341	1824	3998905		PASS	1983526	1983130	49.041					C	C	NC00065
GBS0252	Plate 4	1	AH3T32BBXY	F	4	ACTGCT	CS69322	4291112	328612	1896	3960604		PASS	1950858	1950503	48.235					A	B	CS69322
GBS0187	Plate 1	1	AHV3TTBBXX	F	10	CAGTGCCATT	OR23057	3981166	28843	2256	3950067		PASS	1968967	1968269	46.758					A	B	OR23057
GBS0191	Plate 2	1	AHWJHCBBXX	A	2	GGCTTA	BA49852	4160806	237380	4417	3919009	7.1	PASS	1930279	1929259	48.29					A	A	BA49852
GBS0187	Plate 1	1	AHV3TTBBXX	F	6	ATATCGCCA	OR23067	3940194	36618	2444	3901132		PASS	1943904	1943164	46.162					A	A	OR23067
GBS0231	Plate 4	1	AH3T32BBXY	A	2	GGCTTA	NC00062	4061954	194392	1670	3865892		PASS	1924445	1924130	47.582					C	C	NC00062
GBS0187	Plate 1	1	AHV3TTBBXX	E	3	TTCGTT	OR23092	4060010	223027	2424	3834559		PASS	1908059	1907225	45.308					A	A	OR23092
GBS0187	Plate 1	1	AHV3TTBBXX	G	12	TCAGAGAT	PH12018	3881440	54502	2304	3824634		PASS	1909161	1908430	45.337					A	A	PH12018
GBS0187	Plate 1	1	AHV3TTBBXX	E	9	TTGCTG	OR23062	4250116	429371	2383	3818362		PASS	1894649	1893844	44.99					A	A	OR23062
GBS0288	Plate 4	1	AH3T32BBXY	B	9	TAGATGA	NC00048	3877922	66011	1877	3810034		PASS	1892000	1891634	46.779					C	C	NC00048
GBS0187	Plate 1	1	AHV3TTBBXX	D	2	CCTTGCCATT	CN70302	3827638	26149	2208	3799281	573.9	PASS	1901036	1900336	45.145				Y	A	A	CN70302
GBS0187	Plate 1	1	AHV3TTBBXX	F	3	ATATAA	OR23070	4196566	395550	2274	3798742		PASS	1894159	1893404	44.98					B	B	OR23070
GBS0191	Plate 2	1	AHWJHCBBXX	E	8	CTCAT	HW75317	4580662	808715	4245	3767702	557.1	PASS	1823614	1822717	45.623					A	A	HW75317
GBS0187	Plate 1	1	AHV3TTBBXX	G	9	TCACTG	PH11986	3939454	179523	2225	3757706		PASS	1866734	1865969	44.328		QC replicate
GBS0308	Plate 4	1	AH3T32BBXY	F	11	TAGCAG	OR23052	3994718	262169	1757	3730792		PASS	1808190	1807819	44.706					B	B	OR23052
GBS0187	Plate 1	1	AHV3TTBBXX	F	1	ATAGAT	OR23071	3939702	216583	2468	3720651		PASS	1845470	1844589	43.82					B	A	OR23071
GBS0187	Plate 1	1	AHV3TTBBXX	C	8	AACGTGCCT	CN70304	3741720	37737	2289	3701694		PASS	1847108	1846424	43.864				Y	A	B	CN70304
GBS0187	Plate 1	1	AHV3TTBBXX	G	6	CTCTA	PH12035	4224280	556066	2200	3666014		PASS	1816617	1815878	43.138					A	A	PH12035
GBS0196	Plate 3	2	AH2KC7BBXY	G	3	TGGCAACAGA	TS00007	3637362	18572	1807	3616983	547.3	PASS	1799876	1799150	46.593					C	C	TS00007
GBS0196	Plate 3	2	AH2KC7BBXY	C	6	TCACGGAAG	HW75323-L3BQCHW	3602766	46387	1811	3554568		PASS	1761901	1761148	45.609		QC replicate
GBS0187	Plate 1	1	AHV3TTBBXX	C	11	ATCTGT	CN70316	3681566	215135	2150	3464281		PASS	1725831	1725103	40.982				Y	A	A	CN70316
GBS0196	Plate 3	2	AH2KC7BBXY	A	4	GCCTACCT	BC49598	3466474	45598	1627	3419249	513.2	PASS	1679732	1679090	43.484					A	B	BC49598
GBS0187	Plate 1	1	AHV3TTBBXX	H	7	CGTCGCCACT	PH12014	3442462	37592	2006	3402864		PASS	1707998	1707368	40.56					A	A	PH12014
GBS0187	Plate 1	1	AHV3TTBBXX	E	11	GAATGCAATA	OR23075	3391590	38773	2084	3350733	505.6	PASS	1669053	1668425	39.635					C	A	OR23075	Y
GBS0235	Plate 4	1	AH3T32BBXY	E	2	GGTATA	NC00012	3421566	135367	1527	3284672		PASS	1628305	1628016	40.26					C	C	NC00012
GBS0187	Plate 1	1	AHV3TTBBXX	F	9	CGCAACCAGT	OR23076	3283634	33213	2070	3248351		PASS	1617253	1616602	38.404					B	A	OR23076
GBS0187	Plate 1	1	AHV3TTBBXX	F	4	ACTGCT	OR23069	3662792	434981	2075	3225736		PASS	1601144	1600449	38.021					A	A	OR23069
GBS0187	Plate 1	1	AHV3TTBBXX	F	12	GCTCCGA	OR23053	3242750	47624	1847	3193279		PASS	1592820	1592233	37.825					A	A	OR23053
GBS0187	Plate 1	1	AHV3TTBBXX	G	11	ATCCG	PH11983	4029270	854286	1780	3173204	471.5	PASS	1561031	1560424	37.07					A	A	PH11983
GBS0296	Plate 4	1	AH3T32BBXY	B	10	TGAAT	NC00002	3942574	834605	1439	3106530		PASS	1535840	1535583	37.974					C	C	NC00002
GBS0257	Plate 4	1	AH3T32BBXY	C	5	CGCACCAATT	NC00059	3119608	75940	1118	3042550		PASS	1501528	1501399	37.129					C	C	NC00059
GBS0187	Plate 1	1	AHV3TTBBXX	E	6	TAGCCAA	OR23059	3114046	94232	1915	3017899		PASS	1502086	1501492	35.67					A	A	OR23059
GBS0191	Plate 2	1	AHWJHCBBXX	F	10	CAGTGCCATT	HW75312	3001968	37690	3304	2960974		PASS	1454021	1453271	36.376					A	B	HW75312
GBS0187	Plate 1	1	AHV3TTBBXX	E	8	CTCAT	OR23072	3769974	856327	1773	2911874	433	PASS	1432690	1432074	34.021					A	A	OR23072
GBS0196	Plate 3	2	AH2KC7BBXY	E	6	TAGCCAA	PH12009	3026732	138892	1448	2886392		PASS	1434497	1433882	37.133					B	A	PH12009
GBS0251	Plate 4	1	AH3T32BBXY	E	4	ACAACT	NC00011	3100450	218971	1314	2880165		PASS	1411223	1410978	34.893					C	C	NC00011
GBS0311	Plate 4	1	AH3T32BBXY	A	12	TTATTACAT	NC00008	2868872	29423	1220	2838229		PASS	1416928	1416679	35.034					C	C	NC00008
GBS0187	Plate 1	1	AHV3TTBBXX	D	9	GCACGAT	CN70318	2850798	65757	1765	2783276		PASS	1381091	1380549	32.797				Y	A	B	CN70318
GBS0256	Plate 4	1	AH3T32BBXY	B	5	GCAAGCCAT	NC00045	2768574	24571	1201	2742802		PASS	1357396	1357152	33.561					C	C	NC00045
GBS0187	Plate 1	1	AHV3TTBBXX	C	12	TGCCGCAT	CN70307	2794386	55896	1620	2736870		PASS	1360790	1360291	32.315				Y	A	A	CN70307
GBS0290	Plate 4	1	AH3T32BBXY	D	9	GCACGAT	NC00018	2761450	67840	1245	2692365		PASS	1324531	1324305	32.749					C	C	NC00018
GBS0187	Plate 1	1	AHV3TTBBXX	F	7	AATAACCAA	OR23091	2574650	51124	1659	2521867		PASS	1252776	1252286	29.749					A	A	OR23091
GBS0196	Plate 3	2	AH2KC7BBXY	F	4	ACTGCT	PH12034	3113702	756690	1178	2355834		PASS	1159477	1159010	30.015					A	A	PH12034
GBS0242	Plate 4	1	AH3T32BBXY	D	3	ACTGCGAT	NC00046	2335544	25993	1099	2308452		PASS	1144773	1144503	28.303					B	B	NC00046	Y
GBS0187	Plate 1	1	AHV3TTBBXX	E	12	CAACCACACA	OR23089	2327394	31468	1394	2294532		PASS	1142976	1142569	27.143					A	A	OR23089
GBS0239	Plate 4	1	AH3T32BBXY	A	3	CTAAGCA	NC00016	2360164	98523	1005	2260636		PASS	1119532	1119351	27.681					B	B	NC00016	Y
GBS0196	Plate 3	2	AH2KC7BBXY	H	9	ACAGT	BC49653-L3WQC01	3872362	1612412	1245	2258705		PASS	1059259	1058811	27.42		QC replicate
GBS0187	Plate 1	1	AHV3TTBBXX	H	3	CTCGTCG	PH11993	2307336	52229	1253	2253854		PASS	1130726	1130320	26.852					A	B	PH11993
GBS0187	Plate 1	1	AHV3TTBBXX	F	8	ACGGTACT	OR23066	2264198	26697	1442	2236059		PASS	1114815	1114365	26.473					A	B	OR23066
GBS0187	Plate 1	1	AHV3TTBBXX	G	5	CTTGA	PH11950	3181124	994338	1374	2185412	321	PASS	1063103	1062624	25.244					B	A	PH11950
GBS0187	Plate 1	1	AHV3TTBBXX	H	5	GCGTCCT	PH11981	2211094	83000	1263	2126831		PASS	1047419	1046996	24.873					A	A	PH11981
GBS0196	Plate 3	2	AH2KC7BBXY	A	11	CATCTGCCG	BC49563	2085134	57633	1003	2026498		PASS	1012476	1012061	26.209					A	A	BC49563
GBS0255	Plate 4	1	AH3T32BBXY	A	5	TGCTT	NC00067	2870084	846650	926	2022508		PASS	980821	980652	24.251					C	C	NC00067
GBS0187	Plate 1	1	AHV3TTBBXX	H	1	GGAAGACAT	PH11958	2059558	49949	1203	2008406		PASS	1004713	1004333	23.859					A	B	PH11958
GBS0187	Plate 1	1	AHV3TTBBXX	D	5	CTCGCGG	CN70301	2067162	60803	1078	2005281	303.8	PASS	1001013	1000691	23.773				Y	A	A	CN70301
GBS0272	Plate 4	1	AH3T32BBXY	B	7	CAGAGGT	NC00017	2071248	67997	862	2002389		PASS	973139	972991	24.061					C	C	NC00017
GBS0244	Plate 4	1	AH3T32BBXY	F	3	ATATAA	CS69319	2269318	276458	903	1991957		PASS	982772	982600	24.299					A	A	CS69319
GBS0196	Plate 3	2	AH2KC7BBXY	A	6	ACCAGGA	BC49635	2193952	321932	958	1871062	280.4	PASS	916242	915849	23.718					A	A	BC49635
GBS0196	Plate 3	2	AH2KC7BBXY	F	1	ATAGAT	JP88827	2215184	351662	930	1862592	277.7	PASS	917812	917466	23.76			Stored at CGRB between plates		B	A	JP88827
GBS0196	Plate 3	2	AH2KC7BBXY	C	1	GAAGTG	BC49619	2079190	330775	659	1747756		PASS	867314	866971	22.452					A	A	BC49619
GBS0187	Plate 1	1	AHV3TTBBXX	C	10	CATAT	CN70303	2570632	833500	988	1736144	252	PASS	832835	832514	19.777				Y	A	A	CN70303
GBS0196	Plate 3	2	AH2KC7BBXY	B	3	ATTAT	BC49684	4625622	2890635	826	1734161		PASS	778689	778367	20.157		Main dataset			A	A	BC49684
GBS0247	Plate 4	1	AH3T32BBXY	A	4	GCCTACCT	NC00006	1725804	16721	665	1708418		PASS	851510	851356	21.053					C	B	NC00006
GBS0191	Plate 2	1	AHWJHCBBXX	A	3	CTAAGCA	BA49850	1684840	115892	1729	1567219		PASS	772812	772429	19.334					A	A	BA49850
GBS0227	Plate 4	1	AH3T32BBXY	E	1	TATTCGCAT	NC00060	1577370	9388	773	1567209		PASS	778359	778199	19.244					C	C	NC00060
GBS0187	Plate 1	1	AHV3TTBBXX	G	10	ACAACCAACT	PH11954	1546368	21135	990	1524243	230	PASS	762437	762144	18.106					A	A	PH11954
GBS0196	Plate 3	2	AH2KC7BBXY	A	2	GGCTTA	BC49653	1952474	443974	733	1507767		PASS	734760	734461	19.02		Main dataset			A	C	BC49653
GBS0196	Plate 3	2	AH2KC7BBXY	E	4	ACAACT	PH11994	1911168	472675	769	1437724		PASS	692358	692039	17.922					B	A	PH11994
GBS0196	Plate 3	2	AH2KC7BBXY	B	2	AACGCACATT	BC49596	1414954	24794	732	1389428		PASS	681606	681335	17.645					A	A	BC49596
GBS0191	Plate 2	1	AHWJHCBBXX	B	4	CACCA	BA49832	2699734	1344469	1388	1353877		PASS	627187	626899	15.692					A	A	BA49832
GBS0187	Plate 1	1	AHV3TTBBXX	G	4	CGTGGACAGT	PH11988	1305354	13608	710	1291036		PASS	645370	645148	15.326					A	A	PH11988
GBS0187	Plate 1	1	AHV3TTBBXX	C	9	TGGCCAG	CN70310	1392190	110078	733	1281379		PASS	631809	631585	15.004				Y	A	B	CN70310
GBS0187	Plate 1	1	AHV3TTBBXX	D	3	ACTGCGAT	CN70312	1300196	28115	819	1271262		PASS	634467	634223	15.067				Y	A	A	CN70312
GBS0294	Plate 4	1	AH3T32BBXY	H	9	ACAGT	NC00024-L4WQC01	1910062	639777	517	1269768		PASS	597419	597328	14.772		QC replicate
GBS0196	Plate 3	2	AH2KC7BBXY	B	5	GCAAGCCAT	BC49559	1301340	42244	659	1258437		PASS	608813	608564	15.76					A	A	BC49559
GBS0196	Plate 3	2	AH2KC7BBXY	A	8	ATGGCAA	BC49684-L3WQC03	1471174	276447	640	1194087		PASS	580701	580448	15.032		QC replicate	Original ID BC49685 (duplicate of BC49684)
GBS0196	Plate 3	2	AH2KC7BBXY	F	9	CGCAACCAGT	TS00002-L3WQC04	1127042	18030	551	1108461	167	PASS	549855	549618	14.234		QC replicate	Original ID TS00001 (duplicate of TS00002)		C	C	TS00002-L3WQC04
GBS0187	Plate 1	1	AHV3TTBBXX	E	2	GGTATA	CN70319	1267990	178259	640	1089091		PASS	538036	537817	12.776				Y	A	A	CN70319
GBS0237	Plate 4	1	AH3T32BBXY	G	2	GGTGT	OR23060	1482052	425176	518	1056358		PASS	490287	490208	12.123					A	A	OR23060
GBS0196	Plate 3	2	AH2KC7BBXY	B	7	CAGAGGT	BC49637	1153546	136821	483	1016242	152.1	PASS	480507	480303	12.438					B	A	BC49637
GBS0191	Plate 2	1	AHWJHCBBXX	A	5	TGCTT	BA49838	1980216	1052108	1049	927059	136.7	PASS	436060	435829	10.909					A	A	BA49838
GBS0196	Plate 3	2	AH2KC7BBXY	B	11	GGACAG	BC49679	1298528	388647	536	909345	134.9	PASS	429799	429584	11.125					A	A	BC49679
GBS0233	Plate 4	1	AH3T32BBXY	C	2	GAGCGACAT	NC00022	863558	14755	386	848417		PASS	421338	421267	10.418					C	C	NC00022
GBS0191	Plate 2	1	AHWJHCBBXX	G	1	CCGAACA	HW75330	884202	73828	835	809539	120.4	FAIL	398118	397926	9.96	Failed sequencing, removed from dataset	Failed QC replicate
GBS0191	Plate 2	1	AHWJHCBBXX	F	9	CGCAACCAGT	HW75314	797608	13817	882	782909	117.6	FAIL	382639	382438	9.573	Failed sequencing, removed from dataset
GBS0191	Plate 2	1	AHWJHCBBXX	B	8	GAAGCA	BA49830	1283172	513074	850	769248		FAIL	342902	342727	8.579	Failed sequencing, removed from dataset
GBS0196	Plate 3	2	AH2KC7BBXY	F	2	TCTTGG	JP88816	1299308	534571	351	764386	112.1	FAIL	369092	368955	9.555	Failed sequencing, removed from dataset		Stored at CGRB between plates
GBS0191	Plate 2	1	AHWJHCBBXX	B	7	CAGAGGT	BA49826	815484	66128	853	748503		FAIL	341186	341022	8.536	Failed sequencing, removed from dataset
GBS0196	Plate 3	2	AH2KC7BBXY	E	12	CAACCACACA	JP88810	675294	17699	299	657296	99.3	FAIL	327609	327490	8.481	Failed sequencing, removed from dataset		Stored at CGRB between plates
GBS0196	Plate 3	2	AH2KC7BBXY	E	11	GAATGCAATA	JP88804	671294	27176	337	643781	97.1	FAIL	320142	319998	8.287	Failed sequencing, removed from dataset		Stored at CGRB between plates
GBS0191	Plate 2	1	AHWJHCBBXX	B	9	TAGATGA	BA49831	686584	58114	760	627710	192.6	FAIL	309113	308938	7.733	Failed sequencing, removed from dataset
GBS0191	Plate 2	1	AHWJHCBBXX	B	10	TGAAT	BA49833	1623104	1047375	652	575077		FAIL	265649	265513	6.646	Failed sequencing, removed from dataset
GBS0196	Plate 3	2	AH2KC7BBXY	A	12	TTATTACAT	BC49550	543304	6472	254	536578	80.6	FAIL	265039	264936	6.861	Failed sequencing, removed from dataset
GBS0243	Plate 4	1	AH3T32BBXY	E	3	TTCGTT	NC00076	592636	152253	222	440161		FAIL	218867	218830	5.412	Failed sequencing, removed from dataset
GBS0258	Plate 4	1	AH3T32BBXY	D	5	CTCGCGG	NC00052	395826	39289	143	356394		FAIL	174832	174802	4.323	Failed sequencing, removed from dataset
GBS0196	Plate 3	2	AH2KC7BBXY	B	12	GCCAACAAGA	BC49622	335290	10643	153	324494	48.8	FAIL	161133	161071	4.171	Failed sequencing, removed from dataset
GBS0191	Plate 2	1	AHWJHCBBXX	B	2	AACGCACATT	BA49823	327062	3109	348	323605	48.8	FAIL	159338	159263	3.986	Failed sequencing, removed from dataset
GBS0191	Plate 2	1	AHWJHCBBXX	A	7	CTCTCGCAT	BA49839	311734	5317	241	306176	45.8	FAIL	149800	149733	3.748	Failed sequencing, removed from dataset
GBS0196	Plate 3	2	AH2KC7BBXY	B	8	GAAGCA	BC49650	1177396	912224	160	265012	37.1	FAIL	123070	123011	3.186	Failed sequencing, removed from dataset
GBS0191	Plate 2	1	AHWJHCBBXX	A	9	TCCGAG	BA49811	360340	115708	281	244351	34.7	FAIL	112866	112795	2.823	Failed sequencing, removed from dataset
GBS0196	Plate 3	2	AH2KC7BBXY	A	5	TGCTT	BC49548	2347658	2114143	123	233392	29.7	FAIL	78316	78276	2.027	Failed sequencing, removed from dataset
GBS0191	Plate 2	1	AHWJHCBBXX	B	5	GCAAGCCAT	BA49828	235950	13082	242	222626		FAIL	107337	107282	2.685	Failed sequencing, removed from dataset
GBS0196	Plate 3	2	AH2KC7BBXY	A	9	TCCGAG	BC49558	430790	212725	107	217958	30.6	FAIL	100928	100881	2.613	Failed sequencing, removed from dataset
GBS0191	Plate 2	1	AHWJHCBBXX	A	4	GCCTACCT	BA49837	216172	2666	251	213255		FAIL	103155	103096	2.581	Failed sequencing, removed from dataset
GBS0196	Plate 3	2	AH2KC7BBXY	B	10	TGAAT	BC49636	2311362	2101716	114	209532	24.9	FAIL	82028	81996	2.123	Failed sequencing, removed from dataset
GBS0191	Plate 2	1	AHWJHCBBXX	B	11	GGACAG	BA49822	392032	190667	196	201169		FAIL	67729	67697	1.694	Failed sequencing, removed from dataset
GBS0191	Plate 2	1	AHWJHCBBXX	A	1	TGACGCCA	BA49841	270350	71824	217	198309		FAIL	85043	85004	2.128	Failed sequencing, removed from dataset
GBS0196	Plate 3	2	AH2KC7BBXY	A	7	CTCTCGCAT	BC49638	195016	7179	94	187743	27.4	FAIL	90329	90291	2.338	Failed sequencing, removed from dataset
GBS0307	Plate 4	1	AH3T32BBXY	E	11	GAATGCAATA	NC00025	178380	10118	79	168183		FAIL	83536	83529	2.066	Failed sequencing, removed from dataset
GBS0191	Plate 2	1	AHWJHCBBXX	F	4	ACTGCT	BA49851	534236	370576	202	163458	21.8	FAIL	70543	70505	1.765	Failed sequencing, removed from dataset
GBS0196	Plate 3	2	AH2KC7BBXY	H	2	GGATA	TS00018	1590986	1452211	54	138721	11.7	FAIL	27298	27286	0.707	Failed sequencing, removed from dataset
GBS0196	Plate 3	2	AH2KC7BBXY	F	3	ATATAA	JP88803	794010	663054	54	130902	19.6	FAIL	61178	61159	1.584	Failed sequencing, removed from dataset
GBS0191	Plate 2	1	AHWJHCBBXX	H	8	CAAGT	BA49823-L2WQC01	920114	790008	131	129975		FAIL	8926	8922	0.223	Failed sequencing, removed from dataset	Failed QC replicate	QC replicate
GBS0191	Plate 2	1	AHWJHCBBXX	A	6	ACCAGGA	BA49836	276328	146633	153	129542		FAIL	62137	62108	1.555	Failed sequencing, removed from dataset
GBS0196	Plate 3	2	AH2KC7BBXY	B	9	TAGATGA	BC49610	240338	111447	67	128824	19.6	FAIL	61381	61351	1.589	Failed sequencing, removed from dataset
GBS0196	Plate 3	2	AH2KC7BBXY	B	4	CACCA	BC49618	2736064	2607688	56	128320	10.2	FAIL	30376	30362	0.786	Failed sequencing, removed from dataset
GBS0191	Plate 2	1	AHWJHCBBXX	A	11	CATCTGCCG	BA49824	119172	15328	74	103770	15.6	FAIL	51477	51458	1.288	Failed sequencing, removed from dataset
GBS0196	Plate 3	2	AH2KC7BBXY	B	1	CAGATA	BC49608	607916	507569	55	100292	14.3	FAIL	47537	47519	1.231	Failed sequencing, removed from dataset
GBS0187	Plate 1	1	AHV3TTBBXX	D	10	GTGACACAT	CN70315	94992	3629	72	91291	13.8	FAIL	45383	45361	1.078	Failed sequencing, removed from dataset
GBS0196	Plate 3	2	AH2KC7BBXY	A	3	CTAAGCA	BC49549	289318	199019	50	90249	12.7	FAIL	42230	42211	1.093	Failed sequencing, removed from dataset
GBS0191	Plate 2	1	AHWJHCBBXX	B	1	CAGATA	BA49835	347298	264502	71	82725	10	FAIL	32385	32369	0.81	Failed sequencing, removed from dataset
GBS0196	Plate 3	2	AH2KC7BBXY	A	1	TGACGCCA	BC49595	175022	93482	50	81490	11.5	FAIL	38655	38632	1	Failed sequencing, removed from dataset
GBS0191	Plate 2	1	AHWJHCBBXX	A	12	TTATTACAT	BA49827	76568	933	105	75530	11.4	FAIL	37229	37202	0.931	Failed sequencing, removed from dataset
GBS0196	Plate 3	2	AH2KC7BBXY	A	10	GGAGTCAAG	BC49531	82726	8189	44	74493	11	FAIL	36287	36272	0.939	Failed sequencing, removed from dataset
GBS0196	Plate 3	2	AH2KC7BBXY	H	12	CGTTCA	Null-L3NEGAT	687030	617122	35	69873	6	FAIL	8815	8810	0.228	Negative control, not included in dataset
GBS0191	Plate 2	1	AHWJHCBBXX	H	12	CGTTCA	Null-L2NEGAT	373562	304703	56	68803		FAIL	12192	12186	0.305	Negative control, not included in dataset
GBS0196	Plate 3	2	AH2KC7BBXY	B	6	CCACTCA	BC49652	133858	78743	23	55092	7.7	FAIL	23163	23158	0.6	Failed sequencing, removed from dataset
GBS0191	Plate 2	1	AHWJHCBBXX	C	1	GAAGTG	BA49840	208254	156841	37	51376	7.2	FAIL	23558	23550	0.589	Failed sequencing, removed from dataset
GBS0318	Plate 4	1	AH3T32BBXY	H	12	CGTTCA	Null-L4NEGAT	289862	240510	11	49341		FAIL	10946	10945	0.271	Negative control, not included in dataset
GBS0196	Plate 3	2	AH2KC7BBXY	H	5	GCGTCCT	TS00021	164900	115584	33	49283	4.9	FAIL	14279	14267	0.369	Failed sequencing, removed from dataset
GBS0191	Plate 2	1	AHWJHCBBXX	B	12	GCCAACAAGA	BA49834	55034	6146	49	48839		FAIL	23799	23790	0.595	Failed sequencing, removed from dataset
GBS0187	Plate 1	1	AHV3TTBBXX	H	12	CGTTCA	Null-L1NEGAT	386974	338621	27	48326	5	FAIL	4573	4571	0.109	Negative control, not included in dataset
GBS0196	Plate 3	2	AH2KC7BBXY	H	6	GGTGCACATT	TS00022	36752	14402	7	22343	3.4	FAIL	11024	11020	0.285	Failed sequencing, removed from dataset
GBS0263	Plate 4	1	AH3T32BBXY	A	6	ACCAGGA	NC00074	122174	108093	5	14076		FAIL	6482	6480	0.16	Failed sequencing, removed from dataset
GBS0277	Plate 4	1	AH3T32BBXY	G	7	AATGAACGA	WA78406	1612	49	0	1563		FAIL	760	760	0.019	Failed sequencing, removed from dataset
