# Supplementary material for: Adaptive markers distinguish North and South Pacific Albacore amid low population differentiation
Source: Evol Appl. 2021 Feb 23;14(5):1343–64. doi: 10.1111/eva.13202 (PMC8127716; doi:10.1111/eva.13202)
Supplement: Supplementary file 3 — Appendix S3 [file EVA-14-1343-s001.xlsx]

## Sheet: 12Samp outlier lists
fsthet	outflank	bayescan	pcadapt		all		3 out of 4
11	161	161	161		11		161
25	168	168	162		25		168
76	171	170	167		76		171
93	185	171	168		93		185
128	187	172	169		128		187
129	188	185	170		129		188
136	189	187	171		136		189
138	1004	188	172		138		1004
144	1219	189	185		144		1219
145	1220	563	187		145		1220
148	1298	1004	188		148		1298
151	1499	1219	189		151		1499
165	2217	1220	527		161		2217
168	2218	1298	562		162		2218
171	3201	1499	563		165		3201
178	3259	2217	898		167		3259
185	3481	2218	1003		168		3481
187	3729	3201	1004		169		3729
188	3730	3259	1005		170		3730
189	4488	3481	1219		171		4488
196	4798	3729	1220		172		4798
222	4838	3730	1298		178		4838
224	4849	4488	1495		185		4849
230	4979	4798	1499		187		4887
252	5282	4838	1500		188		4979
267	5297	4849	2217		189		5282
270	5298	4887	2218		196		5297
321	5443	4979	3201		222		5298
369	5523	5282	3259		224		5443
374	5749	5297	3405		230		5523
401	6044	5298	3481		252		6044
408	6434	5443	3729		267		6434
414		5523	3730		270
416		6044	3971		321
418		6434	4149		369
429			4488		374
430			4707		401
445			4798		408
478			4826		414
517			4838		416
519			4849		418
534			4850		429
544			4887		430
545			4928		445
588			4979		478
600			4998		517
602			5210		519
610			5282		527
625			5297		534
631			5298		544
634			5443		545
639			5523		562
641			5659		563
652			5739		588
659			6044		600
663			6434		602
691					610
699					625
713					631
733					634
736					639
746					641
787					652
829					659
832					663
845					691
896					699
903					713
920					733
934					736
939					746
957					787
960					829
967					832
983					845
987					896
999					898
1004					903
1006					920
1008					934
1019					939
1057					957
1068					960
1083					967
1099					983
1113					987
1130					999
1146					1003
1168					1004
1194					1005
1219					1006
1220					1008
1221					1019
1225					1057
1234					1068
1246					1083
1288					1099
1298					1113
1338					1130
1339					1146
1389					1168
1397					1194
1399					1219
1407					1220
1422					1221
1428					1225
1429					1234
1479					1246
1499					1288
1506					1298
1521					1338
1529					1339
1548					1389
1557					1397
1559					1399
1560					1407
1566					1422
1583					1428
1584					1429
1594					1479
1598					1495
1606					1499
1634					1500
1652					1506
1686					1521
1732					1529
1793					1548
1803					1557
1839					1559
1874					1560
1908					1566
1944					1583
1950					1584
1994					1594
2009					1598
2026					1606
2035					1634
2057					1652
2116					1686
2133					1732
2160					1793
2191					1803
2201					1839
2210					1874
2216					1908
2217					1944
2222					1950
2251					1994
2273					2009
2281					2026
2285					2035
2290					2057
2294					2116
2313					2133
2320					2160
2324					2191
2335					2201
2371					2210
2395					2216
2396					2217
2421					2218
2423					2222
2510					2251
2517					2273
2547					2281
2556					2285
2587					2290
2628					2294
2640					2313
2660					2320
2669					2324
2678					2335
2734					2371
2742					2395
2765					2396
2792					2421
2802					2423
2803					2510
2813					2517
2831					2547
2836					2556
2855					2587
2861					2628
2868					2640
2878					2660
2907					2669
2941					2678
2955					2734
2966					2742
2983					2765
2996					2792
3007					2802
3024					2803
3025					2813
3027					2831
3056					2836
3059					2855
3069					2861
3104					2868
3111					2878
3140					2907
3154					2941
3164					2955
3172					2966
3177					2983
3181					2996
3189					3007
3201					3024
3228					3025
3235					3027
3259					3056
3282					3059
3372					3069
3385					3104
3386					3111
3409					3140
3412					3154
3424					3164
3430					3172
3460					3177
3481					3181
3484					3189
3550					3201
3555					3228
3565					3235
3568					3259
3590					3282
3592					3372
3635					3385
3643					3386
3687					3405
3705					3409
3715					3412
3729					3424
3730					3430
3739					3460
3750					3481
3848					3484
3870					3550
3871					3555
3879					3565
3889					3568
3902					3590
3904					3592
3906					3635
3937					3643
3966					3687
3973					3705
4029					3715
4042					3729
4050					3730
4056					3739
4075					3750
4094					3848
4114					3870
4127					3871
4161					3879
4184					3889
4244					3902
4254					3904
4304					3906
4310					3937
4318					3966
4374					3971
4376					3973
4424					4029
4471					4042
4488					4050
4492					4056
4496					4075
4512					4094
4537					4114
4557					4127
4558					4149
4560					4161
4563					4184
4578					4244
4585					4254
4592					4304
4633					4310
4663					4318
4743					4374
4776					4376
4798					4424
4799					4471
4806					4488
4827					4492
4838					4496
4849					4512
4855					4537
4869					4557
4887					4558
4905					4560
4908					4563
4912					4578
4938					4585
4944					4592
4947					4633
4955					4663
4956					4707
4979					4743
4984					4776
4989					4798
4990					4799
4991					4806
4996					4826
5014					4827
5025					4838
5074					4849
5105					4850
5129					4855
5130					4869
5195					4887
5210					4905
5218					4908
5220					4912
5233					4928
5246					4938
5282					4944
5286					4947
5297					4955
5298					4956
5302					4979
5314					4984
5323					4989
5331					4990
5339					4991
5375					4996
5380					4998
5383					5014
5443					5025
5450					5074
5500					5105
5523					5129
5542					5130
5557					5195
5558					5210
5566					5218
5582					5220
5646					5233
5667					5246
5683					5282
5694					5286
5724					5297
5737					5298
5739					5302
5741					5314
5748					5323
5749					5331
5753					5339
5755					5375
5756					5380
5762					5383
5770					5443
5779					5450
5794					5500
5827					5523
5866					5542
5898					5557
5908					5558
5913					5566
5918					5582
5941					5646
5945					5659
5946					5667
5949					5683
5975					5694
5978					5724
5980					5737
5985					5739
5999					5741
6000					5748
6044					5749
6048					5753
6052					5755
6073					5756
6081					5762
6088					5770
6108					5779
6109					5794
6125					5827
6140					5866
6142					5898
6143					5908
6159					5913
6182					5918
6260					5941
6263					5945
6270					5946
6338					5949
6340					5975
6346					5978
6354					5980
6381					5985
6412					5999
6434					6000
4181					6044
6001					6048
					6052
					6073
					6081
					6088
					6108
					6109
					6125
					6140
					6142
					6143
					6159
					6182
					6260
					6263
					6270
					6338
					6340
					6346
					6354
					6381
					6412
					6434
					4181
					6001

## Sheet: 12Samp all loci VCF
11	BADN01000060.1	3181	874:90:-	C	T	.	PASS	NS=307;AF=0.062	GT:DP:AD:GQ:GL	0/0:18:18,0:40:-0.00,-6.31,-74.45	0/0:10:10,0:40:-0.00,-3.90,-42.23	0/0:21:21,0:40:-0.00,-7.21,-86.53	0/0:59:59,0:40:0.00,-18.65,-239.57	0/0:48:48,0:40:-0.00,-15.34,-195.27	0/0:44:44,0:40:-0.00,-14.13,-179.16	0/0:53:53,0:40:0.00,-16.84,-215.41	0/0:57:57,0:40:-0.00,-18.05,-231.52	0/1:70:40,30:40:-98.86,0.00,-141.09	0/0:57:57,0:40:-0.00,-18.05,-231.52	0/1:76:32,44:40:-153.44,0.00,-107.07	0/0:51:51,0:40:0.00,-16.24,-207.35	0/0:97:97,0:40:0.00,-30.09,-392.61	0/0:23:23,0:40:-0.00,-7.81,-94.59	0/0:37:37,0:40:-0.00,-12.03,-150.97	0/1:39:21,18:40:-59.86,0.00,-73.91	0/0:57:57,0:40:-0.00,-18.05,-231.52	0/0:217:216,1:40:0.00,-62.18,-867.84	0/0:97:97,0:40:0.00,-30.09,-392.61	0/0:221:221,0:40:-0.00,-67.41,-892.01	0/0:122:122,0:40:-0.00,-37.61,-493.30	0/0:364:363,1:40:0.00,-106.42,-1459.86	0/1:270:139,131:40:-445.43,0.00,-479.61	0/0:39:39,0:40:-0.00,-12.63,-159.03	0/0:486:486,0:40:0.00,-147.17,-1959.26	0/0:28:28,0:40:-0.00,-9.32,-114.72	0/0:66:66,0:40:0.00,-20.75,-267.76	0/1:32:6,26:40:-94.19,0.00,-15.60	0/0:95:95,0:40:-0.00,-29.48,-384.56	0/0:52:52,0:40:0.00,-16.54,-211.38	0/0:48:48,0:40:-0.00,-15.34,-195.27	0/0:54:54,0:40:-0.00,-17.14,-219.44	0/0:26:26,0:40:-0.00,-8.72,-106.67	0/0:295:294,0:40:0.00,-89.38,-1186.00	0/0:63:63,0:40:0.00,-19.85,-255.68	0/0:31:31,0:40:-0.00,-10.22,-126.81	0/0:67:67,0:40:0.00,-21.06,-271.79	0/0:57:57,0:40:-0.00,-18.05,-231.52	0/0:43:43,0:40:-0.00,-13.83,-175.14	0/0:67:67,0:40:0.00,-21.06,-271.79
25	BADN01000202.1	1918	2975:98:-	C	T	.	PASS	NS=307;AF=0.055	GT:DP:AD:GQ:GL	0/1:35:17,18:40:-62.72,0.00,-60.74	0/0:14:14,0:40:-0.00,-5.12,-59.82	0/1:35:17,18:40:-62.72,0.00,-60.74	0/0:105:105,0:40:-0.00,-32.51,-434.74	0/0:44:44,0:40:-0.00,-14.15,-183.42	0/0:42:42,0:40:-0.00,-13.55,-175.18	0/0:47:47,0:40:-0.00,-15.05,-195.78	0/0:38:38,0:40:-0.00,-12.34,-158.70	0/0:63:63,0:40:-0.00,-19.87,-261.70	0/0:48:48,0:40:-0.00,-15.35,-199.90	0/0:59:59,0:40:-0.00,-18.66,-245.22	0/0:43:43,0:40:-0.00,-13.85,-179.30	0/0:49:49,0:40:-0.00,-15.65,-204.02	0/0:35:35,0:40:-0.00,-11.44,-146.34	0/0:36:36,0:40:-0.00,-11.74,-150.46	0/0:27:27,0:40:-0.00,-9.03,-113.38	0/0:37:37,0:40:-0.00,-12.04,-154.58	0/0:248:248,0:40:0.00,-75.55,-1023.90	0/0:98:98,0:40:0.00,-30.40,-405.90	0/0:208:208,0:40:0.00,-63.51,-859.10	0/0:135:135,0:40:-0.00,-41.54,-558.34	0/0:478:478,0:40:-0.00,-144.78,-1971.50	0/0:299:299,0:40:-0.00,-90.90,-1234.02	0/0:29:29,0:40:-0.00,-9.63,-121.62	0/0:484:484,0:40:0.00,-146.59,-1996.22	0/0:29:29,0:40:-0.00,-9.63,-121.62	0/1:52:34,18:40:-57.60,0.00,-125.66	0/0:33:33,0:40:-0.00,-10.84,-138.10	0/0:39:39,0:40:-0.00,-12.64,-162.82	0/0:72:72,0:40:0.00,-22.58,-298.78	0/0:49:49,0:40:-0.00,-15.65,-204.02	0/0:48:48,0:40:-0.00,-15.35,-199.90	0/1:41:19,22:40:-77.39,0.00,-67.17	0/0:433:433,0:40:0.00,-131.24,-1786.10	0/0:42:42,0:40:-0.00,-13.55,-175.18	0/0:22:22,0:40:-0.00,-7.53,-92.78	0/0:52:52,0:40:0.00,-16.56,-216.38	0/0:38:38,0:40:-0.00,-12.34,-158.70	0/0:69:69,0:40:0.00,-21.67,-286.42	0/0:41:41,0:40:-0.00,-13.25,-171.06
76	BADN01000809.1	3464	10208:34:-	G	A	.	PASS	NS=306;AF=0.082	GT:DP:AD:GQ:GL	0/0:11:11,0:40:-0.00,-4.04,-31.27	0/0:2:2,0:18:-0.02,-1.36,-7.19	0/0:23:23,0:40:-0.00,-7.64,-63.42	0/1:36:16,20:40:-42.03,0.00,-33.12	0/1:123:82,41:40:-72.16,0.00,-183.79	0/0:102:102,0:40:0.00,-31.35,-275.01	0/0:115:115,0:40:0.00,-35.25,-309.83	0/1:90:48,42:40:-84.74,0.00,-102.63	0/0:119:119,0:40:0.00,-36.45,-320.54	0/1:124:48,76:40:-165.61,0.00,-92.42	0/1:126:65,61:40:-124.83,0.00,-137.36	0/0:81:81,0:40:0.00,-25.05,-218.76	0/1:126:69,57:40:-114.12,0.00,-148.07	0/1:102:51,51:40:-105.25,0.00,-107.06	0/0:76:76,0:40:0.00,-23.55,-205.37	0/0:25:23,2:35:-0.00,-2.88,-58.06	0/0:76:76,0:40:0.00,-23.55,-205.37	0/0:111:111,0:40:0.00,-34.05,-299.12	0/0:55:55,0:40:-0.00,-17.24,-149.12	0/0:125:125,0:40:0.00,-38.25,-336.61	0/0:70:69,0:40:0.00,-21.45,-186.62	0/0:215:215,0:40:0.00,-65.26,-577.67	0/0:181:181,0:40:0.00,-55.06,-486.60	0/0:53:53,0:40:0.00,-16.64,-143.77	0/0:284:284,0:40:-0.00,-85.97,-762.48	0/1:84:34,50:40:-107.97,0.00,-66.93	0/0:116:116,0:40:0.00,-35.55,-312.51	0/0:99:99,0:40:0.00,-30.45,-266.97	0/0:123:123,0:40:0.00,-37.65,-331.26	0/0:147:147,0:40:0.00,-44.86,-395.54	0/0:95:95,0:40:0.00,-29.25,-256.26	0/0:121:121,0:40:0.00,-37.05,-325.90	0/0:90:90,0:40:0.00,-27.75,-242.87	0/0:223:223,0:40:0.00,-67.66,-599.10	0/0:99:99,0:40:0.00,-30.45,-266.97	0/0:33:33,0:40:-0.00,-10.64,-90.20	0/0:141:141,0:40:-0.00,-43.05,-379.47	0/0:104:104,0:40:0.00,-31.95,-280.37	0/0:91:89,2:40:0.00,-22.69,-234.83	0/0:72:72,0:40:-0.00,-22.35,-194.66
93	BADN01000922.1	131	12039:102:-	G	A	.	PASS	NS=308;AF=0.050	GT:DP:AD:GQ:GL	0/0:17:17,0:40:-0.00,-6.09,-74.96	0/0:1:1,0:18:-0.02,-1.29,-6.45	0/0:22:22,0:40:-0.00,-7.59,-96.37	0/0:47:47,0:40:-0.00,-15.12,-203.45	0/0:182:182,0:40:0.00,-55.75,-781.68	0/1:160:75,85:40:-314.94,0.00,-274.25	0/0:62:62,0:40:0.00,-19.63,-267.70	0/0:222:222,0:40:-0.00,-67.79,-953.00	0/0:195:195,0:40:0.00,-59.67,-837.36	0/0:216:214,2:40:0.00,-57.42,-910.17	0/0:245:244,0:40:0.00,-74.42,-1047.23	0/0:139:139,0:40:0.00,-42.81,-597.50	0/0:266:266,0:40:0.00,-81.04,-1141.46	0/0:147:147,0:40:0.00,-45.22,-631.77	0/1:143:79,64:40:-230.11,0.00,-296.50	0/0:27:27,0:40:-0.00,-9.10,-117.79	0/0:176:176,0:40:-0.00,-53.95,-755.98	0/0:126:126,0:40:0.00,-38.90,-541.82	0/1:47:29,18:40:-61.98,0.00,-111.24	0/0:143:143,0:40:0.00,-44.01,-614.63	0/0:74:74,0:40:-0.00,-23.24,-319.10	0/0:258:258,0:40:-0.00,-78.63,-1107.19	0/0:224:224,0:40:-0.00,-68.40,-961.57	0/0:112:112,0:40:0.00,-34.68,-481.86	0/0:362:362,0:40:-0.00,-109.93,-1552.64	0/0:163:163,0:40:0.00,-50.03,-700.30	0/0:202:202,0:40:-0.00,-61.77,-867.34	0/0:138:138,0:40:0.00,-42.51,-593.22	0/0:241:241,0:40:-0.00,-73.51,-1034.38	0/0:221:221,0:40:0.00,-67.49,-948.72	0/0:216:216,0:40:0.00,-65.99,-927.30	0/1:203:119,84:40:-297.71,0.00,-449.76	0/1:202:106,96:40:-349.41,0.00,-394.38	0/0:294:294,0:40:-0.00,-89.47,-1261.39	0/0:198:198,0:40:0.00,-60.57,-850.21	0/0:80:80,0:40:0.00,-25.05,-344.80	0/0:231:231,0:40:0.00,-70.50,-991.55	0/0:200:200,0:40:-0.00,-61.17,-858.77	0/0:186:186,0:40:0.00,-56.96,-798.81	0/0:123:123,0:40:0.00,-37.99,-528.97
128	BADN01001231.1	27113	16323:38:+	A	G	.	PASS	NS=300;AF=0.055	GT:DP:AD:GQ:GL	0/1:9:3,6:40:-18.52,-0.00,-9.43	0/0:3:3,0:23:-0.01,-1.78,-13.02	0/1:10:7,3:40:-7.17,-0.00,-23.86	0/0:18:18,0:40:-0.00,-6.29,-68.27	0/1:167:85,82:40:-250.94,0.00,-263.95	0/0:141:140,1:40:0.00,-39.62,-514.00	1/1:165:0,165:40:-605.87,-48.57,-0.00	0/0:176:176,0:40:0.00,-53.84,-650.30	0/0:222:222,0:40:-0.00,-67.68,-819.76	0/0:208:208,0:40:-0.00,-63.47,-768.19	0/0:243:243,0:40:0.00,-74.00,-897.12	0/0:79:79,0:40:0.00,-24.65,-292.98	0/0:174:174,0:40:0.00,-53.24,-642.94	0/0:113:113,0:40:-0.00,-34.88,-418.23	0/0:153:153,0:40:-0.00,-46.92,-565.58	0/0:10:10,0:40:-0.00,-3.88,-38.79	0/0:125:125,0:40:-0.00,-38.49,-462.43	0/0:37:37,0:40:-0.00,-12.01,-138.26	0/0:23:23,0:40:-0.00,-7.80,-86.68	0/1:78:42,35:40:-104.89,0.00,-132.63	0/0:22:22,0:40:-0.00,-7.49,-83.00	0/0:57:57,0:40:-0.00,-18.03,-211.93	0/0:84:84,0:40:-0.00,-26.15,-311.40	0/0:134:134,0:40:0.00,-41.20,-495.59	0/0:130:130,0:40:0.00,-40.00,-480.85	0/0:131:130,0:40:0.00,-40.00,-480.85	0/0:185:185,0:40:0.00,-56.55,-683.46	0/0:151:151,0:40:0.00,-46.32,-558.21	0/0:153:153,0:40:-0.00,-46.92,-565.58	0/0:188:188,0:40:-0.00,-57.45,-694.51	0/0:147:147,0:40:-0.00,-45.11,-543.47	0/0:179:178,1:40:0.00,-51.06,-653.99	0/0:115:115,0:40:-0.00,-35.48,-425.59	0/0:73:73,0:40:-0.00,-22.84,-270.87	0/0:124:124,0:40:0.00,-38.19,-458.75	0/0:47:47,0:40:-0.00,-15.02,-175.10	0/0:168:168,0:40:-0.00,-51.43,-620.83	0/0:195:195,0:40:-0.00,-59.56,-720.30	0/0:153:152,0:40:0.00,-46.62,-561.89	0/0:132:132,0:40:0.00,-40.60,-488.22
129	BADN01001271.1	3833	16831:143:-	C	T	.	PASS	NS=308;AF=0.104	GT:DP:AD:GQ:GL	0/1:23:11,12:40:-36.05,0.00,-34.11	0/0:1:1,0:14:-0.05,-0.99,-5.38	0/0:25:25,0:40:-0.00,-8.17,-92.55	0/0:37:37,0:40:-0.00,-11.78,-136.17	0/0:73:73,0:40:-0.00,-22.61,-267.00	0/0:78:78,0:40:-0.00,-24.12,-285.17	0/0:78:78,0:40:-0.00,-24.12,-285.17	0/0:103:103,0:40:0.00,-31.64,-376.03	0/1:132:84,48:40:-134.08,0.00,-266.61	0/0:118:118,0:40:0.00,-36.15,-430.54	0/0:140:140,0:40:0.00,-42.77,-510.49	0/0:66:66,0:40:0.00,-20.50,-241.56	0/0:103:103,0:40:0.00,-31.64,-376.03	0/0:71:71,0:40:-0.00,-22.01,-259.73	0/0:67:67,0:40:0.00,-20.81,-245.19	0/1:37:9,28:40:-89.98,0.00,-22.63	0/0:62:62,0:40:-0.00,-19.30,-227.02	0/0:92:91,1:40:0.00,-24.69,-328.78	1/1:40:1,39:40:-136.40,-7.35,-0.00	0/1:104:59,45:40:-131.60,0.00,-184.18	0/0:89:89,0:40:0.00,-27.43,-325.15	0/0:229:229,0:40:-0.00,-69.56,-833.94	0/0:234:233,0:40:0.00,-70.76,-848.48	0/0:68:68,0:40:0.00,-21.11,-248.83	0/0:283:282,0:40:0.00,-85.51,-1026.56	0/0:76:76,0:40:0.00,-23.51,-277.90	0/0:152:152,0:40:-0.00,-46.38,-554.11	0/0:77:77,0:40:0.00,-23.81,-281.54	1/1:123:2,121:40:-430.78,-28.69,0.00	0/0:155:155,0:40:0.00,-47.29,-565.01	0/0:106:106,0:40:-0.00,-32.54,-386.93	0/0:52:52,0:40:0.00,-16.29,-190.68	0/0:57:57,0:40:0.00,-17.80,-208.85	0/0:208:208,0:40:0.00,-63.24,-757.62	0/0:72:71,0:40:0.00,-22.01,-259.73	0/1:28:12,16:40:-49.08,0.00,-36.24	0/0:120:120,0:40:0.00,-36.75,-437.81	0/0:123:123,0:40:0.00,-37.66,-448.71	0/1:116:68,48:40:-138.89,0.00,-213.28	0/0:79:79,0:40:0.00,-24.42,-288.80
136	BADN01001334.1	4466	17559:156:-	A	G	.	PASS	NS=303;AF=0.051	GT:DP:AD:GQ:GL	0/0:14:14,0:40:-0.00,-5.12,-50.62	0/0:1:1,0:17:-0.03,-1.23,-5.91	0/0:8:8,0:40:-0.00,-3.31,-29.97	0/0:14:14,0:40:-0.00,-5.12,-50.62	0/0:190:190,0:40:0.00,-58.07,-656.35	0/0:159:159,0:40:0.00,-48.74,-549.66	0/0:166:165,0:40:0.00,-50.55,-570.31	0/0:218:218,0:40:0.00,-66.50,-752.71	0/0:216:216,0:40:-0.00,-65.89,-745.83	0/0:224:223,1:40:0.00,-64.86,-766.48	0/0:247:247,0:40:0.00,-75.22,-852.52	0/0:123:123,0:40:-0.00,-37.91,-425.76	0/0:253:253,0:40:0.00,-77.03,-873.17	0/0:153:153,0:40:0.00,-46.94,-529.01	0/0:164:164,0:40:-0.00,-50.25,-566.87	0/0:6:6,0:33:-0.00,-2.71,-23.09	0/0:185:185,0:40:0.00,-56.57,-639.14	0/0:64:64,0:40:0.00,-20.16,-222.70	0/0:25:25,0:40:-0.00,-8.43,-88.48	0/0:90:90,0:40:0.00,-27.98,-312.19	0/0:28:28,0:40:-0.00,-9.33,-98.81	0/0:97:95,1:40:0.00,-26.35,-325.95	0/0:123:122,0:40:0.00,-37.61,-422.32	0/0:115:115,0:40:0.00,-35.51,-398.23	0/0:191:191,0:40:0.00,-58.37,-659.79	0/0:170:170,0:40:0.00,-52.05,-587.52	0/1:229:107,122:40:-350.07,0.00,-300.89	0/0:183:183,0:40:-0.00,-55.96,-632.26	0/0:226:220,3:40:0.00,-57.67,-749.27	0/0:286:286,0:40:0.00,-86.95,-986.74	0/0:224:223,1:40:0.00,-64.86,-766.48	0/0:242:242,0:40:0.00,-73.72,-835.31	0/0:151:151,0:40:0.00,-46.34,-522.12	0/0:111:111,0:40:-0.00,-34.30,-384.46	0/0:150:150,0:40:-0.00,-46.04,-518.68	0/0:39:39,0:40:-0.00,-12.64,-136.66	0/0:240:239,0:40:0.00,-72.81,-824.99	0/0:209:208,1:40:0.00,-60.35,-714.85	0/0:193:192,1:40:0.00,-55.53,-659.79	0/0:174:173,1:40:0.00,-49.82,-594.40
138	BADN01001347.1	10324	17682:10:-	A	C	.	PASS	NS=304;AF=0.053	GT:DP:AD:GQ:GL	0/0:9:9,0:40:-0.00,-3.72,-28.06	0/0:2:2,0:21:-0.01,-1.63,-7.60	0/1:9:5,4:40:-7.97,-0.00,-12.64	1/1:16:1,15:16:-39.21,-1.18,-0.03	0/1:124:71,53:40:-116.67,0.00,-171.04	0/0:78:78,0:40:0.00,-24.46,-229.78	0/0:55:55,0:40:-0.00,-17.54,-162.54	0/0:136:136,0:40:0.00,-41.88,-399.35	0/0:189:189,0:40:0.00,-57.81,-554.29	0/0:191:191,0:40:-0.00,-58.41,-560.14	0/0:91:91,0:40:-0.00,-28.36,-267.79	0/0:91:91,0:40:-0.00,-28.36,-267.79	0/0:172:172,0:40:0.00,-52.70,-504.59	0/0:96:95,1:40:0.00,-26.94,-276.56	0/0:126:125,1:40:0.00,-35.96,-364.26	0/0:8:8,0:40:-0.00,-3.42,-25.14	0/0:122:121,0:40:0.00,-37.38,-355.49	0/0:43:43,0:40:-0.00,-13.94,-127.46	0/0:27:27,0:40:-0.00,-9.13,-80.68	0/0:59:59,0:40:0.00,-18.75,-174.23	0/0:36:36,0:40:-0.00,-11.83,-106.99	0/0:67:67,0:40:-0.00,-21.15,-197.62	0/0:99:99,0:40:0.00,-30.77,-291.18	0/0:71:71,0:40:0.00,-22.35,-209.32	0/0:158:158,0:40:0.00,-48.50,-463.66	0/0:101:101,0:40:-0.00,-31.37,-297.02	0/0:54:54,0:40:-0.00,-17.24,-159.62	0/0:106:106,0:40:0.00,-32.87,-311.64	0/0:156:156,0:40:0.00,-47.90,-457.82	0/0:196:196,0:40:-0.00,-59.92,-574.76	0/0:68:68,0:40:-0.00,-21.45,-200.55	0/0:125:125,0:40:-0.00,-38.58,-367.19	0/0:56:56,0:40:0.00,-17.84,-165.46	0/0:40:40,0:40:-0.00,-13.04,-118.69	0/0:111:110,1:40:0.00,-31.45,-320.41	0/0:54:54,0:40:-0.00,-17.24,-159.62	0/0:101:101,0:40:-0.00,-31.37,-297.02	0/0:50:50,0:40:-0.00,-16.04,-147.92	0/0:152:152,0:40:0.00,-46.69,-446.12	0/0:99:98,0:40:0.00,-30.47,-288.25
144	BADN01001403.1	578	18313:53:-	A	G	.	PASS	NS=304;AF=0.079	GT:DP:AD:GQ:GL	0/0:6:6,0:32:-0.00,-2.54,-28.39	0/0:3:3,0:22:-0.01,-1.65,-15.11	0/1:10:5,5:40:-18.40,0.00,-20.22	0/0:30:30,0:40:-0.00,-9.76,-134.70	0/0:85:85,0:40:0.00,-26.32,-378.34	0/0:160:160,0:40:0.00,-48.90,-710.57	0/1:131:65,66:40:-252.20,0.00,-249.58	0/0:174:174,0:40:0.00,-53.11,-772.58	0/0:184:184,0:40:0.00,-56.12,-816.88	0/0:190:190,0:40:0.00,-57.93,-843.46	0/0:232:232,0:40:0.00,-70.57,-1029.51	0/1:97:48,49:40:-187.12,0.00,-184.51	0/0:220:220,0:40:-0.00,-66.96,-976.35	0/0:129:128,1:40:0.00,-35.13,-564.39	0/0:178:178,0:40:-0.00,-54.31,-790.30	0/0:15:15,0:40:-0.00,-5.25,-68.26	0/0:165:165,0:40:-0.00,-50.40,-732.72	0/0:73:73,0:40:-0.00,-22.71,-325.18	0/0:33:33,0:40:-0.00,-10.67,-147.99	0/0:93:93,0:40:-0.00,-28.73,-413.78	0/0:51:51,0:40:-0.00,-16.09,-227.73	0/0:173:173,0:40:0.00,-52.81,-768.15	0/1:154:66,88:40:-342.73,0.00,-247.08	0/0:136:136,0:40:-0.00,-41.67,-604.25	0/0:237:237,0:40:0.00,-72.07,-1051.66	0/0:106:106,0:40:-0.00,-32.64,-471.36	0/0:186:186,0:40:0.00,-56.72,-825.74	0/0:133:133,0:40:-0.00,-40.77,-590.96	0/0:221:221,0:40:-0.00,-67.26,-980.78	0/1:223:110,113:40:-432.70,0.00,-421.22	0/0:166:166,0:40:0.00,-50.70,-737.15	0/0:206:206,0:40:0.00,-62.74,-914.33	0/0:176:176,0:40:0.00,-53.71,-781.44	0/0:148:148,0:40:0.00,-45.28,-657.41	0/1:205:76,129:40:-508.99,0.00,-276.03	0/0:80:80,0:40:0.00,-24.81,-356.19	0/0:219:219,0:40:0.00,-66.66,-971.92	0/0:226:226,0:40:-0.00,-68.76,-1002.93	0/0:196:196,0:40:0.00,-59.73,-870.04	0/0:127:127,0:40:0.00,-38.96,-564.39
145	BADN01001403.1	1216	18316:173:+	G	C	.	PASS	NS=302;AF=0.075	GT:DP:AD:GQ:GL	0/0:4:4,0:25:-0.00,-1.97,-14.97	0/0:1:1,0:15:-0.04,-1.09,-5.14	0/0:13:13,0:40:-0.00,-4.67,-44.54	0/1:18:12,6:40:-13.55,-0.00,-35.08	0/0:184:184,0:40:0.00,-56.11,-606.55	0/0:188:188,0:40:0.00,-57.31,-619.69	0/0:182:182,0:40:0.00,-55.50,-599.97	0/0:250:249,0:40:0.00,-75.66,-820.17	0/0:223:223,0:40:0.00,-67.84,-734.72	0/0:269:268,1:40:0.00,-78.39,-879.33	0/0:339:339,0:40:-0.00,-102.73,-1115.96	0/0:83:83,0:40:0.00,-25.72,-274.60	0/1:260:135,125:40:-331.86,0.00,-366.54	0/0:198:198,0:40:0.00,-60.32,-652.56	0/0:182:181,1:40:0.00,-52.22,-593.40	0/0:10:10,0:40:-0.00,-3.77,-34.68	0/0:235:235,0:40:-0.00,-71.45,-774.16	0/0:67:67,0:40:-0.00,-20.91,-222.02	0/0:28:28,0:40:-0.00,-9.18,-93.84	0/0:68:68,0:40:-0.00,-21.21,-225.30	0/0:33:33,0:40:-0.00,-10.68,-110.27	0/1:131:62,69:40:-186.61,0.00,-165.42	0/0:114:114,0:40:-0.00,-35.05,-376.48	0/0:168:167,0:40:0.00,-50.99,-550.67	0/0:232:232,0:40:0.00,-70.54,-764.30	0/0:180:180,0:40:0.00,-54.90,-593.40	0/0:254:252,1:40:0.00,-73.57,-826.75	0/0:189:189,0:40:0.00,-57.61,-622.98	0/0:242:242,0:40:0.00,-73.55,-797.17	0/0:318:318,0:40:-0.00,-96.41,-1046.95	0/0:253:252,1:40:0.00,-73.57,-826.75	0/0:302:298,4:40:0.00,-78.45,-968.07	0/0:180:180,0:40:0.00,-54.90,-593.40	0/0:166:166,0:40:0.00,-50.69,-547.39	1/1:230:1,229:40:-747.52,-64.84,0.00	0/0:76:75,0:40:0.00,-23.32,-248.31	0/0:249:247,1:40:0.00,-72.07,-810.31	0/0:216:215,0:40:0.00,-65.43,-708.43	0/0:250:250,0:40:0.00,-75.96,-823.46	0/0:170:170,0:40:0.00,-51.89,-560.53
148	BADN01001409.1	28720	18511:9:-	C	G	.	PASS	NS=303;AF=0.224	GT:DP:AD:GQ:GL	0/1:15:12,3:40:-6.29,-0.00,-40.39	0/0:3:3,0:16:-0.03,-1.13,-12.12	0/0:6:6,0:26:-0.00,-2.01,-23.10	0/1:15:12,3:40:-6.29,-0.00,-40.39	0/0:111:111,0:40:0.00,-33.60,-408.26	0/0:124:124,0:40:0.00,-37.51,-455.95	0/0:148:148,0:40:0.00,-44.74,-543.99	0/0:150:150,0:40:0.00,-45.34,-551.33	0/1:197:92,105:40:-325.69,0.00,-279.08	0/1:171:118,53:40:-142.76,0.00,-382.28	0/1:197:92,105:40:-325.69,0.00,-279.08	0/1:76:32,44:40:-138.33,0.00,-95.40	0/1:186:90,96:40:-295.98,0.00,-275.06	0/0:104:104,0:40:-0.00,-31.50,-382.58	0/0:98:98,0:40:0.00,-29.69,-360.57	0/0:12:12,0:40:-0.00,-3.81,-45.10	0/0:133:133,0:40:0.00,-40.22,-488.97	0/1:63:38,25:40:-72.55,0.00,-121.32	0/0:28:28,0:40:-0.00,-8.62,-103.79	0/0:70:68,0:40:0.00,-20.66,-250.53	0/1:41:27,14:40:-38.82,0.00,-87.59	0/1:96:54,42:40:-124.98,0.00,-170.08	0/1:85:45,40:40:-120.95,0.00,-140.38	0/1:91:53,38:40:-111.81,0.00,-167.92	0/0:188:187,1:40:0.00,-53.11,-683.38	0/0:123:123,0:40:0.00,-37.21,-452.28	0/1:148:71,77:40:-237.72,0.00,-216.79	0/0:98:98,0:40:0.00,-29.69,-360.57	0/0:158:157,1:40:0.00,-44.08,-573.34	0/1:201:106,95:40:-287.80,0.00,-329.23	0/1:134:75,59:40:-175.90,0.00,-235.68	0/0:164:164,0:40:-0.00,-49.55,-602.68	0/0:125:125,0:40:0.00,-37.82,-459.62	0/0:91:91,0:40:0.00,-27.58,-334.90	0/1:130:73,57:40:-169.77,0.00,-229.55	0/1:75:40,35:40:-105.62,0.00,-125.04	0/0:179:178,0:40:0.00,-53.77,-654.04	0/1:176:91,85:40:-258.64,0.00,-281.73	0/0:127:122,5:40:0.00,-20.08,-430.27	0/0:114:114,0:40:0.00,-34.51,-419.27
151	BADN01001437.1	1241	18885:25:-	T	C	.	PASS	NS=308;AF=0.058	GT:DP:AD:GQ:GL	0/0:16:16,0:40:-0.00,-5.71,-76.78	0/0:3:3,0:24:-0.01,-1.81,-16.14	0/0:17:17,0:40:-0.00,-6.02,-81.44	0/1:32:16,16:40:-64.11,0.00,-66.25	0/0:105:105,0:40:0.00,-32.51,-491.97	0/0:115:115,0:40:0.00,-35.52,-538.62	0/0:127:127,0:40:0.00,-39.13,-594.60	0/0:111:111,0:40:0.00,-34.31,-519.96	0/0:152:152,0:40:-0.00,-46.65,-711.22	0/1:160:81,79:40:-319.48,0.00,-330.94	0/0:116:116,0:40:0.00,-35.82,-543.28	0/0:85:85,0:40:-0.00,-26.49,-398.67	0/0:155:155,0:40:-0.00,-47.56,-725.22	0/0:91:91,0:40:0.00,-28.29,-426.66	0/0:97:97,0:40:-0.00,-30.10,-454.65	0/0:18:18,0:40:-0.00,-6.32,-86.11	0/0:93:93,0:40:0.00,-28.89,-435.99	0/0:110:110,0:40:0.00,-34.01,-515.29	0/0:52:52,0:40:-0.00,-16.55,-244.72	0/0:119:119,0:40:-0.00,-36.72,-557.28	0/0:69:69,0:40:-0.00,-21.67,-324.03	0/1:183:104,79:40:-312.55,0.00,-431.32	0/1:156:75,81:40:-330.01,0.00,-304.16	0/0:61:61,0:40:-0.00,-19.26,-286.70	0/0:259:259,0:40:0.00,-78.86,-1210.38	0/0:112:112,0:40:0.00,-34.61,-524.62	0/0:105:105,0:40:0.00,-32.51,-491.97	0/0:110:110,0:40:0.00,-34.01,-515.29	0/0:109:109,0:40:-0.00,-33.71,-510.63	0/0:148:148,0:40:-0.00,-45.45,-692.56	0/0:134:134,0:40:0.00,-41.24,-627.25	0/0:119:119,0:40:-0.00,-36.72,-557.28	0/0:101:101,0:40:0.00,-31.30,-473.31	0/0:167:167,0:40:0.00,-51.17,-781.20	0/0:100:100,0:40:-0.00,-31.00,-468.64	0/0:35:35,0:40:-0.00,-11.43,-165.41	0/0:126:126,0:40:-0.00,-38.83,-589.93	0/0:104:104,0:40:0.00,-32.20,-487.30	0/0:127:127,0:40:0.00,-39.13,-594.60	0/0:104:104,0:40:0.00,-32.20,-487.30
161	BADN01001553.1	4991	20427:30:+	G	A	.	PASS	NS=305;AF=0.195	GT:DP:AD:GQ:GL	0/0:14:13,1:13:-0.05,-0.95,-45.11	0/0:2:2,0:14:-0.05,-1.01,-8.41	0/0:20:20,0:40:-0.00,-6.38,-74.41	0/1:33:20,13:40:-37.40,0.00,-64.12	0/1:250:141,109:40:-324.31,0.00,-442.74	0/0:227:227,0:40:0.00,-68.67,-833.85	0/1:235:118,116:40:-354.81,0.00,-363.17	0/0:296:296,0:40:0.00,-89.44,-1087.00	0/1:289:144,145:40:-444.65,0.00,-442.01	0/0:293:293,0:40:0.00,-88.53,-1075.99	1/1:292:0,292:40:-1070.27,-87.20,0.00	0/0:143:143,0:40:-0.00,-43.39,-525.67	0/0:335:335,0:40:-0.00,-101.17,-1230.09	0/1:202:108,94:40:-283.72,0.00,-336.11	0/0:242:242,0:40:0.00,-73.19,-888.88	./.	1/1:219:1,217:40:-791.44,-61.27,0.00	0/0:115:115,0:40:0.00,-34.97,-422.94	0/1:22:3,19:40:-62.73,-0.00,-5.06	0/0:117:117,0:40:0.00,-35.57,-430.28	0/0:38:38,0:40:-0.00,-11.79,-140.44	0/0:254:254,0:40:0.00,-76.80,-932.91	0/1:203:106,97:40:-294.43,0.00,-328.48	0/1:174:88,86:40:-262.80,0.00,-271.16	1/1:320:0,320:40:-1173.00,-95.63,-0.00	0/1:226:101,125:40:-390.23,0.00,-303.21	0/1:260:108,152:40:-479.06,0.00,-318.66	0/0:182:181,1:40:0.00,-51.46,-661.42	0/0:266:256,10:40:0.00,-43.72,-903.56	0/0:308:308,0:40:0.00,-93.05,-1131.03	0/1:264:127,136:40:-419.45,0.00,-387.46	0/0:307:307,0:40:-0.00,-92.75,-1127.36	0/1:204:104,100:40:-305.13,0.00,-320.84	0/0:258:257,0:40:0.00,-77.70,-943.92	0/1:263:124,139:40:-430.46,0.00,-376.46	1/1:87:1,86:40:-310.82,-21.84,-0.00	0/1:273:125,148:40:-460.47,0.00,-377.12	0/0:282:282,0:40:-0.00,-85.22,-1035.64	0/1:277:140,137:40:-418.91,0.00,-430.95	0/0:206:206,0:40:0.00,-62.35,-756.81
162	BADN01001540.1	8622	20274:254:-	A	T	.	PASS	NS=300;AF=0.072	GT:DP:AD:GQ:GL	0/1:7:5,2:34:-2.78,-0.00,-13.01	0/0:1:1,0:16:-0.03,-1.17,-4.54	0/0:7:7,0:36:-0.00,-2.95,-21.68	0/0:13:13,0:40:-0.00,-4.75,-38.84	0/0:164:164,0:40:-0.00,-50.11,-470.89	0/0:62:62,0:40:0.00,-19.47,-179.05	0/0:176:175,1:40:0.00,-50.86,-499.50	0/0:105:105,0:40:0.00,-32.39,-302.08	0/0:256:256,0:40:-0.00,-77.75,-734.13	1/1:217:2,214:40:-604.94,-58.37,0.00	0/0:255:254,0:40:0.00,-77.15,-728.40	0/0:99:99,0:40:0.00,-30.59,-284.91	0/0:215:215,0:40:0.00,-65.44,-616.82	0/0:134:134,0:40:0.00,-41.10,-385.05	0/0:156:156,0:40:0.00,-47.71,-448.00	0/0:6:6,0:33:-0.00,-2.65,-18.82	0/0:130:128,0:40:0.00,-39.30,-367.89	0/0:49:48,0:40:-0.00,-15.26,-138.99	0/0:19:19,0:40:-0.00,-6.55,-56.01	0/0:53:51,1:40:-0.00,-13.60,-144.71	0/0:13:13,0:40:-0.00,-4.75,-38.84	0/0:72:69,1:40:0.00,-19.01,-196.21	0/0:75:75,0:40:-0.00,-23.38,-216.24	0/0:69:69,0:40:0.00,-21.57,-199.07	0/0:61:61,0:40:0.00,-19.17,-176.18	0/0:113:112,0:40:0.00,-34.49,-322.11	0/0:205:205,0:40:0.00,-62.43,-588.20	0/0:133:133,0:40:-0.00,-40.80,-382.19	0/0:217:215,1:40:0.00,-62.87,-613.95	0/0:233:233,0:40:0.00,-70.84,-668.32	0/0:204:203,0:40:0.00,-61.83,-582.48	0/0:219:219,0:40:0.00,-66.64,-628.26	0/1:139:64,74:40:-169.43,0.00,-142.47	0/0:100:100,0:40:0.00,-30.89,-287.77	0/1:144:74,68:40:-151.06,0.00,-169.88	0/0:39:39,0:40:-0.00,-12.56,-113.24	0/0:210:208,0:40:0.00,-63.33,-596.79	0/0:114:114,0:40:0.00,-35.09,-327.83	0/0:198:195,3:40:0.00,-51.74,-551.01	0/0:135:134,0:40:0.00,-41.10,-385.05
165	BADN01001570.1	3305	20591:29:+	T	C	.	PASS	NS=301;AF=0.056	GT:DP:AD:GQ:GL	0/0:15:15,0:40:-0.00,-5.52,-69.17	0/1:9:7,2:40:-5.29,-0.00,-29.45	0/1:18:10,8:40:-29.58,0.00,-40.24	0/0:41:41,0:40:-0.00,-13.35,-186.17	0/0:6:6,0:34:-0.00,-2.81,-28.67	0/0:27:27,0:40:-0.00,-9.13,-123.17	0/0:21:21,0:40:-0.00,-7.33,-96.17	0/0:21:21,0:40:-0.00,-7.33,-96.17	0/0:35:35,0:40:-0.00,-11.54,-159.17	0/0:29:29,0:40:-0.00,-9.74,-132.17	0/1:35:12,23:40:-91.96,0.00,-44.13	0/0:15:15,0:40:-0.00,-5.52,-69.17	0/0:31:31,0:40:-0.00,-10.34,-141.17	0/0:19:19,0:40:-0.00,-6.73,-87.17	0/0:22:22,0:40:-0.00,-7.63,-100.67	0/0:20:20,0:40:-0.00,-7.03,-91.67	0/0:39:39,0:40:-0.00,-12.75,-177.17	0/0:32:32,0:40:-0.00,-10.64,-145.67	0/0:40:40,0:40:-0.00,-13.05,-181.67	0/0:80:80,0:40:0.00,-25.09,-361.68	0/0:50:50,0:40:-0.00,-16.06,-226.68	0/0:84:84,0:40:-0.00,-26.29,-379.68	0/1:140:72,68:40:-262.87,0.00,-282.53	0/0:5:5,0:31:-0.00,-2.51,-24.17	0/0:219:219,0:40:0.00,-66.93,-987.21	0/1:26:18,8:40:-27.17,0.00,-73.84	0/1:21:12,9:40:-33.17,0.00,-48.34	0/0:20:20,0:40:-0.00,-7.03,-91.67	0/0:13:13,0:40:-0.00,-4.92,-60.17	0/0:47:47,0:40:-0.00,-15.15,-213.18	1/1:15:0,15:40:-65.84,-3.86,-0.00	0/0:33:33,0:40:-0.00,-10.94,-150.17	0/0:20:20,0:40:-0.00,-7.03,-91.67	0/0:59:59,0:40:0.00,-18.77,-267.18	0/0:17:17,0:40:-0.00,-6.12,-78.17	0/0:20:20,0:40:-0.00,-7.03,-91.67	0/0:28:28,0:40:-0.00,-9.43,-127.67	0/0:24:24,0:40:-0.00,-8.23,-109.67	0/0:44:44,0:40:-0.00,-14.25,-199.68	0/1:16:7,9:40:-34.68,0.00,-27.34
167	BADN01001578.1	2409	20690:111:-	G	A	.	PASS	NS=304;AF=0.074	GT:DP:AD:GQ:GL	0/0:13:13,0:40:-0.00,-4.66,-41.75	0/1:10:5,5:40:-11.55,-0.00,-13.49	0/0:19:19,0:40:-0.00,-6.47,-60.13	0/0:46:46,0:40:-0.00,-14.58,-142.82	0/0:77:76,1:40:0.00,-20.84,-231.63	0/0:94:91,3:40:0.00,-19.83,-271.44	0/0:104:104,0:40:-0.00,-32.02,-320.45	0/0:103:103,0:40:0.00,-31.72,-317.38	0/0:131:131,0:40:0.00,-40.14,-403.13	0/1:97:60,37:40:-83.40,0.00,-155.78	0/0:91:91,0:40:-0.00,-28.11,-280.63	0/0:65:65,0:40:-0.00,-20.30,-201.01	0/0:126:126,0:40:-0.00,-38.64,-387.82	0/0:89:89,0:40:0.00,-27.51,-274.51	0/0:107:107,0:40:0.00,-32.92,-329.63	0/0:20:20,0:40:-0.00,-6.77,-63.19	0/1:93:49,44:40:-106.04,0.00,-123.29	0/0:141:141,0:40:-0.00,-43.15,-433.76	0/0:60:60,0:40:0.00,-18.79,-185.69	0/0:113:113,0:40:0.00,-34.73,-348.01	0/1:74:34,40:40:-99.50,0.00,-83.07	0/0:227:226,0:40:0.00,-68.70,-694.08	0/0:179:179,0:40:0.00,-54.57,-550.14	0/0:63:63,0:40:0.00,-19.69,-194.88	0/0:302:301,0:40:0.00,-91.25,-923.77	0/0:73:73,0:40:0.00,-22.70,-225.51	0/0:113:112,1:40:0.00,-31.67,-341.88	0/0:75:74,1:40:0.00,-20.24,-225.51	0/0:146:145,1:40:0.00,-41.59,-442.95	0/0:141:141,0:40:-0.00,-43.15,-433.76	0/0:109:109,0:40:0.00,-33.52,-335.76	0/1:113:72,41:40:-90.84,0.00,-187.72	0/0:81:81,0:40:0.00,-25.11,-250.01	0/0:244:243,1:40:0.00,-71.05,-743.08	0/0:85:84,0:40:0.00,-26.01,-259.19	0/1:53:21,32:40:-81.31,0.00,-49.57	0/0:130:130,0:40:0.00,-39.84,-400.07	0/1:126:77,49:40:-111.43,0.00,-199.12	0/1:136:72,64:40:-154.36,0.00,-180.80	0/1:76:41,35:40:-83.59,0.00,-103.90
168	BADN01001581.1	6729	20747:109:-	A	C	.	PASS	NS=304;AF=0.184	GT:DP:AD:GQ:GL	0/1:43:28,15:40:-40.27,0.00,-87.74	0/0:12:12,0:40:-0.00,-4.18,-43.89	0/0:32:32,0:40:-0.00,-10.20,-115.59	0/0:68:68,0:40:-0.00,-21.03,-244.66	0/0:18:18,0:40:-0.00,-5.99,-65.40	0/0:20:20,0:40:-0.00,-6.59,-72.57	0/0:12:12,0:40:-0.00,-4.18,-43.89	0/0:24:24,0:40:-0.00,-7.79,-86.91	0/0:20:20,0:40:-0.00,-6.59,-72.57	0/0:18:18,0:40:-0.00,-5.99,-65.40	0/0:29:29,0:40:-0.00,-9.30,-104.84	0/0:12:12,0:40:-0.00,-4.18,-43.89	0/0:31:31,0:40:-0.00,-9.90,-112.01	0/0:13:13,0:40:-0.00,-4.48,-47.48	0/0:16:16,0:40:-0.00,-5.38,-58.23	0/0:14:14,0:40:-0.00,-4.78,-51.06	0/0:25:25,0:40:-0.00,-8.09,-90.50	0/0:119:119,0:40:0.00,-36.38,-427.50	0/0:58:58,0:40:0.00,-18.02,-208.81	0/0:118:118,0:40:0.00,-36.08,-423.92	0/0:66:66,0:40:-0.00,-20.43,-237.49	0/0:220:219,1:40:0.00,-63.19,-782.43	0/1:148:63,85:40:-259.63,0.00,-181.63	0/0:14:14,0:40:-0.00,-4.78,-51.06	0/0:266:265,0:40:0.00,-80.31,-950.94	0/0:14:14,0:40:-0.00,-4.78,-51.06	0/0:16:16,0:40:-0.00,-5.38,-58.23	0/0:21:21,0:40:-0.00,-6.89,-76.16	0/0:23:23,0:40:-0.00,-7.49,-83.33	0/0:32:32,0:40:-0.00,-10.20,-115.59	0/0:25:25,0:40:-0.00,-8.09,-90.50	0/0:20:20,0:40:-0.00,-6.59,-72.57	0/0:20:20,0:40:-0.00,-6.59,-72.57	0/0:192:192,0:40:0.00,-58.35,-689.22	0/0:14:14,0:40:-0.00,-4.78,-51.06	0/0:9:9,0:39:-0.00,-3.28,-33.13	0/0:13:13,0:40:-0.00,-4.48,-47.48	0/0:7:7,0:33:-0.00,-2.68,-25.97	0/0:28:28,0:40:-0.00,-9.00,-101.25	0/0:23:23,0:40:-0.00,-7.49,-83.33
169	BADN01001581.1	7898	20748:106:+	A	G	.	PASS	NS=306;AF=0.060	GT:DP:AD:GQ:GL	0/0:9:9,0:40:-0.00,-3.57,-30.49	0/0:2:2,0:20:-0.01,-1.48,-8.45	0/0:4:4,0:26:-0.00,-2.07,-14.74	0/0:10:10,0:40:-0.00,-3.87,-33.64	0/0:185:185,0:40:-0.00,-56.50,-585.00	0/0:157:156,0:40:0.00,-47.78,-493.63	0/0:164:164,0:40:0.00,-50.18,-518.84	0/0:210:209,0:40:0.00,-63.72,-660.62	0/0:247:247,0:40:0.00,-75.14,-780.34	0/0:269:269,0:40:-0.00,-81.76,-849.65	0/0:289:288,0:40:0.00,-87.47,-909.52	0/0:116:116,0:40:0.00,-35.75,-367.61	0/0:269:269,0:40:-0.00,-81.76,-849.65	0/0:220:219,1:40:0.00,-63.87,-688.97	0/0:149:149,0:40:0.00,-45.67,-471.58	0/0:8:8,0:39:-0.00,-3.27,-27.34	0/0:163:163,0:40:0.00,-49.88,-515.69	0/0:44:44,0:40:-0.00,-14.10,-140.76	0/0:13:13,0:40:-0.00,-4.77,-43.09	0/0:34:34,0:40:-0.00,-11.09,-109.25	0/0:31:31,0:40:-0.00,-10.19,-99.80	0/0:124:124,0:40:0.00,-38.15,-392.81	0/0:92:92,0:40:0.00,-28.53,-291.99	0/0:164:164,0:40:0.00,-50.18,-518.84	0/0:187:186,0:40:0.00,-56.80,-588.15	0/0:165:165,0:40:-0.00,-50.48,-521.99	0/0:213:213,0:40:0.00,-64.92,-673.22	0/0:163:163,0:40:0.00,-49.88,-515.69	0/0:274:274,0:40:-0.00,-83.26,-865.41	0/0:334:333,1:40:0.00,-98.15,-1048.14	0/0:226:226,0:40:0.00,-68.83,-714.18	0/0:306:306,0:40:0.00,-92.89,-966.23	0/0:192:192,0:40:0.00,-58.60,-607.05	0/0:94:93,1:40:0.00,-25.98,-291.99	0/1:204:98,106:40:-271.76,0.00,-248.68	0/0:50:50,0:40:-0.00,-15.90,-159.66	0/0:291:290,0:40:0.00,-88.07,-915.82	0/1:266:116,150:40:-391.74,0.00,-286.75	0/0:249:249,0:40:-0.00,-75.74,-786.64	0/1:138:70,68:40:-171.88,0.00,-180.31
170	BADN01001592.1	23162	20860:107:-	T	G	.	PASS	NS=305;AF=0.113	GT:DP:AD:GQ:GL	0/0:5:5,0:27:-0.00,-2.11,-23.15	0/0:2:2,0:17:-0.03,-1.23,-10.21	0/1:5:3,2:40:-6.54,-0.00,-12.40	0/1:12:3,9:40:-34.68,-0.00,-10.29	0/0:171:171,0:40:0.00,-52.07,-740.53	0/0:136:135,1:40:0.00,-37.21,-580.63	0/0:122:122,0:40:0.00,-37.32,-528.77	0/0:180:180,0:40:-0.00,-54.78,-779.42	0/1:220:114,106:40:-391.27,0.00,-427.38	0/0:209:209,0:40:0.00,-63.51,-904.75	0/0:305:305,0:40:-0.00,-92.41,-1319.62	0/1:113:61,52:40:-190.11,0.00,-230.54	0/1:243:136,107:40:-388.66,0.00,-515.53	0/0:80:80,0:40:0.00,-24.68,-347.27	0/1:132:57,75:40:-283.79,0.00,-207.54	0/0:6:6,0:30:-0.00,-2.41,-27.47	0/1:138:70,68:40:-251.73,0.00,-261.91	0/0:62:62,0:40:0.00,-19.26,-269.48	0/0:24:24,0:40:-0.00,-7.82,-105.26	0/1:71:31,40:40:-150.89,0.00,-113.54	0/0:24:24,0:40:-0.00,-7.82,-105.26	0/1:126:60,66:40:-246.70,0.00,-222.31	0/0:99:99,0:40:0.00,-30.40,-429.38	0/0:62:62,0:40:0.00,-19.26,-269.48	0/0:182:182,0:40:-0.00,-55.38,-788.07	0/0:119:119,0:40:0.00,-36.42,-515.81	0/0:183:183,0:40:-0.00,-55.68,-792.39	1/1:138:1,137:40:-586.19,-36.28,0.00	0/0:256:254,2:40:0.00,-69.01,-1090.58	0/0:251:251,0:40:-0.00,-76.15,-1086.25	0/0:165:165,0:40:0.00,-50.26,-714.60	0/0:205:205,0:40:0.00,-62.31,-887.46	0/0:148:148,0:40:-0.00,-45.15,-641.13	0/0:111:111,0:40:-0.00,-34.01,-481.23	0/0:142:142,0:40:0.00,-43.34,-615.20	0/1:48:21,27:40:-101.64,0.00,-77.25	0/0:218:218,0:40:-0.00,-66.22,-943.64	0/1:197:101,96:40:-354.97,0.00,-378.12	0/0:97:97,0:40:0.00,-29.80,-420.73	0/0:137:137,0:40:0.00,-41.84,-593.59
171	BADN01001594.1	2048	20875:117:-	C	T	.	PASS	NS=303;AF=0.149	GT:DP:AD:GQ:GL	0/0:10:10,0:40:-0.00,-3.79,-42.75	0/0:9:9,0:40:-0.00,-3.49,-38.57	0/0:25:25,0:40:-0.00,-8.31,-105.49	0/0:50:50,0:40:-0.00,-15.83,-210.05	0/0:64:64,0:40:0.00,-20.04,-268.61	0/0:63:63,0:40:0.00,-19.74,-264.43	0/0:70:70,0:40:0.00,-21.85,-293.71	0/0:79:79,0:40:0.00,-24.56,-331.35	0/0:87:87,0:40:-0.00,-26.97,-364.81	0/0:91:91,0:40:0.00,-28.17,-381.54	0/0:93:93,0:40:-0.00,-28.77,-389.91	0/0:55:55,0:40:-0.00,-17.34,-230.97	0/0:87:87,0:40:-0.00,-26.97,-364.81	0/0:56:56,0:40:-0.00,-17.64,-235.15	0/0:56:56,0:40:-0.00,-17.64,-235.15	0/0:26:26,0:40:-0.00,-8.61,-109.67	0/0:63:63,0:40:0.00,-19.74,-264.43	0/0:126:126,0:40:-0.00,-38.71,-527.93	0/0:66:66,0:40:-0.00,-20.65,-276.98	0/0:134:134,0:40:0.00,-41.11,-561.39	0/0:90:90,0:40:0.00,-27.87,-377.36	0/0:234:234,0:40:-0.00,-71.21,-979.66	0/1:160:67,93:40:-340.04,0.00,-232.22	0/0:52:52,0:40:0.00,-16.43,-218.42	0/0:371:370,1:40:0.00,-108.27,-1544.31	0/0:45:45,0:40:-0.00,-14.33,-189.14	0/0:72:72,0:40:-0.00,-22.45,-302.07	0/0:41:41,0:40:-0.00,-13.12,-172.41	0/0:99:99,0:40:-0.00,-30.58,-415.00	0/0:91:91,0:40:0.00,-28.17,-381.54	0/0:83:83,0:40:-0.00,-25.76,-348.08	0/0:97:97,0:40:0.00,-29.98,-406.64	0/0:57:57,0:40:0.00,-17.94,-239.33	0/0:199:199,0:40:0.00,-60.68,-833.27	0/0:69:69,0:40:-0.00,-21.55,-289.52	0/0:21:21,0:40:-0.00,-7.10,-88.76	0/0:108:108,0:40:0.00,-33.29,-452.65	0/0:68:68,0:40:0.00,-21.25,-285.34	0/0:93:93,0:40:-0.00,-28.77,-389.91	0/0:68:68,0:40:0.00,-21.25,-285.34
172	BADN01001613.1	505	21159:19:-	C	T	.	PASS	NS=303;AF=0.092	GT:DP:AD:GQ:GL	0/0:1:1,0:14:-0.04,-1.04,-5.02	0/0:1:1,0:14:-0.04,-1.04,-5.02	0/0:4:4,0:25:-0.01,-1.90,-15.03	0/0:3:3,0:21:-0.01,-1.61,-11.69	0/0:204:204,0:40:0.00,-62.06,-685.14	0/0:158:158,0:40:0.00,-48.23,-531.02	0/0:193:193,0:40:0.00,-58.76,-648.28	0/0:274:274,0:40:0.00,-83.12,-919.68	0/0:280:280,0:40:-0.00,-84.93,-939.78	0/1:311:160,151:40:-411.68,0.00,-443.46	0/0:341:341,0:40:0.00,-103.28,-1144.17	0/0:143:141,2:40:0.00,-37.01,-467.35	0/0:335:334,0:40:0.00,-101.17,-1120.71	0/0:270:270,0:40:-0.00,-81.92,-906.28	0/0:171:171,0:40:0.00,-52.14,-574.57	0/0:6:6,0:31:-0.00,-2.50,-21.73	0/0:205:205,0:40:0.00,-62.37,-688.49	0/0:65:65,0:40:0.00,-20.25,-219.41	0/0:20:20,0:40:-0.00,-6.71,-68.64	0/0:52:52,0:40:-0.00,-16.34,-175.86	0/0:20:20,0:40:-0.00,-6.71,-68.64	0/0:113:112,1:40:0.00,-31.34,-373.54	0/0:90:90,0:40:0.00,-27.77,-303.18	0/0:198:198,0:40:-0.00,-60.26,-665.04	0/0:169:169,0:40:-0.00,-51.54,-567.87	0/0:187:187,0:40:-0.00,-56.95,-628.18	0/0:231:231,0:40:0.00,-70.19,-775.61	0/1:206:101,105:40:-289.14,0.00,-277.37	0/0:254:254,0:40:0.00,-77.11,-852.67	0/1:357:190,167:40:-451.45,0.00,-530.14	0/0:237:237,0:40:0.00,-71.99,-795.71	0/0:264:263,0:40:0.00,-79.81,-882.82	0/1:175:71,104:40:-295.12,0.00,-186.18	0/0:127:127,0:40:-0.00,-38.90,-427.15	0/0:232:231,0:40:0.00,-70.19,-775.61	0/1:50:23,27:40:-74.73,0.00,-62.95	0/0:395:394,0:40:0.00,-119.22,-1321.75	0/1:361:197,164:40:-440.20,0.00,-552.39	0/0:188:188,0:40:0.00,-57.25,-631.53	0/0:160:160,0:40:0.00,-48.83,-537.72
178	BADN01001666.1	7294	21848:96:+	C	A	.	PASS	NS=306;AF=0.069	GT:DP:AD:GQ:GL	0/0:6:6,0:32:-0.00,-2.59,-24.92	0/0:1:1,0:15:-0.03,-1.12,-5.96	0/0:6:6,0:32:-0.00,-2.59,-24.92	0/1:16:4,12:40:-40.00,-0.00,-11.73	0/1:205:99,106:40:-340.32,0.00,-315.84	0/0:153:153,0:40:0.00,-46.83,-583.52	0/0:221:221,0:40:0.00,-67.29,-841.92	0/0:211:211,0:40:0.00,-64.28,-803.92	0/0:315:315,0:40:0.00,-95.58,-1199.11	0/0:265:265,0:40:0.00,-80.54,-1009.11	0/0:350:350,0:40:-0.00,-106.12,-1332.11	0/0:142:142,0:40:-0.00,-43.52,-541.72	0/1:315:131,184:40:-603.61,0.00,-404.33	0/0:177:177,0:40:0.00,-54.05,-674.72	0/0:215:215,0:40:0.00,-65.49,-819.12	0/1:12:5,7:40:-22.21,0.00,-16.73	0/0:161:161,0:40:0.00,-49.24,-613.92	0/0:53:53,0:40:-0.00,-16.73,-203.52	0/0:25:25,0:40:-0.00,-8.31,-97.12	0/1:56:28,28:40:-88.76,0.00,-90.89	1/1:33:0,33:40:-123.28,-8.59,-0.00	0/0:159:159,0:40:0.00,-48.63,-606.32	0/0:148:147,1:40:0.00,-41.52,-556.92	0/0:203:203,0:40:0.00,-61.88,-773.52	0/0:228:228,0:40:0.00,-69.40,-868.52	0/0:178:178,0:40:0.00,-54.35,-678.52	0/0:260:260,0:40:-0.00,-79.03,-990.11	0/0:144:144,0:40:0.00,-44.12,-549.32	0/0:237:237,0:40:0.00,-72.11,-902.72	0/0:326:326,0:40:-0.00,-98.90,-1240.91	./.	0/0:229:229,0:40:0.00,-69.70,-872.32	0/0:173:173,0:40:0.00,-52.85,-659.52	0/0:147:147,0:40:0.00,-45.02,-560.72	0/0:205:205,0:40:0.00,-62.48,-781.12	0/0:73:73,0:40:0.00,-22.75,-279.52	0/0:243:243,0:40:-0.00,-73.92,-925.51	0/0:280:280,0:40:0.00,-85.05,-1066.11	0/0:264:264,0:40:-0.00,-80.24,-1005.31	0/0:166:166,0:40:0.00,-50.74,-632.92
185	BADN01001793.1	365	23419:7:+	C	T	.	PASS	NS=300;AF=0.093	GT:DP:AD:GQ:GL	0/0:7:7,0:37:-0.00,-3.09,-29.42	0/0:5:5,0:31:-0.00,-2.48,-21.36	0/0:9:9,0:40:-0.00,-3.69,-37.49	0/0:38:38,0:40:-0.00,-12.42,-154.43	0/0:57:57,0:40:-0.00,-18.13,-231.05	0/0:49:49,0:40:-0.00,-15.73,-198.79	0/0:53:53,0:40:-0.00,-16.93,-214.92	0/0:79:79,0:40:0.00,-24.76,-319.77	0/0:1:1,0:18:-0.02,-1.30,-5.25	0/0:165:165,0:40:-0.00,-50.64,-666.57	0/0:66:66,0:40:-0.00,-20.84,-267.34	0/0:68:68,0:40:-0.00,-21.45,-275.41	0/0:57:57,0:40:-0.00,-18.13,-231.05	0/0:44:44,0:40:-0.00,-14.22,-178.63	0/0:65:65,0:40:0.00,-20.54,-263.31	0/0:2:2,0:21:-0.01,-1.59,-9.27	0/0:99:99,0:40:0.00,-30.78,-400.42	0/0:63:63,0:40:-0.00,-19.94,-255.25	0/0:53:53,0:40:-0.00,-16.93,-214.92	0/0:103:102,1:40:0.00,-27.95,-408.48	0/0:46:46,0:40:-0.00,-14.82,-186.69	0/0:117:117,0:40:0.00,-36.19,-473.01	0/0:145:145,0:40:0.00,-44.62,-585.92	0/1:42:17,25:40:-87.19,0.00,-56.13	0/0:293:293,0:40:0.00,-89.17,-1182.74	0/0:33:33,0:40:-0.00,-10.91,-134.27	0/0:3:3,0:24:-0.01,-1.89,-13.30	0/0:31:31,0:40:-0.00,-10.31,-126.20	0/0:65:65,0:40:0.00,-20.54,-263.31	0/0:4:4,0:28:-0.00,-2.18,-17.33	0/0:139:139,0:40:0.00,-42.82,-561.72	0/0:4:4,0:28:-0.00,-2.18,-17.33	0/0:71:71,0:40:0.00,-22.35,-287.51	0/0:195:195,0:40:0.00,-59.67,-787.55	0/0:120:120,0:40:0.00,-37.10,-485.10	0/0:62:62,0:40:-0.00,-19.64,-251.21	0/0:124:124,0:40:-0.00,-38.30,-501.23	0/0:120:120,0:40:0.00,-37.10,-485.10	0/0:71:71,0:40:0.00,-22.35,-287.51	0/0:84:84,0:40:-0.00,-26.26,-339.93
187	BADN01001830.1	3328	23804:134:+	A	G	.	PASS	NS=301;AF=0.465	GT:DP:AD:GQ:GL	0/1:11:6,5:40:-14.05,-0.00,-17.63	0/1:2:1,1:34:-2.81,-0.00,-2.90	1/1:9:0,9:33:-31.29,-2.69,-0.00	0/0:22:22,0:40:-0.00,-6.70,-76.80	0/1:254:123,131:40:-380.28,0.00,-352.47	0/1:245:120,125:40:-362.06,0.00,-344.72	0/0:259:259,0:40:0.00,-78.01,-903.19	0/0:267:264,2:40:0.00,-73.14,-913.65	0/1:323:158,165:40:-478.07,0.00,-453.75	0/0:357:356,0:40:0.00,-107.19,-1241.42	0/0:375:373,2:40:0.00,-105.94,-1293.72	1/1:154:0,154:40:-536.88,-46.32,0.00	1/1:363:0,363:40:-1265.64,-109.21,0.00	0/0:258:258,0:40:0.00,-77.71,-899.70	0/0:260:260,0:40:0.00,-78.31,-906.68	0/0:18:18,0:40:-0.00,-5.49,-62.86	0/0:202:200,2:40:0.00,-53.88,-690.49	0/1:107:49,58:40:-169.97,0.00,-138.68	0/1:27:11,16:40:-47.59,0.00,-30.25	0/1:98:57,41:40:-113.40,0.00,-169.28	0/0:54:54,0:40:0.00,-16.33,-188.38	0/0:213:212,0:40:0.00,-63.87,-739.31	0/1:186:91,95:40:-275.21,0.00,-261.35	1/1:223:0,223:40:-777.48,-67.08,0.00	0/0:273:272,1:40:0.00,-78.73,-945.03	0/0:245:245,0:40:0.00,-73.79,-854.37	0/1:286:151,135:40:-384.59,0.00,-440.48	0/1:180:80,100:40:-294.45,0.00,-224.80	0/1:365:161,204:40:-601.42,0.00,-451.58	0/0:459:456,3:40:0.00,-127.72,-1579.64	0/0:364:359,4:40:0.00,-95.35,-1237.93	0/0:375:370,5:40:0.00,-95.48,-1272.80	0/0:281:280,0:40:0.00,-84.33,-976.41	0/1:189:97,92:40:-263.85,0.00,-281.37	0/1:274:109,164:40:-489.63,0.00,-297.94	0/0:106:105,1:40:0.00,-28.48,-362.73	0/0:382:375,3:40:0.00,-103.35,-1297.21	1/1:391:0,391:40:-1363.27,-117.63,0.00	0/1:344:186,158:40:-447.34,0.00,-545.07	0/0:229:228,0:40:0.00,-68.68,-795.10
188	BADN01001835.1	12194	23907:127:-	G	C	.	PASS	NS=307;AF=0.436	GT:DP:AD:GQ:GL	1/1:22:1,21:34:-78.00,-2.76,-0.00	0/0:8:8,0:32:-0.00,-2.61,-31.41	1/1:30:0,30:40:-117.07,-9.08,-0.00	0/0:51:51,0:40:-0.00,-15.55,-199.42	0/1:97:58,39:40:-122.99,0.00,-197.38	0/1:80:39,41:40:-135.92,0.00,-128.26	0/0:59:59,0:40:0.00,-17.96,-230.68	0/0:89:89,0:40:0.00,-26.99,-347.90	0/0:143:143,0:40:0.00,-43.24,-558.90	0/0:113:113,0:40:0.00,-34.21,-441.68	0/0:112:112,0:40:0.00,-33.91,-437.77	0/1:45:22,23:40:-76.12,0.00,-72.37	0/1:98:52,46:40:-150.04,0.00,-173.64	0/0:66:66,0:40:-0.00,-20.06,-258.03	0/0:81:81,0:40:-0.00,-24.58,-316.64	0/0:28:28,0:40:-0.00,-8.63,-109.56	0/0:95:95,0:40:0.00,-28.79,-371.34	1/1:125:0,125:40:-488.26,-37.67,0.00	0/0:41:41,0:40:-0.00,-12.54,-160.35	0/0:117:116,1:40:0.00,-31.51,-449.49	0/0:85:85,0:40:0.00,-25.78,-332.27	0/0:232:232,0:40:0.00,-70.03,-906.65	0/1:190:101,88:40:-286.76,0.00,-337.70	1/1:66:0,66:40:-257.73,-19.91,0.00	0/0:328:328,0:40:-0.00,-98.92,-1281.75	0/1:69:26,43:40:-147.05,0.00,-80.77	0/1:101:51,50:40:-164.77,0.00,-168.83	0/1:82:43,39:40:-127.51,0.00,-143.29	1/1:110:0,110:40:-429.65,-33.16,0.00	0/1:127:69,58:40:-188.20,0.00,-231.33	0/1:109:53,56:40:-185.80,0.00,-174.23	0/0:100:100,0:40:0.00,-30.30,-390.88	0/0:61:61,0:40:0.00,-18.56,-238.50	0/1:196:77,119:40:-405.78,0.00,-241.82	0/0:110:110,0:40:-0.00,-33.31,-429.95	0/0:47:47,0:40:-0.00,-14.34,-183.79	0/1:127:60,67:40:-223.37,0.00,-196.17	0/0:94:94,0:40:-0.00,-28.49,-367.44	0/1:91:60,31:40:-93.54,0.00,-207.00	0/0:97:97,0:40:0.00,-29.39,-379.16
189	BADN01001836.1	3257	23913:110:-	T	A	.	PASS	NS=307;AF=0.270	GT:DP:AD:GQ:GL	0/0:22:22,0:40:-0.00,-7.38,-103.35	0/0:27:27,0:40:-0.00,-8.89,-126.73	0/0:24:24,0:40:-0.00,-7.98,-112.70	0/0:73:73,0:40:-0.00,-22.73,-341.80	0/0:39:39,0:40:-0.00,-12.50,-182.83	0/0:21:21,0:40:-0.00,-7.08,-98.68	0/0:35:35,0:40:-0.00,-11.29,-164.13	0/0:39:39,0:40:-0.00,-12.50,-182.83	0/0:60:60,0:40:0.00,-18.82,-281.02	0/0:49:49,0:40:-0.00,-15.51,-229.59	0/0:51:51,0:40:0.00,-16.11,-238.94	0/0:17:17,0:40:-0.00,-5.88,-79.97	0/0:35:35,0:40:-0.00,-11.29,-164.13	0/0:29:29,0:40:-0.00,-9.49,-136.08	0/0:22:22,0:40:-0.00,-7.38,-103.35	0/0:29:29,0:40:-0.00,-9.49,-136.08	0/0:22:22,0:40:-0.00,-7.38,-103.35	0/1:148:82,66:40:-263.27,0.00,-338.57	0/0:71:71,0:40:0.00,-22.13,-332.45	0/0:137:137,0:40:-0.00,-42.00,-641.03	0/0:103:103,0:40:-0.00,-31.76,-482.06	0/0:210:210,0:40:-0.00,-63.97,-982.34	0/1:215:97,118:40:-486.23,0.00,-388.53	0/1:21:9,12:40:-49.03,0.00,-35.49	0/0:326:326,0:40:0.00,-98.89,-1524.69	0/0:21:21,0:40:-0.00,-7.08,-98.68	0/0:40:40,0:40:-0.00,-12.80,-187.51	0/0:17:17,0:40:-0.00,-5.88,-79.97	0/0:40:40,0:40:-0.00,-12.80,-187.51	0/0:35:35,0:40:-0.00,-11.29,-164.13	0/0:34:34,0:40:-0.00,-10.99,-159.46	0/0:25:25,0:40:-0.00,-8.28,-117.38	0/0:22:22,0:40:-0.00,-7.38,-103.35	0/1:230:117,113:40:-458.33,0.00,-477.53	0/0:40:40,0:40:-0.00,-12.80,-187.51	0/0:20:20,0:40:-0.00,-6.78,-94.00	0/0:40:40,0:40:-0.00,-12.80,-187.51	0/0:27:27,0:40:-0.00,-8.89,-126.73	0/0:25:25,0:40:-0.00,-8.28,-117.38	0/0:32:32,0:40:-0.00,-10.39,-150.11
196	BADN01001923.1	3037	24870:90:+	A	G	.	PASS	NS=304;AF=0.087	GT:DP:AD:GQ:GL	0/0:32:32,0:40:-0.00,-10.30,-100.77	0/0:6:6,0:31:-0.00,-2.48,-20.36	0/1:29:13,16:40:-40.08,0.00,-32.61	0/0:46:46,0:40:-0.00,-14.51,-144.07	0/1:15:6,9:40:-22.65,0.00,-15.17	0/0:20:20,0:40:-0.00,-6.69,-63.66	0/1:12:8,4:40:-8.08,-0.00,-22.26	0/0:35:35,0:40:-0.00,-11.20,-110.05	0/0:31:31,0:40:-0.00,-10.00,-97.68	0/0:25:24,0:40:-0.00,-7.90,-76.03	0/0:22:22,0:40:-0.00,-7.29,-69.84	0/0:14:14,0:40:-0.00,-4.89,-45.10	0/1:30:17,13:40:-30.51,0.00,-44.68	0/0:13:13,0:40:-0.00,-4.59,-42.01	0/0:25:25,0:40:-0.00,-8.20,-79.12	0/0:18:18,0:40:-0.00,-6.09,-57.47	0/0:17:17,0:40:-0.00,-5.79,-54.38	0/0:78:78,0:40:0.00,-24.13,-243.04	0/0:30:30,0:40:-0.00,-9.70,-94.59	0/1:91:47,44:40:-108.04,0.00,-119.12	0/0:47:47,0:40:-0.00,-14.81,-147.16	0/0:138:138,0:40:0.00,-42.17,-428.60	0/0:112:112,0:40:0.00,-34.36,-348.19	0/0:8:8,0:37:-0.00,-3.09,-26.54	0/0:193:192,0:40:0.00,-58.41,-595.61	0/0:15:15,0:40:-0.00,-5.19,-48.19	0/1:37:12,25:40:-65.51,0.00,-27.11	0/0:18:18,0:40:-0.00,-6.09,-57.47	0/0:40:40,0:40:-0.00,-12.71,-125.51	0/0:34:33,0:40:-0.00,-10.60,-103.86	0/0:33:33,0:40:-0.00,-10.60,-103.86	0/0:33:33,0:40:-0.00,-10.60,-103.86	0/0:17:17,0:40:-0.00,-5.79,-54.38	0/0:109:109,0:40:-0.00,-33.45,-338.91	0/0:24:24,0:40:-0.00,-7.90,-76.03	0/0:9:9,0:40:-0.00,-3.39,-29.64	0/0:17:17,0:40:-0.00,-5.79,-54.38	0/0:26:26,0:40:-0.00,-8.50,-82.21	0/0:27:27,0:40:-0.00,-8.80,-85.31	0/0:23:23,0:40:-0.00,-7.60,-72.94
222	BADN01002220.1	3564	28503:194:-	G	T	.	PASS	NS=298;AF=0.138	GT:DP:AD:GQ:GL	0/0:16:16,0:40:-0.00,-5.30,-50.64	0/0:5:5,0:26:-0.00,-2.00,-16.76	0/0:10:10,0:40:-0.00,-3.49,-32.16	0/0:25:25,0:40:-0.00,-8.00,-78.36	0/0:251:251,0:40:-0.00,-75.96,-774.48	0/0:245:245,0:40:0.00,-74.15,-756.00	0/0:263:263,0:40:-0.00,-79.56,-811.44	0/0:289:289,0:40:0.00,-87.38,-891.53	0/1:370:189,181:40:-445.78,0.00,-471.77	0/0:284:284,0:40:0.00,-85.88,-876.13	0/0:347:347,0:40:0.00,-104.82,-1070.18	0/0:130:130,0:40:-0.00,-39.57,-401.78	0/0:400:400,0:40:-0.00,-120.76,-1233.43	0/0:222:222,0:40:-0.00,-67.24,-685.16	0/0:247:247,0:40:-0.00,-74.75,-762.16	./.	0/1:191:103,88:40:-213.14,0.00,-260.70	0/0:71:71,0:40:-0.00,-21.84,-220.05	0/0:33:33,0:40:-0.00,-10.41,-103.00	0/0:73:73,0:40:0.00,-22.44,-226.21	0/0:55:55,0:40:0.00,-17.02,-170.77	0/0:174:173,1:40:0.00,-49.72,-531.15	0/0:182:182,0:40:-0.00,-55.21,-561.95	0/0:221:220,1:40:0.00,-63.86,-675.92	0/0:291:289,0:40:0.00,-87.38,-891.53	0/1:234:126,108:40:-261.81,0.00,-318.61	0/0:299:298,1:40:0.00,-87.31,-916.17	0/1:221:107,114:40:-284.20,0.00,-264.00	0/0:290:290,0:40:0.00,-87.68,-894.61	0/1:429:210,219:40:-545.08,0.00,-518.72	0/1:285:170,115:40:-268.04,0.00,-438.81	0/1:280:155,125:40:-300.35,0.00,-394.11	0/0:217:217,0:40:0.00,-65.73,-669.75	1/1:190:4,184:40:-553.08,-43.34,0.00	0/0:277:276,0:40:0.00,-83.47,-851.49	0/0:73:73,0:40:0.00,-22.44,-226.21	0/0:372:372,0:40:0.00,-112.34,-1147.18	./.	0/0:271:271,0:40:0.00,-81.97,-836.08	0/0:203:203,0:40:-0.00,-61.52,-626.63
224	BADN01002231.1	7104	28658:102:+	G	C	.	PASS	NS=308;AF=0.075	GT:DP:AD:GQ:GL	0/0:38:38,0:40:-0.00,-12.25,-158.51	0/1:11:7,4:40:-12.37,-0.00,-26.56	0/0:28:28,0:40:-0.00,-9.24,-117.28	0/0:70:70,0:40:-0.00,-21.88,-290.46	0/0:79:79,0:40:0.00,-24.59,-327.58	0/0:77:77,0:40:0.00,-23.99,-319.33	0/0:73:73,0:40:0.00,-22.79,-302.83	0/0:99:99,0:40:-0.00,-30.61,-410.04	0/0:116:116,0:40:0.00,-35.73,-480.14	0/0:102:102,0:40:0.00,-31.51,-422.41	0/0:108:108,0:40:0.00,-33.32,-447.16	0/0:48:48,0:40:-0.00,-15.26,-199.75	0/0:99:99,0:40:-0.00,-30.61,-410.04	0/1:85:49,36:40:-122.05,0.00,-177.47	0/0:67:65,2:40:-0.00,-12.73,-261.60	0/0:46:43,3:29:-0.00,-2.29,-166.76	0/0:90:90,0:40:-0.00,-27.90,-372.93	0/0:196:196,0:40:0.00,-59.81,-810.02	0/0:83:83,0:40:-0.00,-25.80,-344.07	0/1:196:106,90:40:-311.30,0.00,-379.10	0/1:91:47,44:40:-153.23,0.00,-167.42	0/0:409:409,0:40:-0.00,-123.92,-1688.31	0/0:303:302,1:40:0.00,-87.89,-1242.98	0/0:37:37,0:40:-0.00,-11.95,-154.39	0/0:428:427,0:40:0.00,-129.34,-1762.54	0/0:60:60,0:40:-0.00,-18.87,-249.23	0/0:77:77,0:40:0.00,-23.99,-319.33	0/0:69:69,0:40:0.00,-21.58,-286.34	0/1:133:77,56:40:-190.07,0.00,-278.48	0/0:136:136,0:40:-0.00,-41.75,-562.61	0/0:81:81,0:40:0.00,-25.19,-335.82	0/0:108:108,0:40:0.00,-33.32,-447.16	0/0:64:64,0:40:0.00,-20.08,-265.72	0/0:339:339,0:40:-0.00,-102.85,-1399.67	0/0:106:106,0:40:0.00,-32.72,-438.91	0/0:41:40,0:40:-0.00,-12.85,-166.76	0/1:105:50,55:40:-194.37,0.00,-175.58	0/0:75:75,0:40:0.00,-23.39,-311.08	0/0:98:98,0:40:0.00,-30.31,-405.92	0/0:93:92,1:40:0.00,-24.68,-377.06
230	BADN01002277.1	591	29274:79:-	T	G	.	PASS	NS=306;AF=0.123	GT:DP:AD:GQ:GL	0/0:24:24,0:40:-0.00,-7.77,-102.01	0/0:9:9,0:39:-0.00,-3.25,-39.25	0/0:27:27,0:40:-0.00,-8.67,-114.56	0/1:64:31,33:40:-118.26,0.00,-111.49	0/1:33:10,23:40:-85.75,0.00,-32.96	1/1:35:0,35:40:-144.84,-9.48,-0.00	0/1:29:6,23:40:-86.96,0.00,-17.43	0/0:31:31,0:40:-0.00,-9.87,-131.30	0/0:55:55,0:40:-0.00,-17.10,-231.71	0/0:36:36,0:40:-0.00,-11.38,-152.22	0/0:27:27,0:40:-0.00,-8.67,-114.56	0/0:22:22,0:40:-0.00,-7.17,-93.64	0/0:64:64,0:40:0.00,-19.81,-269.37	0/0:23:23,0:40:-0.00,-7.47,-97.83	0/0:52:52,0:40:-0.00,-16.20,-219.16	0/0:22:22,0:40:-0.00,-7.17,-93.64	0/0:40:40,0:40:-0.00,-12.58,-168.95	0/0:123:123,0:40:0.00,-37.57,-516.22	0/0:88:84,4:40:-0.00,-10.30,-336.31	0/0:124:124,0:40:0.00,-37.87,-520.40	0/0:81:81,0:40:0.00,-24.92,-340.49	0/0:188:188,0:40:-0.00,-57.13,-788.17	0/0:173:173,0:40:0.00,-52.62,-725.41	0/0:22:22,0:40:-0.00,-7.17,-93.64	0/1:273:121,152:40:-553.24,0.00,-425.13	0/0:30:29,1:40:-0.00,-5.39,-118.75	0/0:52:52,0:40:-0.00,-16.20,-219.16	0/1:22:12,10:40:-34.67,0.00,-44.64	0/0:63:63,0:40:-0.00,-19.51,-265.18	0/1:76:38,38:40:-135.57,0.00,-137.17	0/0:45:45,0:40:-0.00,-14.09,-189.87	0/0:63:63,0:40:-0.00,-19.51,-265.18	0/0:28:28,0:40:-0.00,-8.97,-118.75	0/0:167:167,0:40:-0.00,-50.81,-700.31	0/0:42:42,0:40:-0.00,-13.19,-177.32	0/0:31:31,0:40:-0.00,-9.87,-131.30	0/1:41:20,21:40:-74.98,0.00,-72.39	0/0:45:45,0:40:-0.00,-14.09,-189.87	0/0:55:55,0:40:-0.00,-17.10,-231.71	0/0:40:40,0:40:-0.00,-12.58,-168.95
252	BADN01002507.1	22917	31870:94:-	C	T	.	PASS	NS=301;AF=0.070	GT:DP:AD:GQ:GL	0/0:14:14,0:40:-0.00,-4.97,-68.60	0/0:17:16,1:16:-0.03,-1.15,-73.40	0/0:25:25,0:40:-0.00,-8.28,-120.98	0/1:58:24,34:40:-143.68,0.00,-98.00	0/0:67:67,0:40:0.00,-20.93,-320.97	0/0:61:61,0:40:0.00,-19.12,-292.40	0/0:70:70,0:40:0.00,-21.83,-335.25	0/0:88:88,0:40:0.00,-27.25,-420.96	0/0:89:89,0:40:-0.00,-27.55,-425.73	0/0:92:92,0:40:0.00,-28.45,-440.01	0/1:63:23,40:40:-170.74,0.00,-91.74	0/0:75:75,0:40:-0.00,-23.33,-359.06	0/0:101:101,0:40:0.00,-31.16,-482.87	0/1:49:29,20:40:-79.73,0.00,-124.52	0/0:50:50,0:40:-0.00,-15.81,-240.02	0/0:24:23,1:39:-0.00,-3.22,-106.70	0/0:77:77,0:40:0.00,-23.94,-368.59	0/0:119:119,0:40:-0.00,-36.58,-568.57	0/0:70:70,0:40:0.00,-21.83,-335.25	0/1:176:94,82:40:-336.72,0.00,-395.80	0/0:84:84,0:40:-0.00,-26.04,-401.92	0/0:254:254,0:40:-0.00,-77.22,-1211.39	0/0:208:208,0:40:0.00,-63.37,-992.36	0/0:28:28,0:40:-0.00,-9.19,-135.27	0/0:389:389,0:40:0.00,-117.85,-1854.21	0/1:44:23,21:40:-85.99,0.00,-97.46	0/0:62:62,0:40:0.00,-19.42,-297.16	0/0:70:70,0:40:0.00,-21.83,-335.25	0/0:69:69,0:40:0.00,-21.53,-330.49	0/0:87:87,0:40:-0.00,-26.95,-416.20	0/0:54:54,0:40:0.00,-17.01,-259.07	0/0:89:89,0:40:-0.00,-27.55,-425.73	0/0:39:39,0:40:-0.00,-12.50,-187.64	0/1:168:96,72:40:-291.51,0.00,-407.73	0/1:84:31,53:40:-226.32,0.00,-123.51	0/0:40:40,0:40:-0.00,-12.80,-192.41	0/0:90:90,0:40:-0.00,-27.85,-430.49	0/0:61:61,0:40:0.00,-19.12,-292.40	0/0:80:80,0:40:0.00,-24.84,-382.87	0/0:58:58,0:40:-0.00,-18.22,-278.12
267	BADN01002649.1	12275	33721:78:+	C	T	.	PASS	NS=306;AF=0.095	GT:DP:AD:GQ:GL	1/1:13:0,13:39:-52.70,-3.28,-0.00	0/1:3:2,1:31:-2.48,-0.00,-8.05	0/0:6:6,0:32:-0.00,-2.59,-26.39	0/1:33:20,13:40:-43.39,0.00,-73.94	0/1:143:75,68:40:-239.21,0.00,-269.76	0/0:71:71,0:40:0.00,-22.16,-296.94	0/0:139:139,0:40:-0.00,-42.62,-579.98	0/1:114:52,62:40:-222.97,0.00,-182.76	0/0:186:186,0:40:0.00,-56.77,-775.62	0/0:112:112,0:40:0.00,-34.50,-467.60	0/0:132:132,0:40:0.00,-40.52,-550.85	0/0:81:81,0:40:0.00,-25.17,-338.57	0/0:167:167,0:40:0.00,-51.05,-696.53	0/0:81:81,0:40:0.00,-25.17,-338.57	0/0:103:103,0:40:0.00,-31.79,-430.14	0/1:11:7,4:40:-12.55,-0.00,-26.45	0/0:108:108,0:40:0.00,-33.29,-450.95	0/1:97:54,43:40:-149.00,0.00,-196.20	0/1:39:23,16:40:-54.08,0.00,-84.62	0/1:113:55,58:40:-206.62,0.00,-195.55	0/0:28:28,0:40:-0.00,-9.21,-117.96	0/0:143:143,0:40:0.00,-43.83,-596.63	0/0:167:167,0:40:0.00,-51.05,-696.53	0/0:118:118,0:40:0.00,-36.30,-492.57	0/0:235:235,0:40:0.00,-71.52,-979.57	0/0:87:87,0:40:0.00,-26.97,-363.54	0/0:109:108,1:40:0.00,-29.43,-446.79	0/0:107:107,0:40:-0.00,-32.99,-446.79	0/0:151:151,0:40:-0.00,-46.24,-629.93	0/0:163:163,0:40:0.00,-49.85,-679.88	0/0:137:137,0:40:-0.00,-42.02,-571.66	0/0:47:47,0:40:-0.00,-14.93,-197.04	0/1:95:38,57:40:-207.88,0.00,-130.20	0/0:161:161,0:40:0.00,-49.25,-671.56	0/0:56:56,0:40:-0.00,-17.64,-234.51	0/1:57:33,24:40:-81.96,0.00,-120.83	0/1:146:92,54:40:-180.04,0.00,-339.62	0/0:128:128,0:40:-0.00,-39.31,-534.20	0/0:142:142,0:40:0.00,-43.53,-592.47	0/0:117:116,1:40:0.00,-31.84,-480.09
270	BADN01002712.1	13980	34074:29:-	A	T	.	PASS	NS=295;AF=0.098	GT:DP:AD:GQ:GL	0/0:6:6,0:30:-0.00,-2.39,-25.69	0/0:1:1,0:13:-0.05,-0.94,-5.74	0/0:11:11,0:40:-0.00,-3.89,-45.69	0/1:17:9,8:40:-26.30,0.00,-31.99	0/0:92:92,0:40:-0.00,-28.27,-369.72	0/0:149:149,0:40:0.00,-45.43,-597.75	0/0:178:178,0:40:-0.00,-54.16,-713.76	0/0:184:184,0:40:-0.00,-55.96,-737.76	0/0:245:245,0:40:0.00,-74.32,-981.78	0/0:249:249,0:40:-0.00,-75.53,-997.79	0/0:254:254,0:40:0.00,-77.03,-1017.79	0/0:113:113,0:40:0.00,-34.59,-453.73	0/0:264:264,0:40:0.00,-80.04,-1057.79	0/0:124:124,0:40:0.00,-37.90,-497.74	0/0:162:162,0:40:0.00,-49.34,-649.75	0/0:4:4,0:23:-0.01,-1.79,-17.69	0/0:142:142,0:40:0.00,-43.32,-569.74	0/1:48:22,26:40:-88.98,0.00,-74.67	0/1:11:6,5:40:-16.11,0.00,-21.80	0/0:60:60,0:40:0.00,-18.64,-241.71	0/0:36:36,0:40:-0.00,-11.42,-145.70	0/0:121:121,0:40:-0.00,-37.00,-485.73	0/1:80:38,42:40:-143.36,0.00,-129.04	0/1:132:69,63:40:-211.71,0.00,-237.40	0/0:166:166,0:40:0.00,-50.55,-665.75	0/0:160:160,0:40:0.00,-48.74,-641.75	0/0:217:217,0:40:0.00,-65.90,-869.77	./.	0/0:248:248,0:40:0.00,-75.23,-993.79	0/0:233:233,0:40:0.00,-70.71,-933.78	0/0:164:164,0:40:-0.00,-49.94,-657.75	0/1:218:102,116:40:-397.85,0.00,-343.53	0/0:168:168,0:40:-0.00,-51.15,-673.75	0/0:100:100,0:40:-0.00,-30.68,-401.73	0/0:141:141,0:40:0.00,-43.02,-565.74	0/0:62:62,0:40:0.00,-19.24,-249.71	0/0:220:220,0:40:0.00,-66.80,-881.77	0/0:261:261,0:40:-0.00,-79.14,-1045.79	./.	0/0:151:151,0:40:0.00,-46.03,-605.75
321	BADN01003230.1	630	41705:128:+	C	T	.	PASS	NS=308;AF=0.052	GT:DP:AD:GQ:GL	0/1:12:10,2:39:-3.21,-0.00,-36.43	0/0:2:2,0:21:-0.01,-1.56,-9.92	0/1:15:9,6:40:-17.85,0.00,-31.64	0/1:27:18,9:40:-25.89,0.00,-62.99	0/0:96:96,0:40:0.00,-29.84,-375.05	0/0:119:119,0:40:0.00,-36.76,-464.39	0/1:99:63,36:40:-109.10,0.00,-216.12	0/0:152:152,0:40:-0.00,-46.69,-592.58	0/0:128:128,0:40:-0.00,-39.47,-499.35	0/0:150:150,0:40:-0.00,-46.09,-584.81	0/0:140:140,0:40:0.00,-43.08,-545.97	0/0:95:95,0:40:-0.00,-29.54,-371.17	0/0:157:157,0:40:-0.00,-48.20,-612.00	0/0:113:113,0:40:0.00,-34.96,-441.09	0/0:122:122,0:40:0.00,-37.66,-476.05	0/0:23:23,0:40:-0.00,-7.87,-91.48	0/0:125:125,0:40:-0.00,-38.57,-487.70	0/0:91:91,0:40:0.00,-28.33,-355.63	0/0:37:37,0:40:-0.00,-12.08,-145.87	0/0:100:100,0:40:-0.00,-31.04,-390.59	0/0:50:50,0:40:-0.00,-15.99,-196.36	0/0:209:209,0:40:0.00,-63.85,-813.99	0/0:159:159,0:40:-0.00,-48.80,-619.77	0/0:71:71,0:40:0.00,-22.31,-277.94	0/0:267:266,0:40:0.00,-81.00,-1035.41	0/0:113:113,0:40:0.00,-34.96,-441.09	0/0:152:152,0:40:-0.00,-46.69,-592.58	0/0:94:94,0:40:-0.00,-29.24,-367.28	0/0:189:189,0:40:0.00,-57.83,-736.30	0/0:200:200,0:40:-0.00,-61.14,-779.03	0/0:118:118,0:40:-0.00,-36.46,-460.51	0/0:152:152,0:40:-0.00,-46.69,-592.58	0/0:94:94,0:40:-0.00,-29.24,-367.28	0/0:214:213,0:40:0.00,-65.05,-829.53	0/0:169:169,0:40:-0.00,-51.81,-658.61	0/0:79:79,0:40:0.00,-24.72,-309.01	0/1:153:71,82:40:-271.53,0.00,-230.94	0/0:152:152,0:40:-0.00,-46.69,-592.58	0/0:145:145,0:40:0.00,-44.59,-565.39	0/0:119:119,0:40:0.00,-36.76,-464.39
369	BADN01003878.1	1237	49315:7:+	G	A	.	PASS	NS=304;AF=0.125	GT:DP:AD:GQ:GL	0/0:5:5,0:27:-0.00,-2.12,-21.38	0/0:1:1,0:13:-0.05,-0.96,-5.37	0/0:27:27,0:40:-0.00,-8.74,-109.69	0/1:32:19,13:40:-41.94,0.00,-67.33	0/0:92:92,0:40:-0.00,-28.31,-370.61	0/0:62:62,0:40:0.00,-19.28,-250.18	0/0:78:78,0:40:-0.00,-24.09,-314.41	0/0:47:47,0:40:-0.00,-14.76,-189.97	1/1:44:0,44:40:-175.32,-12.56,-0.00	0/0:87:87,0:40:0.00,-26.80,-350.54	0/0:127:127,0:40:0.00,-38.84,-511.11	0/0:65:65,0:40:0.00,-20.18,-262.22	0/0:95:95,0:40:-0.00,-29.21,-382.65	0/0:74:74,0:40:-0.00,-22.89,-298.35	0/0:58:56,2:40:-0.00,-10.04,-218.07	0/0:11:11,0:40:-0.00,-3.93,-45.46	0/0:73:73,0:40:0.00,-22.59,-294.34	0/0:34:34,0:40:-0.00,-10.85,-137.78	0/0:55:55,0:40:0.00,-17.17,-222.08	0/0:115:115,0:40:0.00,-35.23,-462.93	0/1:85:49,36:40:-118.31,0.00,-171.80	0/1:162:93,69:40:-227.61,0.00,-325.25	0/0:149:148,1:40:0.00,-41.45,-591.39	0/1:58:31,27:40:-90.31,0.00,-107.67	1/1:296:1,295:40:-1178.87,-84.39,0.00	0/0:56:56,0:40:0.00,-17.47,-226.10	0/0:31:31,0:40:-0.00,-9.94,-125.74	0/0:66:66,0:40:0.00,-20.48,-266.24	0/0:52:52,0:40:0.00,-16.27,-210.04	0/0:101:100,0:40:0.00,-30.71,-402.72	0/0:85:85,0:40:0.00,-26.20,-342.51	0/0:88:88,0:40:0.00,-27.10,-354.55	0/0:31:31,0:40:-0.00,-9.94,-125.74	0/0:151:151,0:40:0.00,-46.06,-607.45	0/1:67:28,39:40:-135.77,0.00,-92.92	0/0:31:31,0:40:-0.00,-9.94,-125.74	0/1:94:38,56:40:-195.89,0.00,-124.93	0/0:72:72,0:40:0.00,-22.29,-290.32	0/0:71:71,0:40:0.00,-21.98,-286.31	0/0:41:41,0:40:-0.00,-12.95,-165.88
374	BADN01003936.1	3416	50027:166:+	C	T	.	PASS	NS=307;AF=0.050	GT:DP:AD:GQ:GL	0/0:10:10,0:40:-0.00,-4.04,-19.97	0/0:1:1,0:19:-0.02,-1.41,-3.52	0/0:13:12,0:40:-0.00,-4.63,-23.63	0/0:22:22,0:40:-0.00,-7.58,-41.93	0/0:161:77,1:40:0.00,-22.25,-140.74	0/0:184:184,0:40:0.00,-55.31,-338.37	0/0:157:157,0:40:0.00,-47.36,-288.97	0/0:202:200,0:40:0.00,-60.03,-367.65	0/0:249:245,0:40:0.00,-73.29,-450.00	0/0:231:228,1:40:0.00,-66.74,-417.06	0/0:252:251,0:40:0.00,-75.05,-460.98	0/0:124:123,0:40:0.00,-37.34,-226.75	0/0:316:311,1:40:0.00,-91.20,-568.94	0/0:203:201,0:40:0.00,-60.32,-369.48	0/0:160:159,0:40:0.00,-47.95,-292.63	0/0:14:14,0:40:-0.00,-5.22,-27.29	0/0:176:175,0:40:0.00,-52.66,-321.90	0/0:39:38,0:40:-0.00,-12.29,-71.21	0/0:24:24,0:40:-0.00,-8.17,-45.59	0/0:85:84,0:40:0.00,-25.85,-155.38	0/0:30:30,0:40:-0.00,-9.94,-56.57	0/0:125:123,2:40:0.00,-34.27,-223.09	0/0:155:153,1:40:0.00,-44.64,-279.82	0/0:159:158,0:40:0.00,-47.65,-290.80	0/1:226:115,108:40:-130.82,0.00,-145.31	0/1:159:63,95:40:-126.19,0.00,-69.30	0/0:269:263,1:40:0.00,-77.05,-481.10	0/0:156:154,0:40:0.00,-46.47,-283.48	0/0:209:209,0:40:0.00,-62.68,-384.12	0/0:303:300,1:40:0.00,-87.96,-548.81	0/0:188:188,0:40:0.00,-56.49,-345.69	0/0:215:115,0:40:0.00,-34.98,-212.11	0/0:179:178,0:40:0.00,-53.54,-327.39	0/0:128:127,0:40:0.00,-38.52,-234.07	0/0:228:226,1:40:0.00,-66.15,-413.40	0/0:85:83,0:40:0.00,-25.55,-153.55	0/0:294:293,0:40:0.00,-87.43,-537.83	0/0:241:112,0:40:0.00,-34.10,-206.62	0/0:213:211,0:40:0.00,-63.27,-387.78	0/0:163:162,1:40:0.00,-47.29,-296.29
401	BADN01004214.1	1739	53407:8:+	A	G	.	PASS	NS=307;AF=0.060	GT:DP:AD:GQ:GL	0/0:28:28,0:40:-0.00,-9.30,-121.90	0/0:25:25,0:40:-0.00,-8.40,-109.07	0/0:37:37,0:40:-0.00,-12.01,-160.40	0/0:109:109,0:40:0.00,-33.69,-468.36	0/0:22:22,0:40:-0.00,-7.50,-96.24	0/0:23:23,0:40:-0.00,-7.80,-100.51	0/0:27:27,0:40:-0.00,-9.00,-117.62	0/1:33:12,21:40:-79.01,0.00,-42.65	0/0:26:26,0:40:-0.00,-8.70,-113.34	0/0:29:29,0:40:-0.00,-9.61,-126.18	0/0:30:30,0:40:-0.00,-9.91,-130.45	0/0:32:32,0:40:-0.00,-10.51,-139.01	0/0:52:52,0:40:-0.00,-16.53,-224.56	0/0:8:8,0:39:-0.00,-3.29,-36.35	0/1:29:15,14:40:-50.28,0.00,-56.69	0/0:18:18,0:40:-0.00,-6.29,-79.13	0/0:25:25,0:40:-0.00,-8.40,-109.07	0/0:158:158,0:40:-0.00,-48.44,-677.95	0/0:43:43,0:40:-0.00,-13.82,-186.06	0/0:101:101,0:40:0.00,-31.28,-434.14	0/0:53:53,0:40:-0.00,-16.83,-228.83	0/0:237:237,0:40:0.00,-72.22,-1015.86	0/0:196:196,0:40:0.00,-59.87,-840.49	0/0:13:13,0:40:-0.00,-4.79,-57.74	0/0:284:284,0:40:0.00,-86.36,-1216.89	0/0:25:25,0:40:-0.00,-8.40,-109.07	0/0:32:32,0:40:-0.00,-10.51,-139.01	0/1:34:23,11:40:-35.94,0.00,-89.40	0/1:39:18,21:40:-77.21,0.00,-66.51	0/0:27:27,0:40:-0.00,-9.00,-117.62	0/0:22:22,0:40:-0.00,-7.50,-96.24	0/0:26:26,0:40:-0.00,-8.70,-113.34	0/0:21:21,0:40:-0.00,-7.20,-91.96	0/0:224:224,0:40:-0.00,-68.30,-960.25	0/0:39:39,0:40:-0.00,-12.62,-168.95	0/1:13:7,6:40:-20.87,0.00,-27.29	0/0:29:29,0:40:-0.00,-9.61,-126.18	0/0:28:28,0:40:-0.00,-9.30,-121.90	0/0:43:43,0:40:-0.00,-13.82,-186.06	0/1:21:9,12:40:-44.13,0.00,-33.43
408	BADN01004301.1	7667	54760:110:-	A	C	.	PASS	NS=304;AF=0.263	GT:DP:AD:GQ:GL	0/1:27:13,14:40:-51.79,0.00,-48.33	1/1:10:0,10:29:-42.08,-2.34,-0.00	0/1:26:11,15:40:-56.38,0.00,-40.05	1/1:67:1,66:40:-278.09,-15.21,-0.00	0/0:44:44,0:40:-0.00,-13.40,-189.64	0/0:36:36,0:40:-0.00,-11.00,-155.31	0/0:40:40,0:40:-0.00,-12.20,-172.47	0/0:44:44,0:40:-0.00,-13.40,-189.64	0/0:38:38,0:40:-0.00,-11.60,-163.89	0/0:45:45,0:40:-0.00,-13.71,-193.93	0/1:48:18,30:40:-114.13,0.00,-63.46	0/0:33:33,0:40:-0.00,-10.09,-142.44	0/1:54:22,32:40:-120.90,0.00,-78.82	1/1:28:0,28:40:-119.32,-7.76,-0.00	0/0:29:29,0:40:-0.00,-8.89,-125.27	0/1:19:15,4:40:-11.29,-0.00,-59.32	0/0:35:35,0:40:-0.00,-10.69,-151.02	0/0:149:149,0:40:-0.00,-45.01,-640.21	0/0:65:63,2:40:-0.00,-11.14,-262.59	0/1:163:90,73:40:-264.03,0.00,-337.81	0/1:85:41,44:40:-163.06,0.00,-151.02	0/0:268:268,0:40:0.00,-80.83,-1150.85	0/1:220:112,108:40:-397.06,0.00,-415.05	0/1:21:11,10:40:-36.43,0.00,-41.55	0/1:421:203,217:40:-804.59,0.00,-745.34	1/1:28:0,28:40:-119.32,-7.76,-0.00	0/0:43:43,0:40:-0.00,-13.10,-185.35	0/0:34:34,0:40:-0.00,-10.39,-146.73	0/1:63:28,35:40:-131.07,0.00,-101.86	0/0:79:79,0:40:0.00,-23.94,-339.83	1/1:36:0,36:40:-153.65,-10.17,-0.00	0/0:62:62,0:40:-0.00,-18.82,-266.88	0/0:26:26,0:40:-0.00,-7.99,-112.40	0/0:228:228,0:40:0.00,-68.79,-979.20	0/1:35:13,22:40:-83.71,0.00,-45.92	0/1:33:19,14:40:-49.98,0.00,-72.27	0/1:50:32,18:40:-62.03,0.00,-122.94	0/0:39:39,0:40:-0.00,-11.90,-168.18	1/1:38:0,38:40:-162.23,-10.77,-0.00	0/0:42:42,0:40:-0.00,-12.80,-181.06
414	BADN01004344.1	130	55477:19:-	A	T	.	PASS	NS=297;AF=0.109	GT:DP:AD:GQ:GL	0/0:24:24,0:40:-0.00,-7.84,-104.75	0/0:11:11,0:40:-0.00,-3.93,-48.76	0/1:43:23,20:40:-72.58,0.00,-86.88	0/0:32:32,0:40:-0.00,-10.25,-139.20	0/0:29:29,0:40:-0.00,-9.35,-126.28	0/1:30:11,19:40:-72.18,0.00,-39.11	0/0:28:28,0:40:-0.00,-9.04,-121.97	1/1:28:0,28:40:-119.21,-7.66,-0.00	0/1:50:25,25:40:-92.00,0.00,-93.39	0/1:44:25,19:40:-67.97,0.00,-95.19	0/0:47:47,0:40:-0.00,-14.76,-203.80	0/0:18:18,0:40:-0.00,-6.03,-78.91	0/0:52:52,0:40:0.00,-16.27,-225.34	0/0:26:26,0:40:-0.00,-8.44,-113.36	0/0:26:26,0:40:-0.00,-8.44,-113.36	0/0:4:4,0:24:-0.01,-1.83,-18.62	0/1:24:11,13:40:-48.15,0.00,-40.92	0/0:115:115,0:40:-0.00,-35.23,-496.67	0/0:80:80,0:40:0.00,-24.70,-345.93	0/0:152:152,0:40:0.00,-46.37,-656.02	0/0:73:73,0:40:-0.00,-22.59,-315.78	0/0:190:190,0:40:0.00,-57.81,-819.68	0/0:194:194,0:40:-0.00,-59.01,-836.90	0/1:20:13,7:40:-23.51,0.00,-50.74	0/1:314:147,167:40:-624.10,0.00,-539.35	0/0:17:17,0:40:-0.00,-5.73,-74.60	0/0:36:36,0:40:-0.00,-11.45,-156.43	0/0:29:29,0:40:-0.00,-9.35,-126.28	0/0:37:37,0:40:-0.00,-11.75,-160.74	0/0:44:44,0:40:-0.00,-13.86,-190.88	0/0:27:27,0:40:-0.00,-8.74,-117.67	0/1:48:30,18:40:-62.46,0.00,-115.52	0/0:10:10,0:40:-0.00,-3.63,-44.45	0/0:208:207,1:40:0.00,-58.92,-888.59	0/0:11:11,0:40:-0.00,-3.93,-48.76	0/0:12:12,0:40:-0.00,-4.23,-53.07	0/1:38:17,21:40:-78.39,0.00,-62.55	0/0:34:34,0:40:-0.00,-10.85,-147.82	0/0:32:32,0:40:-0.00,-10.25,-139.20	./.
416	BADN01004362.1	2221	55737:114:+	G	T	.	PASS	NS=307;AF=0.057	GT:DP:AD:GQ:GL	0/1:7:6,1:13:-0.91,-0.06,-22.30	0/1:8:5,3:40:-8.32,-0.00,-18.06	0/0:12:12,0:40:-0.00,-4.54,-48.60	0/0:21:21,0:40:-0.00,-7.25,-83.57	0/0:79:79,0:40:-0.00,-24.71,-308.97	0/0:76:76,0:40:0.00,-23.80,-297.32	0/0:87:87,0:40:0.00,-27.11,-340.06	0/0:104:104,0:40:-0.00,-32.23,-406.13	0/0:94:94,0:40:0.00,-29.22,-367.27	0/1:102:60,42:40:-131.59,0.00,-203.51	0/0:92:92,0:40:-0.00,-28.62,-359.49	0/0:49:49,0:40:-0.00,-15.68,-192.39	0/0:115:115,0:40:-0.00,-35.54,-448.88	0/0:52:52,0:40:0.00,-16.58,-204.05	0/0:75:75,0:40:0.00,-23.50,-293.43	0/0:11:11,0:40:-0.00,-4.24,-44.71	0/0:72:72,0:40:-0.00,-22.60,-281.77	0/0:138:138,0:40:-0.00,-42.46,-538.26	0/0:57:57,0:40:0.00,-18.08,-223.48	0/1:171:95,76:40:-242.96,0.00,-318.76	0/0:80:80,0:40:0.00,-25.01,-312.86	0/0:218:218,0:40:0.00,-66.54,-849.16	0/1:182:94,88:40:-286.28,0.00,-311.56	0/0:44:44,0:40:-0.00,-14.17,-172.96	0/0:318:316,0:40:0.00,-96.04,-1230.01	0/0:60:60,0:40:-0.00,-18.99,-235.14	0/0:86:86,0:40:-0.00,-26.81,-336.18	0/0:57:57,0:40:0.00,-18.08,-223.48	0/0:94:94,0:40:0.00,-29.22,-367.27	0/0:146:146,0:40:0.00,-44.87,-569.35	0/1:79:29,50:40:-169.61,0.00,-89.96	0/0:91:91,0:40:0.00,-28.32,-355.61	0/0:48:48,0:40:-0.00,-15.37,-188.50	0/0:222:222,0:40:0.00,-67.74,-864.70	0/0:49:49,0:40:-0.00,-15.68,-192.39	0/1:47:27,20:40:-62.65,0.00,-91.82	0/0:134:134,0:40:0.00,-41.26,-522.72	0/0:77:77,0:40:-0.00,-24.10,-301.20	0/0:105:104,1:40:0.00,-28.64,-402.24	0/0:65:65,0:40:0.00,-20.49,-254.57
418	BADN01004362.1	4588	55751:69:-	T	C	.	PASS	NS=299;AF=0.055	GT:DP:AD:GQ:GL	0/0:10:10,0:40:-0.00,-3.89,-46.23	0/1:11:2,9:40:-35.77,-0.00,-6.52	0/1:16:6,10:40:-38.70,0.00,-22.78	0/0:38:38,0:40:-0.00,-12.32,-170.54	0/0:17:17,0:40:-0.00,-5.99,-77.31	0/0:33:33,0:40:-0.00,-10.81,-148.34	0/0:23:23,0:40:-0.00,-7.80,-103.95	0/0:17:17,0:40:-0.00,-5.99,-77.31	0/0:20:20,0:40:-0.00,-6.90,-90.63	0/0:26:25,0:40:-0.00,-8.40,-112.83	0/0:17:17,0:40:-0.00,-5.99,-77.31	0/0:19:19,0:40:-0.00,-6.60,-86.19	0/0:35:35,0:40:-0.00,-11.41,-157.22	0/1:16:7,9:40:-34.27,0.00,-27.22	0/1:9:4,5:40:-18.61,0.00,-16.00	./.	0/0:10:10,0:40:-0.00,-3.89,-46.23	0/0:89:89,0:40:0.00,-27.67,-396.97	0/0:52:52,0:40:-0.00,-16.53,-232.70	0/0:99:99,0:40:0.00,-30.68,-441.37	0/0:42:42,0:40:-0.00,-13.52,-188.30	0/0:91:91,0:40:0.00,-28.27,-405.85	0/0:148:148,0:40:0.00,-45.43,-658.92	0/0:11:11,0:40:-0.00,-4.19,-50.67	0/0:120:120,0:40:0.00,-37.00,-534.60	0/0:1:1,0:17:-0.03,-1.21,-6.30	0/0:9:9,0:40:-0.00,-3.59,-41.79	0/0:29:29,0:40:-0.00,-9.61,-130.58	0/0:22:22,0:40:-0.00,-7.50,-99.51	0/0:31:31,0:40:-0.00,-10.21,-139.46	0/0:31:31,0:40:-0.00,-10.21,-139.46	0/0:20:20,0:40:-0.00,-6.90,-90.63	0/0:22:22,0:40:-0.00,-7.50,-99.51	0/0:148:148,0:40:0.00,-45.43,-658.92	0/0:35:35,0:40:-0.00,-11.41,-157.22	0/0:20:20,0:40:-0.00,-6.90,-90.63	0/0:31:31,0:40:-0.00,-10.21,-139.46	0/0:11:11,0:40:-0.00,-4.19,-50.67	0/0:15:15,0:40:-0.00,-5.39,-68.43	0/0:26:26,0:40:-0.00,-8.70,-117.27
429	BADN01004462.1	9457	57005:10:-	G	A	.	PASS	NS=303;AF=0.053	GT:DP:AD:GQ:GL	0/0:4:4,0:27:-0.00,-2.14,-16.30	0/0:2:2,0:21:-0.01,-1.55,-9.14	0/0:8:8,0:40:-0.00,-3.34,-30.63	0/0:7:7,0:37:-0.00,-3.04,-27.05	0/0:187:187,0:40:0.00,-57.21,-672.01	0/0:135:135,0:40:-0.00,-41.56,-485.69	0/1:148:77,71:40:-208.93,0.00,-232.39	0/0:194:194,0:40:-0.00,-59.31,-697.10	0/1:279:126,153:40:-463.33,0.00,-368.55	0/0:271:271,0:40:0.00,-82.48,-973.00	0/0:339:339,0:40:0.00,-102.95,-1216.65	0/0:149:149,0:40:0.00,-45.77,-535.85	0/0:243:242,1:40:0.00,-70.48,-865.50	0/0:190:188,2:40:0.00,-50.94,-668.43	0/0:205:205,0:40:0.00,-62.62,-736.51	0/0:9:9,0:40:-0.00,-3.64,-34.21	0/0:186:183,1:40:0.00,-52.72,-654.10	0/0:52:52,0:40:-0.00,-16.58,-188.29	0/0:31:31,0:40:-0.00,-10.26,-113.04	0/1:88:43,45:40:-133.82,0.00,-128.62	0/0:30:30,0:40:-0.00,-9.96,-109.46	0/0:103:103,0:40:0.00,-31.93,-371.03	0/0:124:124,0:40:-0.00,-38.25,-446.27	0/1:178:103,75:40:-214.24,0.00,-316.53	0/0:200:199,1:40:0.00,-57.54,-711.43	0/0:178:178,0:40:0.00,-54.50,-639.76	0/0:259:259,0:40:0.00,-78.87,-930.00	0/0:158:156,1:40:0.00,-44.60,-557.35	0/0:256:256,0:40:0.00,-77.97,-919.25	0/0:288:288,0:40:0.00,-87.60,-1033.91	0/0:247:247,0:40:0.00,-75.26,-887.00	0/0:256:256,0:40:0.00,-77.97,-919.25	0/0:200:200,0:40:0.00,-61.12,-718.59	0/0:137:137,0:40:-0.00,-42.16,-492.86	0/0:204:203,0:40:0.00,-62.02,-729.34	0/0:50:50,0:40:-0.00,-15.98,-181.12	0/0:251:251,0:40:0.00,-76.47,-901.33	0/0:278:278,0:40:0.00,-84.59,-998.08	0/0:266:266,0:40:0.00,-80.98,-955.08	0/0:172:172,0:40:-0.00,-52.69,-618.27
430	BADN01004473.1	19361	57110:17:+	A	G	.	PASS	NS=295;AF=0.053	GT:DP:AD:GQ:GL	0/0:3:3,0:25:-0.00,-1.96,-13.88	0/0:2:2,0:22:-0.01,-1.66,-9.82	0/0:4:4,0:28:-0.00,-2.26,-17.95	0/0:12:12,0:40:-0.00,-4.66,-50.49	0/0:200:200,0:40:0.00,-61.25,-815.43	0/0:162:162,0:40:0.00,-49.81,-660.81	0/0:199:199,0:40:-0.00,-60.95,-811.36	0/0:196:196,0:40:0.00,-60.05,-799.15	0/0:256:256,0:40:-0.00,-78.11,-1043.28	0/0:279:278,0:40:0.00,-84.73,-1132.79	0/0:114:114,0:40:0.00,-35.36,-465.51	0/1:111:47,64:40:-225.94,0.00,-158.44	0/0:122:122,0:40:-0.00,-37.77,-498.06	0/0:249:249,0:40:0.00,-76.00,-1014.80	0/0:188:188,0:40:0.00,-57.64,-766.60	0/0:6:6,0:35:-0.00,-2.86,-26.08	1/1:102:0,102:40:-413.35,-30.08,0.00	0/0:21:21,0:40:-0.00,-7.37,-87.11	0/0:11:11,0:40:-0.00,-4.36,-46.43	0/0:47:47,0:40:-0.00,-15.20,-192.90	0/1:32:13,19:40:-66.62,0.00,-43.88	0/0:110:110,0:40:0.00,-34.16,-449.24	0/0:60:60,0:40:-0.00,-19.11,-245.80	0/0:72:72,0:40:-0.00,-22.72,-294.62	0/0:158:158,0:40:0.00,-48.61,-644.54	0/0:200:200,0:40:0.00,-61.25,-815.43	0/0:194:194,0:40:0.00,-59.44,-791.02	0/1:188:92,96:40:-332.97,0.00,-318.36	0/0:126:126,0:40:0.00,-38.98,-514.34	0/0:155:155,0:40:-0.00,-47.70,-632.33	0/0:90:90,0:40:0.00,-28.14,-367.86	0/0:256:256,0:40:-0.00,-78.11,-1043.28	0/0:239:239,0:40:0.00,-72.99,-974.11	./.	0/0:160:160,0:40:0.00,-49.21,-652.68	0/0:47:47,0:40:-0.00,-15.20,-192.90	0/0:264:264,0:40:0.00,-80.51,-1075.83	0/0:308:308,0:40:0.00,-93.76,-1254.86	0/1:243:127,116:40:-397.79,0.00,-444.21	0/1:134:69,65:40:-223.09,0.00,-241.03
445	BADN01004598.1	19525	58743:61:-	C	T	.	PASS	NS=303;AF=0.061	GT:DP:AD:GQ:GL	0/1:16:9,7:40:-16.09,0.00,-24.14	1/1:9:0,9:23:-26.17,-1.75,-0.01	0/0:11:11,0:40:-0.00,-4.18,-36.04	0/0:32:32,0:40:-0.00,-10.49,-101.35	0/0:154:154,0:40:-0.00,-47.17,-480.75	0/0:148:148,0:40:-0.00,-45.37,-462.09	0/0:133:133,0:40:0.00,-40.86,-415.44	./.	0/0:215:215,0:40:-0.00,-65.52,-670.45	0/0:224:224,0:40:-0.00,-68.22,-698.44	0/0:230:230,0:40:0.00,-70.03,-717.10	0/0:120:120,0:40:0.00,-36.95,-375.02	0/0:295:295,0:40:0.00,-89.57,-919.24	0/0:163:163,0:40:0.00,-49.88,-508.74	0/1:156:71,85:40:-216.56,0.00,-174.86	0/0:7:7,0:36:-0.00,-2.97,-23.60	0/0:158:158,0:40:-0.00,-48.38,-493.19	0/0:112:112,0:40:0.00,-34.55,-350.14	0/0:37:37,0:40:-0.00,-11.99,-116.90	0/0:158:157,1:40:0.00,-45.27,-486.97	0/0:50:50,0:40:-0.00,-15.90,-157.32	0/0:279:279,0:40:0.00,-84.76,-869.49	0/0:202:202,0:40:0.00,-61.61,-630.03	0/0:78:78,0:40:0.00,-24.32,-244.40	0/0:343:343,0:40:0.00,-104.01,-1068.52	0/0:139:139,0:40:0.00,-42.66,-434.10	0/0:187:187,0:40:-0.00,-57.10,-583.38	0/0:166:165,1:40:0.00,-47.67,-511.85	0/0:220:220,0:40:0.00,-67.02,-686.00	0/0:236:236,0:40:-0.00,-71.83,-735.76	0/0:205:205,0:40:0.00,-62.51,-639.35	0/0:214:214,0:40:0.00,-65.22,-667.34	0/0:131:131,0:40:0.00,-40.26,-409.22	1/1:166:0,166:40:-514.41,-48.95,0.00	0/1:211:113,98:40:-240.45,0.00,-288.93	0/1:79:36,43:40:-109.10,0.00,-89.16	0/0:235:235,0:40:0.00,-71.53,-732.65	0/0:188:188,0:40:0.00,-57.40,-586.49	0/0:198:198,0:40:0.00,-60.41,-617.59	0/1:146:62,84:40:-216.46,0.00,-149.87
478	BADN01004902.1	3829	62609:12:+	G	C	.	PASS	NS=307;AF=0.090	GT:DP:AD:GQ:GL	0/1:24:14,10:40:-32.73,0.00,-50.49	0/0:8:8,0:39:-0.00,-3.21,-34.07	0/1:13:5,8:40:-27.89,0.00,-17.12	0/1:35:21,14:40:-45.72,0.00,-75.71	0/0:106:106,0:40:0.00,-32.71,-433.49	0/0:140:140,0:40:0.00,-42.95,-572.06	0/1:101:47,54:40:-188.88,0.00,-161.81	0/0:125:125,0:40:0.00,-38.43,-510.92	0/0:130:130,0:40:-0.00,-39.94,-531.30	0/0:140:140,0:40:0.00,-42.95,-572.06	0/1:113:42,71:40:-254.56,0.00,-137.82	0/0:89:89,0:40:0.00,-27.59,-364.20	0/0:126:126,0:40:0.00,-38.73,-515.00	0/0:63:63,0:40:-0.00,-19.77,-258.23	0/0:86:86,0:40:0.00,-26.69,-351.97	0/0:20:20,0:40:-0.00,-6.83,-82.98	0/0:113:113,0:40:-0.00,-34.82,-462.02	0/0:57:57,0:40:-0.00,-17.96,-233.78	0/0:62:62,0:40:-0.00,-19.47,-254.16	0/0:143:143,0:40:-0.00,-43.85,-584.29	0/0:80:80,0:40:-0.00,-24.89,-327.52	1/1:177:0,177:40:-719.94,-52.62,-0.00	0/0:197:197,0:40:0.00,-60.10,-804.37	0/0:57:57,0:40:-0.00,-17.96,-233.78	0/0:272:271,1:40:0.00,-78.60,-1101.90	0/0:78:78,0:40:0.00,-24.28,-319.37	0/0:130:130,0:40:-0.00,-39.94,-531.30	0/1:69:37,32:40:-108.85,0.00,-130.69	0/0:132:132,0:40:0.00,-40.54,-539.45	0/0:160:160,0:40:0.00,-48.97,-653.57	0/0:109:109,0:40:-0.00,-33.61,-445.71	0/0:125:125,0:40:0.00,-38.43,-510.92	0/0:42:42,0:40:-0.00,-13.45,-172.64	0/0:195:194,0:40:0.00,-59.20,-792.15	0/1:109:63,46:40:-153.87,0.00,-224.62	0/0:65:65,0:40:-0.00,-20.37,-266.38	0/1:148:66,82:40:-288.85,0.00,-225.11	0/0:107:107,0:40:-0.00,-33.01,-437.56	0/0:114:114,0:40:0.00,-35.12,-466.09	0/0:75:75,0:40:0.00,-23.38,-307.14
517	BADN01005390.1	109	68510:48:-	A	G	.	PASS	NS=304;AF=0.112	GT:DP:AD:GQ:GL	0/1:17:12,5:40:-12.45,-0.00,-39.41	0/1:5:3,2:40:-5.16,-0.00,-10.33	0/0:17:17,0:40:-0.00,-5.71,-63.29	0/1:53:31,22:40:-63.36,0.00,-97.59	0/0:193:193,0:40:0.00,-58.68,-702.56	0/0:221:221,0:40:0.00,-67.10,-804.26	0/0:148:148,0:40:-0.00,-45.14,-539.11	0/0:209:209,0:40:0.00,-63.49,-760.67	0/0:248:248,0:40:0.00,-75.23,-902.33	0/0:229:229,0:40:0.00,-69.51,-833.32	0/1:290:157,133:40:-395.22,0.00,-483.93	0/0:140:140,0:40:-0.00,-42.73,-510.05	0/1:253:104,149:40:-464.47,0.00,-302.56	0/0:127:127,0:40:0.00,-38.82,-462.83	0/0:169:169,0:40:0.00,-51.46,-615.39	0/0:20:20,0:40:-0.00,-6.62,-74.18	0/1:164:74,90:40:-276.95,0.00,-220.37	0/0:112:112,0:40:-0.00,-34.30,-408.35	0/1:54:30,24:40:-70.32,0.00,-93.66	0/0:105:105,0:40:0.00,-32.20,-382.92	0/0:71:71,0:40:0.00,-21.96,-259.43	0/0:236:236,0:40:0.00,-71.62,-858.75	0/0:182:181,1:40:0.00,-51.74,-655.34	0/0:148:148,0:40:-0.00,-45.14,-539.11	0/0:290:289,0:40:0.00,-87.57,-1051.25	0/0:188:188,0:40:-0.00,-57.17,-684.40	0/1:185:93,92:40:-277.89,0.00,-283.07	0/0:187:187,0:40:0.00,-56.87,-680.77	0/0:252:246,5:40:0.00,-57.97,-876.91	0/1:285:133,151:40:-462.40,0.00,-398.56	0/0:229:227,2:40:0.00,-62.25,-818.79	0/0:256:256,0:40:-0.00,-77.64,-931.39	0/0:169:169,0:40:0.00,-51.46,-615.39	0/0:211:211,0:40:0.00,-64.09,-767.94	0/0:179:179,0:40:0.00,-54.46,-651.71	0/0:104:104,0:40:-0.00,-31.90,-379.29	0/0:237:237,0:40:0.00,-71.92,-862.38	0/0:262:262,0:40:-0.00,-79.44,-953.18	0/0:240:240,0:40:0.00,-72.82,-873.27	0/0:191:191,0:40:0.00,-58.08,-695.29
519	BADN01005411.1	4200	68707:110:-	C	T	.	PASS	NS=305;AF=0.051	GT:DP:AD:GQ:GL	0/0:21:21,0:40:-0.00,-7.22,-87.41	0/0:3:3,0:23:-0.01,-1.80,-14.59	0/0:11:11,0:40:-0.00,-4.21,-46.95	0/0:39:39,0:40:-0.00,-12.63,-160.24	0/0:111:111,0:40:0.00,-34.30,-451.58	0/0:105:105,0:40:0.00,-32.50,-427.30	0/0:89:89,0:40:0.00,-27.68,-362.56	0/0:124:124,0:40:-0.00,-38.22,-504.18	0/0:126:126,0:40:0.00,-38.82,-512.27	0/0:112:112,0:40:0.00,-34.61,-455.62	0/0:138:138,0:40:0.00,-42.43,-560.83	0/0:72:72,0:40:-0.00,-22.57,-293.77	0/0:114:114,0:40:-0.00,-35.21,-463.72	0/1:109:54,55:40:-188.84,0.00,-187.24	0/0:94:94,0:40:-0.00,-29.19,-382.79	./.	0/0:116:116,0:40:-0.00,-35.81,-471.81	0/0:137:137,0:40:0.00,-42.13,-556.78	0/0:57:57,0:40:-0.00,-18.05,-233.08	0/0:120:120,0:40:0.00,-37.01,-487.99	0/0:81:81,0:40:-0.00,-25.28,-330.19	0/0:182:182,0:40:-0.00,-55.68,-738.86	0/0:224:224,0:40:0.00,-68.32,-908.81	0/0:72:72,0:40:-0.00,-22.57,-293.77	0/0:307:307,0:40:0.00,-93.30,-1244.65	0/0:68:68,0:40:0.00,-21.36,-277.59	0/0:126:126,0:40:0.00,-38.82,-512.27	0/0:79:79,0:40:0.00,-24.67,-322.10	0/0:132:132,0:40:0.00,-40.63,-536.55	0/0:177:177,0:40:-0.00,-54.17,-718.63	0/0:102:102,0:40:-0.00,-31.60,-415.16	0/0:104:104,0:40:0.00,-32.20,-423.25	0/0:90:90,0:40:-0.00,-27.98,-366.60	0/0:193:193,0:40:-0.00,-58.99,-783.37	0/0:90:90,0:40:-0.00,-27.98,-366.60	0/1:62:35,27:40:-89.69,0.00,-124.50	0/0:154:154,0:40:0.00,-47.25,-625.57	0/0:102:102,0:40:-0.00,-31.60,-415.16	0/0:113:113,0:40:0.00,-34.91,-459.67	0/0:69:69,0:40:0.00,-21.66,-281.63
527	BADN01005504.1	15551	69907:167:+	G	A	.	PASS	NS=297;AF=0.064	GT:DP:AD:GQ:GL	0/0:5:5,0:30:-0.00,-2.41,-18.01	0/0:1:1,0:17:-0.03,-1.24,-4.85	0/0:7:7,0:37:-0.00,-3.01,-24.60	0/0:7:7,0:37:-0.00,-3.01,-24.60	1/1:33:0,33:40:-107.22,-9.31,-0.00	0/0:150:150,0:40:0.00,-46.03,-495.85	0/0:98:98,0:40:0.00,-30.39,-324.48	0/0:163:163,0:40:0.00,-49.94,-538.69	./.	0/0:197:197,0:40:-0.00,-60.17,-650.74	0/0:258:258,0:40:0.00,-78.52,-851.76	0/0:45:45,0:40:-0.00,-14.44,-149.82	0/0:209:209,0:40:0.00,-63.78,-690.28	0/0:186:186,0:40:0.00,-56.86,-614.49	0/0:146:146,0:40:-0.00,-44.83,-482.67	0/1:5:4,1:13:-0.94,-0.05,-12.35	0/0:63:63,0:40:0.00,-19.86,-209.14	0/0:48:48,0:40:-0.00,-15.35,-159.71	./.	0/0:44:44,0:40:-0.00,-14.14,-146.53	0/0:27:27,0:40:-0.00,-9.03,-90.51	0/0:49:49,0:40:-0.00,-15.65,-163.01	0/0:104:104,0:40:-0.00,-32.19,-344.26	0/0:146:146,0:40:-0.00,-44.83,-482.67	0/0:75:75,0:40:-0.00,-23.47,-248.69	0/1:103:54,49:40:-129.59,0.00,-147.59	0/0:200:200,0:40:-0.00,-61.07,-660.62	0/0:177:177,0:40:0.00,-54.15,-584.83	0/1:74:7,67:19:-197.64,-0.02,-1.44	0/0:249:249,0:40:-0.00,-75.81,-822.10	0/0:183:182,0:40:0.00,-55.66,-601.30	0/0:219:219,0:40:0.00,-66.79,-723.24	0/0:160:158,0:40:0.00,-48.44,-522.21	0/0:47:47,0:40:-0.00,-15.05,-156.42	0/1:100:69,31:40:-71.17,0.00,-197.93	0/0:7:7,0:37:-0.00,-3.01,-24.60	0/0:241:241,0:40:0.00,-73.40,-795.74	0/0:224:222,1:40:0.00,-64.69,-729.83	0/0:131:129,2:40:0.00,-33.72,-420.05	0/0:63:63,0:40:0.00,-19.86,-209.14
534	BADN01005616.1	11968	71479:114:+	G	T	.	PASS	NS=305;AF=0.069	GT:DP:AD:GQ:GL	0/1:11:9,2:40:-5.14,-0.00,-39.83	0/0:19:19,0:40:-0.00,-6.48,-90.00	0/0:26:26,0:40:-0.00,-8.59,-122.27	0/0:62:62,0:40:0.00,-19.43,-288.22	0/0:38:38,0:40:-0.00,-12.20,-177.59	0/0:20:20,0:40:-0.00,-6.79,-94.61	0/0:44:44,0:40:-0.00,-14.01,-205.25	0/0:26:26,0:40:-0.00,-8.59,-122.27	0/0:33:33,0:40:-0.00,-10.70,-154.54	0/0:35:35,0:40:-0.00,-11.30,-163.76	0/0:34:34,0:40:-0.00,-11.00,-159.15	0/0:23:23,0:40:-0.00,-7.69,-108.44	0/0:32:32,0:40:-0.00,-10.40,-149.93	0/1:27:12,15:40:-60.25,0.00,-48.85	0/0:20:20,0:40:-0.00,-6.79,-94.61	0/1:17:15,2:40:-3.34,-0.00,-65.68	0/0:48:48,0:40:-0.00,-15.21,-223.68	0/0:154:154,0:40:-0.00,-47.12,-712.30	0/0:66:66,0:40:-0.00,-20.63,-306.66	0/1:150:83,67:40:-262.93,0.00,-339.10	0/0:93:93,0:40:-0.00,-28.76,-431.12	0/0:106:106,0:40:0.00,-32.67,-491.04	0/0:173:173,0:40:0.00,-52.84,-799.88	0/0:21:21,0:40:-0.00,-7.09,-99.22	0/0:289:289,0:40:-0.00,-87.76,-1334.60	0/0:24:24,0:40:-0.00,-7.99,-113.05	0/0:25:25,0:40:-0.00,-8.29,-117.66	0/1:29:22,7:40:-22.77,0.00,-94.34	0/0:55:55,0:40:0.00,-17.32,-255.95	./.	0/0:41:41,0:40:-0.00,-13.11,-191.42	0/0:34:34,0:40:-0.00,-11.00,-159.15	0/0:32:32,0:40:-0.00,-10.40,-149.93	0/0:187:187,0:40:-0.00,-57.06,-864.42	0/0:25:25,0:40:-0.00,-8.29,-117.66	0/0:23:23,0:40:-0.00,-7.69,-108.44	0/0:42:42,0:40:-0.00,-13.41,-196.03	0/1:35:17,18:40:-71.67,0.00,-69.49	0/0:27:27,0:40:-0.00,-8.89,-126.88	0/0:33:33,0:40:-0.00,-10.70,-154.54
544	BADN01005781.1	10388	73617:142:-	C	A	.	PASS	NS=302;AF=0.114	GT:DP:AD:GQ:GL	0/1:8:3,5:40:-14.28,-0.00,-9.16	0/0:2:2,0:16:-0.03,-1.16,-8.69	0/0:17:17,0:40:-0.00,-5.65,-60.30	0/0:22:22,0:40:-0.00,-7.15,-77.52	0/0:183:182,1:40:0.00,-52.15,-624.96	0/0:135:135,0:40:0.00,-41.15,-466.58	0/0:211:211,0:40:0.00,-64.02,-728.25	0/0:196:193,3:40:0.00,-49.17,-655.95	0/0:225:225,0:40:0.00,-68.23,-776.46	0/0:235:234,0:40:0.00,-70.94,-807.44	0/0:220:220,0:40:0.00,-66.72,-759.24	0/0:134:134,0:40:0.00,-40.85,-463.14	0/0:241:240,0:40:0.00,-72.74,-828.10	0/1:191:83,108:40:-313.85,0.00,-229.55	0/1:189:100,89:40:-249.03,0.00,-288.68	0/1:12:9,3:40:-6.19,-0.00,-28.62	0/0:204:204,0:40:0.00,-61.91,-704.15	0/0:84:84,0:40:0.00,-25.80,-290.99	0/0:44:44,0:40:-0.00,-13.77,-153.27	0/0:105:105,0:40:0.00,-32.12,-363.29	0/0:52:52,0:40:0.00,-16.18,-180.81	0/0:131:131,0:40:0.00,-39.95,-452.81	0/1:112:62,50:40:-137.92,0.00,-181.01	0/1:125:61,64:40:-182.21,0.00,-173.66	0/0:230:229,0:40:0.00,-69.43,-790.23	0/1:130:67,63:40:-177.27,0.00,-192.81	0/1:183:80,103:40:-299.04,0.00,-221.62	0/0:163:163,0:40:0.00,-49.57,-562.99	0/1:192:108,84:40:-230.92,0.00,-315.32	0/0:252:252,0:40:0.00,-76.35,-869.42	0/1:183:95,88:40:-247.40,0.00,-273.27	0/1:183:89,94:40:-268.05,0.00,-252.61	0/0:151:151,0:40:0.00,-45.96,-521.67	0/0:132:132,0:40:0.00,-40.25,-456.25	0/0:173:173,0:40:0.00,-52.58,-597.42	0/0:64:64,0:40:0.00,-19.79,-222.13	0/1:223:128,95:40:-259.46,0.00,-374.86	0/0:212:212,0:40:0.00,-64.32,-731.70	0/0:191:190,1:40:0.00,-54.56,-652.51	0/0:147:147,0:40:0.00,-44.76,-507.90
545	BADN01005781.1	11765	73620:11:+	G	A	.	PASS	NS=306;AF=0.051	GT:DP:AD:GQ:GL	0/0:14:12,0:40:-0.00,-4.55,-46.98	0/0:3:3,0:24:-0.01,-1.85,-13.36	0/0:16:16,0:40:-0.00,-5.76,-61.92	0/0:24:24,0:40:-0.00,-8.17,-91.81	0/0:76:76,0:40:-0.00,-23.82,-286.10	0/0:54:54,0:40:0.00,-17.19,-203.90	0/0:67:67,0:40:-0.00,-21.11,-252.48	0/0:68:68,0:40:-0.00,-21.41,-256.21	0/0:114:114,0:40:-0.00,-35.25,-428.09	0/0:84:84,0:40:0.00,-26.22,-316.00	0/0:72:72,0:40:-0.00,-22.61,-271.16	0/0:64:64,0:40:0.00,-20.20,-241.27	0/1:74:29,45:40:-144.92,0.00,-87.28	0/0:72:72,0:40:-0.00,-22.61,-271.16	0/0:43:43,0:40:-0.00,-13.88,-162.80	0/0:16:16,0:40:-0.00,-5.76,-61.92	0/1:68:34,34:40:-105.63,0.00,-107.77	0/0:79:79,0:40:0.00,-24.72,-297.31	0/0:28:28,0:40:-0.00,-9.37,-106.76	0/0:81:81,0:40:-0.00,-25.32,-304.79	0/0:38:38,0:40:-0.00,-12.38,-144.12	0/0:110:110,0:40:-0.00,-34.05,-413.14	0/0:157:157,0:40:-0.00,-48.19,-588.75	0/0:31:31,0:40:-0.00,-10.27,-117.97	0/0:204:204,0:40:0.00,-62.34,-764.36	0/0:39:39,0:40:-0.00,-12.68,-147.86	0/0:46:46,0:40:-0.00,-14.79,-174.01	0/0:72:72,0:40:-0.00,-22.61,-271.16	0/0:82:82,0:40:0.00,-25.62,-308.52	0/0:93:93,0:40:0.00,-28.93,-349.62	0/0:68:68,0:40:-0.00,-21.41,-256.21	0/0:89:89,0:40:-0.00,-27.73,-334.68	0/0:47:47,0:40:-0.00,-15.09,-177.75	0/0:109:109,0:40:0.00,-33.75,-409.40	0/1:60:34,26:40:-78.15,0.00,-110.18	0/1:23:10,13:40:-40.71,0.00,-31.64	0/0:65:65,0:40:-0.00,-20.50,-245.00	0/0:71:71,0:40:-0.00,-22.31,-267.42	0/0:76:76,0:40:-0.00,-23.82,-286.10	0/0:36:36,0:40:-0.00,-11.78,-136.65
562	BADN01005993.1	15510	76427:108:+	A	C	.	PASS	NS=304;AF=0.076	GT:DP:AD:GQ:GL	0/0:7:7,0:35:-0.00,-2.91,-29.24	0/0:2:2,0:19:-0.02,-1.42,-9.60	0/0:5:5,0:29:-0.00,-2.31,-21.38	0/0:22:22,0:40:-0.00,-7.42,-88.19	0/0:167:167,0:40:-0.00,-51.06,-658.11	0/0:136:136,0:40:0.00,-41.73,-536.27	0/1:239:122,117:40:-387.13,0.00,-408.51	./.	0/0:277:277,0:40:-0.00,-84.17,-1090.46	0/1:259:114,145:40:-491.16,0.00,-371.04	0/0:287:287,0:40:0.00,-87.18,-1129.77	0/0:117:117,0:40:-0.00,-36.01,-461.59	0/0:245:245,0:40:-0.00,-74.54,-964.69	0/1:187:91,96:40:-320.24,0.00,-302.31	0/0:176:176,0:40:-0.00,-53.77,-693.49	0/1:11:4,7:40:-23.40,-0.00,-13.33	0/0:138:137,0:40:-0.00,-42.03,-540.20	0/1:46:18,28:40:-95.41,0.00,-57.83	1/1:34:1,33:40:-124.05,-5.38,-0.00	0/0:51:51,0:40:-0.00,-16.15,-202.18	0/0:31:31,0:40:-0.00,-10.13,-123.57	0/0:89:89,0:40:0.00,-27.59,-351.53	0/0:93:93,0:40:0.00,-28.79,-367.26	0/0:141:141,0:40:0.00,-43.24,-555.92	0/0:156:156,0:40:0.00,-47.75,-614.88	0/0:163:163,0:40:0.00,-49.86,-642.39	0/0:237:237,0:40:-0.00,-72.13,-933.24	1/1:132:2,130:40:-501.38,-30.95,0.00	0/0:198:198,0:40:-0.00,-60.39,-779.96	0/0:214:214,0:40:0.00,-65.21,-842.84	0/0:190:190,0:40:-0.00,-57.99,-748.51	0/0:229:229,0:40:0.00,-69.72,-901.80	0/0:183:183,0:40:-0.00,-55.88,-721.00	0/0:83:83,0:40:0.00,-25.78,-327.95	./.	0/0:55:55,0:40:-0.00,-17.35,-217.90	0/1:226:114,112:40:-371.39,0.00,-380.98	0/0:234:234,0:40:-0.00,-71.23,-921.45	0/0:217:215,2:40:0.00,-58.25,-838.91	0/0:139:139,0:40:-0.00,-42.64,-548.06
563	BADN01005993.1	31502	76445:126:-	A	G	.	PASS	NS=306;AF=0.087	GT:DP:AD:GQ:GL	0/0:3:3,0:22:-0.01,-1.64,-18.78	0/0:1:1,0:15:-0.04,-1.06,-7.44	0/0:5:5,0:28:-0.00,-2.23,-30.14	0/0:19:19,0:40:-0.00,-6.44,-109.74	0/0:173:173,0:40:0.00,-52.80,-985.30	0/0:165:165,0:40:0.00,-50.39,-939.82	0/1:162:107,55:40:-263.21,0.00,-560.57	0/1:224:111,113:40:-574.31,0.00,-564.65	0/0:259:259,0:40:0.00,-78.69,-1474.25	0/1:255:124,131:40:-667.31,0.00,-629.23	0/0:289:289,0:40:0.00,-87.72,-1644.82	0/0:107:107,0:40:0.00,-32.93,-610.06	0/0:270:270,0:40:0.00,-82.00,-1536.79	1/1:184:0,184:40:-1044.42,-54.40,0.00	0/0:173:173,0:40:0.00,-52.80,-985.30	0/1:8:5,3:40:-13.92,-0.00,-27.01	0/0:200:200,0:40:0.00,-60.93,-1138.81	0/1:59:28,31:40:-157.77,0.00,-142.42	0/1:14:1,13:31:-68.97,-0.00,-2.46	0/0:98:98,0:40:0.00,-30.23,-558.89	0/0:26:26,0:40:-0.00,-8.55,-149.53	0/0:114:114,0:40:0.00,-35.04,-649.86	0/0:110:110,0:40:-0.00,-33.84,-627.12	0/0:159:159,0:40:-0.00,-48.59,-905.70	0/0:212:212,0:40:0.00,-64.54,-1207.04	0/0:182:182,0:40:0.00,-55.51,-1036.47	0/0:216:216,0:40:0.00,-65.75,-1229.78	0/1:135:66,69:40:-350.94,0.00,-335.59	0/0:279:278,1:40:0.00,-79.03,-1576.59	0/0:284:284,0:40:0.00,-86.22,-1616.39	0/0:232:232,0:40:-0.00,-70.56,-1320.75	0/0:238:238,0:40:0.00,-72.37,-1354.86	0/0:190:190,0:40:0.00,-57.92,-1081.95	0/0:135:135,0:40:0.00,-41.36,-769.25	0/0:216:216,0:40:0.00,-65.75,-1229.78	0/0:50:50,0:40:-0.00,-15.78,-285.99	0/1:233:121,112:40:-565.91,0.00,-618.79	0/0:283:283,0:40:-0.00,-85.92,-1610.71	0/0:234:233,1:40:0.00,-65.48,-1320.75	0/0:179:179,0:40:0.00,-54.61,-1019.41
588	BADN01006240.1	193	79400:82:+	G	T	.	PASS	NS=303;AF=0.092	GT:DP:AD:GQ:GL	0/0:5:5,0:27:-0.00,-2.16,-21.63	0/0:2:2,0:17:-0.02,-1.28,-9.83	0/0:2:2,0:17:-0.02,-1.28,-9.83	0/1:8:3,5:40:-16.64,-0.00,-10.68	0/0:154:154,0:40:-0.00,-47.00,-608.66	0/0:178:178,0:40:0.00,-54.23,-703.21	0/0:167:167,0:40:0.00,-50.92,-659.88	0/0:181:181,0:40:-0.00,-55.13,-715.03	0/0:229:229,0:40:0.00,-69.58,-904.15	0/0:226:226,0:40:0.00,-68.67,-892.33	0/0:299:299,0:40:0.00,-90.64,-1179.93	0/0:74:74,0:40:-0.00,-22.92,-293.47	0/0:267:267,0:40:0.00,-81.01,-1053.86	0/1:152:50,102:40:-355.46,0.00,-152.52	0/0:160:160,0:40:0.00,-48.81,-632.30	0/0:5:5,0:27:-0.00,-2.16,-21.63	0/1:147:75,72:40:-238.77,0.00,-252.52	0/1:41:22,19:40:-61.87,0.00,-75.61	0/0:10:10,0:40:-0.00,-3.66,-41.32	0/0:39:39,0:40:-0.00,-12.39,-155.58	0/0:11:11,0:40:-0.00,-3.96,-45.26	0/0:56:56,0:40:-0.00,-17.51,-222.55	0/1:69:39,30:40:-96.78,0.00,-134.16	0/0:160:160,0:40:0.00,-48.81,-632.30	0/0:130:130,0:40:0.00,-39.78,-514.10	0/0:152:152,0:40:0.00,-46.40,-600.78	0/0:220:220,0:40:0.00,-66.87,-868.69	0/1:132:65,67:40:-223.59,0.00,-217.63	0/0:254:254,0:40:0.00,-77.10,-1002.64	0/0:286:286,0:40:0.00,-86.73,-1128.72	0/0:185:185,0:40:0.00,-56.33,-730.79	0/0:207:207,0:40:0.00,-62.95,-817.47	0/0:173:173,0:40:-0.00,-52.72,-683.52	0/0:65:64,1:40:0.00,-16.28,-250.13	0/0:161:161,0:40:0.00,-49.11,-636.24	0/0:45:45,0:40:-0.00,-14.20,-179.22	0/0:196:196,0:40:-0.00,-59.64,-774.13	0/0:255:255,0:40:0.00,-77.40,-1006.58	0/0:176:176,0:40:0.00,-53.62,-695.33	0/0:130:130,0:40:0.00,-39.78,-514.10
600	BADN01006466.1	1279	81888:111:+	G	A	.	PASS	NS=301;AF=0.070	GT:DP:AD:GQ:GL	0/0:9:9,0:40:-0.00,-3.50,-53.60	0/0:7:7,0:35:-0.00,-2.90,-42.10	0/1:14:9,5:40:-23.76,0.00,-48.59	0/0:20:20,0:40:-0.00,-6.81,-116.89	0/1:148:73,75:40:-386.17,0.00,-376.49	0/0:183:182,1:40:0.00,-50.13,-1043.22	0/0:180:180,0:40:0.00,-54.98,-1037.47	0/0:231:231,0:40:-0.00,-70.33,-1330.90	0/0:262:262,0:40:-0.00,-79.66,-1509.26	0/0:274:274,0:40:0.00,-83.28,-1578.31	0/1:240:132,108:40:-548.35,0.00,-688.25	0/0:135:134,1:40:0.00,-35.68,-767.05	0/0:261:261,0:40:0.00,-79.36,-1503.51	0/0:162:162,0:40:0.00,-49.56,-933.90	0/0:198:198,0:40:0.00,-60.40,-1141.03	./.	0/1:185:88,97:40:-501.61,0.00,-451.65	0/0:77:77,0:40:0.00,-23.97,-444.85	0/0:26:26,0:40:-0.00,-8.62,-151.41	0/0:96:96,0:40:0.00,-29.69,-554.17	0/0:47:47,0:40:-0.00,-14.94,-272.24	0/0:152:152,0:40:0.00,-46.55,-876.37	1/1:70:0,70:40:-400.93,-20.05,0.00	0/0:155:155,0:40:-0.00,-47.45,-893.63	0/0:127:127,0:40:0.00,-39.02,-732.53	0/0:152:152,0:40:0.00,-46.55,-876.37	0/0:246:246,0:40:0.00,-74.85,-1417.21	0/1:165:60,105:40:-553.66,0.00,-296.57	./.	0/0:294:294,0:40:-0.00,-89.30,-1693.38	0/0:121:121,0:40:-0.00,-37.22,-698.01	0/0:262:262,0:40:-0.00,-79.66,-1509.26	0/0:228:228,0:40:-0.00,-69.43,-1313.64	0/1:124:64,60:40:-307.09,0.00,-331.93	0/0:202:202,0:40:0.00,-61.60,-1164.05	0/0:74:74,0:40:-0.00,-23.07,-427.59	0/0:222:222,0:40:0.00,-67.62,-1279.12	0/1:193:94,99:40:-510.71,0.00,-483.77	0/0:223:223,0:40:0.00,-67.92,-1284.87	0/0:118:118,0:40:0.00,-36.32,-680.74
602	BADN01006470.1	546	81918:29:+	C	T	.	PASS	NS=308;AF=0.058	GT:DP:AD:GQ:GL	0/0:15:15,0:40:-0.00,-5.50,-66.39	0/0:5:5,0:31:-0.00,-2.49,-23.29	0/0:19:19,0:40:-0.00,-6.70,-83.63	0/0:34:34,0:40:-0.00,-11.21,-148.28	0/0:124:124,0:40:-0.00,-38.31,-536.17	0/0:160:160,0:40:-0.00,-49.14,-691.32	0/0:137:137,0:40:-0.00,-42.22,-592.20	0/0:187:187,0:40:-0.00,-57.27,-807.69	0/0:248:248,0:40:0.00,-75.63,-1070.59	0/0:218:218,0:40:0.00,-66.60,-941.30	0/0:217:217,0:40:0.00,-66.30,-936.99	0/0:103:103,0:40:0.00,-31.98,-445.66	0/0:223:223,0:40:0.00,-68.11,-962.85	0/0:117:117,0:40:0.00,-36.20,-506.00	0/1:144:76,68:40:-248.75,0.00,-284.97	0/0:14:14,0:40:-0.00,-5.19,-62.08	0/0:174:174,0:40:-0.00,-53.36,-751.66	0/0:89:89,0:40:0.00,-27.77,-385.32	0/0:47:47,0:40:-0.00,-15.13,-204.31	0/0:114:114,0:40:-0.00,-35.30,-493.07	0/0:68:68,0:40:-0.00,-21.45,-294.82	0/0:184:184,0:40:-0.00,-56.37,-794.76	0/0:202:202,0:40:0.00,-61.78,-872.34	0/0:114:114,0:40:-0.00,-35.30,-493.07	0/0:292:292,0:40:0.00,-88.87,-1260.23	0/0:120:120,0:40:0.00,-37.10,-518.93	0/0:208:208,0:40:0.00,-63.59,-898.20	0/0:145:145,0:40:-0.00,-44.63,-626.68	0/0:248:248,0:40:0.00,-75.63,-1070.59	0/0:273:273,0:40:-0.00,-83.16,-1178.34	0/0:154:154,0:40:0.00,-47.34,-665.47	0/0:212:212,0:40:-0.00,-64.79,-915.44	0/0:110:110,0:40:0.00,-34.09,-475.83	0/0:169:169,0:40:-0.00,-51.85,-730.11	0/0:145:145,0:40:-0.00,-44.63,-626.68	0/0:100:100,0:40:-0.00,-31.08,-432.73	0/0:209:209,0:40:-0.00,-63.89,-902.51	0/0:168:168,0:40:0.00,-51.55,-725.80	0/0:207:207,0:40:0.00,-63.29,-893.89	1/1:113:0,113:40:-485.27,-33.25,0.00
610	BADN01006619.1	1086	83926:53:+	G	A	.	PASS	NS=305;AF=0.298	GT:DP:AD:GQ:GL	0/1:15:9,6:40:-20.77,0.00,-34.16	0/1:4:2,2:40:-7.16,-0.00,-7.86	0/1:17:9,8:40:-28.63,0.00,-33.56	0/1:33:16,17:40:-61.89,0.00,-58.36	0/0:196:196,0:40:0.00,-59.09,-829.84	0/0:129:129,0:40:-0.00,-38.92,-546.41	0/0:197:197,0:40:0.00,-59.39,-834.07	0/1:221:116,105:40:-377.57,0.00,-424.80	0/0:253:253,0:40:0.00,-76.25,-1070.96	0/0:239:239,0:40:0.00,-72.03,-1011.74	0/0:301:301,0:40:0.00,-90.70,-1274.02	0/0:140:140,0:40:0.00,-42.23,-592.94	0/0:304:304,0:40:-0.00,-91.60,-1286.71	0/1:169:93,76:40:-270.54,0.00,-343.15	1/1:203:0,203:40:-858.05,-60.50,0.00	0/1:17:11,6:40:-20.17,0.00,-42.02	0/0:210:210,0:40:0.00,-63.30,-889.06	0/1:81:36,45:40:-165.89,0.00,-128.52	0/0:45:45,0:40:-0.00,-13.64,-191.06	0/0:101:101,0:40:-0.00,-30.49,-427.96	0/0:60:60,0:40:-0.00,-18.15,-254.52	0/0:121:121,0:40:-0.00,-36.51,-512.56	0/1:195:107,88:40:-313.48,0.00,-394.55	0/0:160:160,0:40:0.00,-48.25,-677.55	0/0:170:170,0:40:-0.00,-51.26,-719.85	0/0:181:181,0:40:0.00,-54.57,-766.38	0/0:273:271,2:40:0.00,-73.81,-1138.65	0/1:173:89,84:40:-303.18,0.00,-325.03	0/1:233:108,125:40:-458.56,0.00,-387.34	0/1:288:131,157:40:-577.37,0.00,-468.09	0/0:235:235,0:40:-0.00,-70.83,-994.82	0/1:251:120,131:40:-478.52,0.00,-432.69	0/1:192:107,85:40:-301.69,0.00,-395.45	0/0:193:193,0:40:0.00,-58.19,-817.15	0/0:226:226,0:40:0.00,-68.12,-956.75	0/0:93:93,0:40:-0.00,-28.09,-394.12	0/0:285:285,0:40:-0.00,-85.88,-1206.33	0/0:302:302,0:40:0.00,-91.00,-1278.25	0/1:271:152,119:40:-421.74,0.00,-562.04	1/1:171:0,171:40:-722.68,-50.87,0.00
625	BADN01006710.1	21664	85130:88:-	G	A	.	PASS	NS=303;AF=0.087	GT:DP:AD:GQ:GL	0/0:7:7,0:34:-0.00,-2.79,-30.90	0/0:1:1,0:14:-0.04,-1.02,-6.00	0/1:13:9,4:40:-12.03,-0.00,-34.62	1/1:34:0,34:40:-139.51,-9.11,-0.00	0/0:247:244,3:40:0.00,-62.56,-1003.48	0/0:256:256,0:40:-0.00,-77.73,-1065.83	0/0:246:246,0:40:0.00,-74.72,-1024.26	0/0:338:338,0:40:-0.00,-102.42,-1406.65	0/0:335:335,0:40:-0.00,-101.51,-1394.18	0/0:332:332,0:40:0.00,-100.61,-1381.71	0/0:363:362,1:40:0.00,-105.79,-1502.24	0/0:160:160,0:40:0.00,-48.84,-666.82	0/1:346:165,181:40:-647.47,0.00,-582.77	0/0:239:239,0:40:0.00,-72.62,-995.17	0/0:252:252,0:40:-0.00,-76.53,-1049.20	0/0:24:24,0:40:-0.00,-7.90,-101.55	0/0:260:260,0:40:0.00,-78.94,-1082.45	0/0:125:125,0:40:0.00,-38.30,-521.35	./.	0/0:111:111,0:40:0.00,-34.09,-463.16	0/0:67:67,0:40:0.00,-20.85,-280.28	0/0:256:254,0:40:0.00,-77.13,-1057.51	0/0:209:209,0:40:-0.00,-63.59,-870.48	0/1:204:94,110:40:-395.11,0.00,-330.42	0/0:320:320,0:40:-0.00,-97.00,-1331.83	0/0:104:104,0:40:0.00,-31.98,-434.06	0/0:320:320,0:40:-0.00,-97.00,-1331.83	0/0:214:214,0:40:0.00,-65.09,-891.26	0/0:292:292,0:40:-0.00,-88.57,-1215.45	0/0:356:356,0:40:-0.00,-107.83,-1481.46	0/0:261:261,0:40:-0.00,-79.24,-1086.61	0/0:314:314,0:40:0.00,-95.19,-1306.89	0/0:251:250,0:40:0.00,-75.93,-1040.89	0/0:206:206,0:40:0.00,-62.68,-858.01	0/0:312:312,0:40:0.00,-94.59,-1298.58	0/0:93:93,0:40:-0.00,-28.67,-388.34	0/1:308:135,173:40:-625.66,0.00,-469.52	0/0:303:303,0:40:0.00,-91.88,-1261.17	0/0:300:300,0:40:-0.00,-90.98,-1248.70	0/0:215:215,0:40:-0.00,-65.39,-895.42
631	BADN01006774.1	864	86063:29:+	T	C	.	PASS	NS=307;AF=0.068	GT:DP:AD:GQ:GL	0/0:10:10,0:40:-0.00,-3.88,-47.67	0/0:7:7,0:36:-0.00,-2.98,-33.89	0/0:30:30,0:40:-0.00,-9.90,-139.56	0/0:57:57,0:40:0.00,-18.03,-263.60	0/0:50:50,0:40:-0.00,-15.92,-231.44	0/0:69:69,0:40:-0.00,-21.64,-318.73	0/1:80:39,41:40:-163.41,0.00,-155.95	0/1:84:32,52:40:-212.74,0.00,-122.59	1/1:97:0,97:40:-443.90,-28.34,0.00	0/0:71:71,0:40:-0.00,-22.24,-327.91	0/1:105:50,55:40:-220.20,0.00,-198.96	0/0:35:35,0:40:-0.00,-11.41,-162.53	0/1:77:48,29:40:-109.18,0.00,-198.20	0/0:57:57,0:40:0.00,-18.03,-263.60	0/0:65:65,0:40:-0.00,-20.44,-300.35	0/0:33:33,0:40:-0.00,-10.81,-153.34	0/0:56:56,0:40:0.00,-17.73,-259.00	0/0:150:150,0:40:-0.00,-46.02,-690.85	0/0:60:60,0:40:-0.00,-18.93,-277.38	0/0:157:157,0:40:0.00,-48.13,-723.01	0/0:114:114,0:40:0.00,-35.19,-525.46	0/0:355:355,0:40:0.00,-107.73,-1632.64	0/1:254:113,141:40:-570.44,0.00,-443.54	0/0:50:50,0:40:-0.00,-15.92,-231.44	0/0:451:451,0:40:-0.00,-136.63,-2073.67	0/0:45:45,0:40:-0.00,-14.42,-208.47	0/1:63:28,35:40:-140.96,0.00,-110.53	0/0:58:58,0:40:0.00,-18.33,-268.19	0/0:74:70,4:40:-0.00,-4.77,-304.94	0/1:135:62,73:40:-293.86,0.00,-245.06	0/1:91:61,30:40:-109.56,0.00,-253.71	0/0:82:82,0:40:-0.00,-25.56,-378.45	0/1:31:9,22:40:-90.87,0.00,-32.88	0/0:277:277,0:40:-0.00,-84.25,-1274.30	0/0:61:61,0:40:0.00,-19.23,-281.97	0/0:32:32,0:40:-0.00,-10.50,-148.74	0/0:87:87,0:40:0.00,-27.06,-401.42	0/0:45:45,0:40:-0.00,-14.42,-208.47	0/1:70:38,32:40:-125.07,0.00,-154.37	0/0:52:52,0:40:0.00,-16.52,-240.63
634	BADN01006799.1	3353	86412:51:-	G	C	.	PASS	NS=306;AF=0.052	GT:DP:AD:GQ:GL	0/0:14:14,0:40:-0.00,-5.15,-56.72	0/0:8:8,0:40:-0.00,-3.35,-33.33	0/0:25:25,0:40:-0.00,-8.46,-99.60	0/0:41:41,0:40:-0.00,-13.28,-161.98	0/0:59:59,0:40:-0.00,-18.70,-232.15	0/0:24:24,0:40:-0.00,-8.16,-95.70	0/0:23:23,0:40:-0.00,-7.86,-91.80	0/0:21:21,0:40:-0.00,-7.26,-84.01	0/0:34:34,0:40:-0.00,-11.17,-134.69	0/0:49:49,0:40:-0.00,-15.69,-193.16	0/0:32:32,0:40:-0.00,-10.57,-126.89	0/0:30:30,0:40:-0.00,-9.97,-119.09	0/0:26:26,0:40:-0.00,-8.77,-103.50	0/0:29:29,0:40:-0.00,-9.67,-115.20	0/0:15:15,0:40:-0.00,-5.45,-60.62	0/0:16:16,0:40:-0.00,-5.76,-64.52	0/0:33:33,0:40:-0.00,-10.87,-130.79	0/1:92:50,42:40:-135.10,0.00,-168.43	0/1:51:29,22:40:-69.48,0.00,-98.91	0/0:112:112,0:40:0.00,-34.65,-438.76	0/0:83:83,0:40:0.00,-25.92,-325.71	0/0:162:162,0:40:0.00,-49.70,-633.68	0/0:161:160,0:40:0.00,-49.10,-625.88	0/0:18:18,0:40:-0.00,-6.36,-72.31	0/0:250:250,0:40:-0.00,-76.18,-976.74	0/1:37:23,14:40:-42.50,0.00,-79.73	0/0:39:39,0:40:-0.00,-12.68,-154.18	0/0:19:19,0:40:-0.00,-6.66,-76.21	0/0:39:39,0:40:-0.00,-12.68,-154.18	0/1:47:25,22:40:-70.68,0.00,-84.52	0/0:32:32,0:40:-0.00,-10.57,-126.89	0/0:31:31,0:40:-0.00,-10.27,-122.99	0/0:25:25,0:40:-0.00,-8.46,-99.60	0/0:168:168,0:40:0.00,-51.50,-657.07	0/0:33:33,0:40:-0.00,-10.87,-130.79	0/0:20:20,0:40:-0.00,-6.96,-80.11	0/0:25:25,0:40:-0.00,-8.46,-99.60	0/0:18:18,0:40:-0.00,-6.36,-72.31	0/0:26:26,0:40:-0.00,-8.77,-103.50	0/0:32:32,0:40:-0.00,-10.57,-126.89
639	BADN01006863.1	518	87066:192:+	C	T	.	PASS	NS=303;AF=0.083	GT:DP:AD:GQ:GL	0/1:6:3,3:40:-7.45,-0.00,-9.86	0/0:4:4,0:24:-0.01,-1.89,-15.67	0/0:4:4,0:24:-0.01,-1.89,-15.67	0/0:14:14,0:40:-0.00,-4.89,-48.79	0/0:170:169,1:40:0.00,-48.51,-559.01	0/0:179:178,1:40:0.00,-51.22,-588.82	0/0:211:211,0:40:-0.00,-64.15,-701.47	0/0:207:207,0:40:0.00,-62.95,-688.22	0/0:234:234,0:40:0.00,-71.07,-777.67	0/0:236:236,0:40:0.00,-71.68,-784.30	0/0:289:289,0:40:0.00,-87.62,-959.89	0/0:106:106,0:40:0.00,-32.57,-353.60	0/0:309:309,0:40:-0.00,-93.64,-1026.15	0/0:161:161,0:40:-0.00,-49.11,-535.81	0/0:194:194,0:40:-0.00,-59.04,-645.15	0/0:3:3,0:21:-0.01,-1.60,-12.36	0/0:168:168,0:40:0.00,-51.22,-559.01	0/0:42:42,0:40:-0.00,-13.32,-141.56	0/1:13:6,7:40:-18.60,0.00,-17.69	0/0:50:50,0:40:-0.00,-15.72,-168.06	0/0:30:30,0:40:-0.00,-9.71,-101.80	0/0:90:90,0:40:-0.00,-27.76,-300.59	0/1:85:42,43:40:-116.21,0.00,-115.31	0/0:154:154,0:40:-0.00,-47.01,-512.62	0/0:162:161,1:40:0.00,-46.10,-532.50	0/1:138:64,74:40:-202.97,0.00,-172.25	0/1:186:93,93:40:-251.48,0.00,-253.89	0/0:166:165,1:40:0.00,-47.31,-545.75	0/0:229:227,2:40:0.00,-62.94,-747.85	0/1:230:108,122:40:-334.32,0.00,-290.35	0/0:165:165,0:40:-0.00,-50.32,-549.07	0/1:262:143,119:40:-314.76,0.00,-396.68	0/0:194:194,0:40:-0.00,-59.04,-645.15	0/0:88:87,0:40:0.00,-26.85,-290.65	0/0:174:173,0:40:0.00,-52.72,-575.57	0/0:64:64,0:40:-0.00,-19.93,-214.45	0/0:262:262,0:40:0.00,-79.50,-870.44	0/0:250:250,0:40:0.00,-75.89,-830.68	0/0:250:250,0:40:0.00,-75.89,-830.68	0/0:185:185,0:40:0.00,-56.33,-615.33
641	BADN01006891.1	6634	87366:84:+	A	G	.	PASS	NS=304;AF=0.089	GT:DP:AD:GQ:GL	0/0:17:17,0:40:-0.00,-5.78,-81.01	0/0:4:4,0:24:-0.01,-1.87,-20.54	0/0:9:9,0:40:-0.00,-3.37,-43.80	0/1:40:26,14:40:-52.43,0.00,-110.18	0/0:95:95,0:40:-0.00,-29.26,-443.88	0/1:79:44,35:40:-138.38,0.00,-182.18	0/1:88:57,31:40:-117.07,0.00,-239.95	0/0:90:90,0:40:0.00,-27.75,-420.62	0/1:116:52,64:40:-262.16,0.00,-208.26	0/0:107:107,0:40:0.00,-32.87,-499.71	0/0:137:137,0:40:-0.00,-41.90,-639.27	0/0:60:59,0:40:0.00,-18.42,-276.40	0/0:108:108,0:40:0.00,-33.17,-504.36	0/0:78:78,0:40:-0.00,-24.14,-364.79	0/0:57:57,0:40:0.00,-17.82,-267.10	0/0:18:18,0:40:-0.00,-6.08,-85.66	0/0:80:80,0:40:0.00,-24.74,-374.10	0/0:78:78,0:40:-0.00,-24.14,-364.79	0/1:44:23,21:40:-83.79,0.00,-95.02	0/0:87:87,0:40:-0.00,-26.85,-406.66	0/0:60:60,0:40:0.00,-18.72,-281.06	0/0:155:155,0:40:-0.00,-47.32,-723.01	0/0:149:149,0:40:-0.00,-45.51,-695.10	0/0:82:82,0:40:-0.00,-25.35,-383.40	0/0:204:204,0:40:0.00,-62.07,-950.97	0/0:48:48,0:40:-0.00,-15.11,-225.23	0/1:113:63,50:40:-197.93,0.00,-260.33	0/0:90:90,0:40:0.00,-27.75,-420.62	0/0:109:108,1:40:0.00,-28.82,-499.71	0/0:122:122,0:40:0.00,-37.39,-569.49	0/0:80:80,0:40:0.00,-24.74,-374.10	0/0:120:120,0:40:0.00,-36.78,-560.19	0/0:53:53,0:40:0.00,-16.62,-248.49	0/0:158:158,0:40:0.00,-48.22,-736.97	0/0:100:99,1:40:0.00,-26.11,-457.84	0/0:47:47,0:40:-0.00,-14.81,-220.58	0/0:74:74,0:40:-0.00,-22.94,-346.19	0/0:102:102,0:40:0.00,-31.37,-476.45	0/0:94:94,0:40:-0.00,-28.96,-439.23	0/0:68:68,0:40:0.00,-21.13,-318.27
652	BADN01007034.1	10014	89136:109:-	T	C	.	PASS	NS=305;AF=0.064	GT:DP:AD:GQ:GL	0/0:9:9,0:40:-0.00,-3.63,-41.57	0/0:8:8,0:40:-0.00,-3.33,-37.15	0/0:38:38,0:40:-0.00,-12.36,-169.93	0/1:38:27,11:40:-36.33,0.00,-108.89	0/0:81:81,0:40:-0.00,-25.30,-360.25	0/0:69:69,0:40:0.00,-21.69,-307.14	0/0:46:46,0:40:-0.00,-14.76,-205.34	0/0:80:80,0:40:-0.00,-25.00,-355.83	0/0:74:74,0:40:0.00,-23.19,-329.27	0/0:38:38,0:40:-0.00,-12.36,-169.93	0/0:83:83,0:40:0.00,-25.90,-369.10	0/0:21:21,0:40:-0.00,-7.24,-94.69	0/0:88:87,1:40:0.00,-22.98,-382.38	0/0:44:44,0:40:-0.00,-14.16,-196.49	0/0:57:57,0:40:0.00,-18.08,-254.03	0/0:14:14,0:40:-0.00,-5.13,-63.70	0/0:65:65,0:40:0.00,-20.48,-289.43	0/0:139:139,0:40:0.00,-42.76,-616.97	0/0:47:47,0:40:-0.00,-15.07,-209.76	0/0:146:146,0:40:-0.00,-44.87,-647.95	0/0:80:80,0:40:-0.00,-25.00,-355.83	0/0:237:237,0:40:0.00,-72.26,-1050.72	0/0:91:91,0:40:-0.00,-28.31,-404.51	0/1:44:22,22:40:-83.21,0.00,-84.95	0/0:292:292,0:40:0.00,-88.81,-1294.16	0/0:47:47,0:40:-0.00,-15.07,-209.76	0/0:56:56,0:40:-0.00,-17.77,-249.60	0/0:39:39,0:40:-0.00,-12.66,-174.36	0/0:72:72,0:40:0.00,-22.59,-320.42	0/0:98:98,0:40:-0.00,-30.42,-435.50	0/0:44:44,0:40:-0.00,-14.16,-196.49	0/0:71:71,0:40:0.00,-22.29,-315.99	0/0:57:57,0:40:0.00,-18.08,-254.03	0/1:219:103,115:40:-442.46,0.00,-391.09	0/0:88:88,0:40:-0.00,-27.41,-391.23	0/0:47:47,0:40:-0.00,-15.07,-209.76	0/1:109:63,46:40:-169.87,0.00,-246.85	0/0:58:58,0:40:0.00,-18.38,-258.45	0/0:91:91,0:40:-0.00,-28.31,-404.51	0/0:58:58,0:40:0.00,-18.38,-258.45
659	BADN01007165.1	10580	90497:191:-	C	T	.	PASS	NS=304;AF=0.168	GT:DP:AD:GQ:GL	0/0:7:7,0:31:-0.00,-2.45,-23.16	0/0:6:6,0:27:-0.00,-2.15,-20.07	0/0:9:9,0:37:-0.00,-3.05,-29.33	0/1:18:4,14:40:-37.48,-0.00,-8.14	0/1:194:99,95:40:-234.68,0.00,-248.58	0/1:194:97,97:40:-240.86,0.00,-242.40	0/0:206:205,0:40:0.00,-61.98,-634.57	0/1:217:104,112:40:-280.56,0.00,-257.40	0/0:227:227,0:40:0.00,-68.59,-702.51	0/0:245:245,0:40:-0.00,-74.01,-758.09	0/0:320:320,0:40:0.00,-96.56,-989.68	0/0:115:115,0:40:0.00,-34.92,-356.66	0/0:271:271,0:40:0.00,-81.82,-838.38	0/0:200:200,0:40:-0.00,-60.48,-619.13	0/0:237:234,3:40:0.00,-62.34,-714.86	0/0:8:8,0:34:-0.00,-2.75,-26.25	0/0:158:157,1:40:0.00,-44.76,-483.26	0/0:29:29,0:40:-0.00,-9.06,-91.09	./.	0/1:130:55,74:40:-189.38,0.00,-132.25	0/1:69:40,29:40:-68.46,0.00,-103.97	0/1:141:70,71:40:-176.51,0.00,-174.96	0/1:156:82,74:40:-181.26,0.00,-207.51	1/1:145:0,145:40:-446.21,-42.40,0.00	0/0:220:219,0:40:0.00,-66.19,-677.80	0/0:165:165,0:40:0.00,-49.95,-511.05	0/1:239:112,127:40:-319.97,0.00,-275.19	0/0:172:171,0:40:0.00,-51.76,-529.58	0/0:246:241,5:40:0.00,-58.87,-730.30	0/0:287:287,0:40:0.00,-86.64,-887.78	0/0:115:115,0:40:0.00,-34.92,-356.66	0/0:229:229,0:40:0.00,-69.20,-708.68	0/0:178:178,0:40:0.00,-53.86,-551.20	0/1:121:61,60:40:-148.55,0.00,-153.18	0/1:158:79,79:40:-196.10,0.00,-197.64	0/1:66:39,27:40:-63.19,0.00,-101.79	0/1:296:142,154:40:-386.20,0.00,-350.69	0/1:248:116,132:40:-332.70,0.00,-284.84	0/0:238:237,0:40:0.00,-71.60,-733.39	0/0:188:185,2:40:0.00,-50.39,-566.64
663	BADN01007185.1	9795	90857:230:-	A	G	.	PASS	NS=298;AF=0.465	GT:DP:AD:GQ:GL	0/1:2:1,1:33:-2.68,-0.00,-2.81	0/0:4:4,0:13:-0.05,-0.97,-12.15	0/1:4:3,1:27:-2.08,-0.00,-8.19	1/1:13:0,12:39:-35.79,-3.19,-0.00	0/0:198:197,1:40:0.00,-56.24,-586.78	0/1:185:107,78:40:-178.14,0.00,-265.07	0/1:201:90,111:40:-272.10,0.00,-209.38	0/1:234:123,111:40:-262.19,0.00,-298.23	0/1:259:130,128:40:-305.85,0.00,-311.97	0/1:283:140,143:40:-343.24,0.00,-334.38	0/0:288:287,0:40:0.00,-85.98,-859.15	0/1:104:53,51:40:-121.67,0.00,-127.79	1/1:268:1,267:40:-796.04,-77.15,0.00	0/1:224:119,105:40:-247.23,0.00,-289.26	0/1:180:103,77:40:-176.65,0.00,-254.60	0/1:9:2,7:40:-18.53,-0.00,-3.70	1/1:168:0,168:40:-502.72,-50.08,0.00	0/1:49:33,16:40:-33.45,0.00,-84.46	0/1:19:12,7:40:-15.53,0.00,-30.62	0/1:68:31,37:40:-90.59,0.00,-72.76	1/1:18:0,18:40:-53.75,-5.00,-0.00	0/1:129:76,53:40:-120.15,0.00,-189.12	1/1:101:0,101:40:-302.18,-29.95,0.00	0/1:186:103,83:40:-192.81,0.00,-252.80	0/1:162:77,85:40:-206.01,0.00,-182.19	0/0:178:178,0:40:-0.00,-53.22,-532.90	0/0:238:236,2:40:0.00,-65.27,-700.52	0/1:159:74,85:40:-206.91,0.00,-174.11	0/1:252:128,124:40:-295.69,0.00,-307.79	0/1:321:148,172:40:-418.91,0.00,-347.21	0/1:246:117,129:40:-312.45,0.00,-276.66	0/0:259:258,0:40:0.00,-77.27,-772.35	1/1:220:0,219:40:-655.37,-65.42,0.00	0/1:103:58,45:40:-104.02,0.00,-143.05	0/1:196:101,94:40:-223.02,0.00,-244.10	0/1:46:24,22:40:-52.31,0.00,-58.42	1/1:251:0,251:40:-751.15,-75.03,0.00	1/1:298:1,297:40:-885.84,-86.17,0.00	0/0:222:221,1:40:0.00,-63.45,-658.62	1/1:155:0,155:40:-463.81,-46.18,0.00
691	BADN01007519.1	1457	94894:146:-	G	T	.	PASS	NS=304;AF=0.051	GT:DP:AD:GQ:GL	0/0:10:10,0:40:-0.00,-3.98,-33.26	0/0:1:1,0:18:-0.02,-1.29,-5.01	0/0:3:3,0:24:-0.01,-1.88,-11.27	0/0:23:23,0:40:-0.00,-7.89,-74.10	0/0:260:260,0:40:0.00,-79.16,-818.74	0/0:270:270,0:40:0.00,-82.16,-850.16	0/0:307:307,0:40:0.00,-93.29,-966.41	0/0:316:316,0:40:0.00,-96.00,-994.69	0/0:365:365,0:40:-0.00,-110.73,-1148.64	0/0:405:405,0:40:0.00,-122.76,-1274.32	0/0:356:356,0:40:0.00,-108.03,-1120.36	0/0:211:211,0:40:0.00,-64.42,-664.78	0/0:206:206,0:40:0.00,-62.92,-649.07	0/1:284:146,138:40:-347.21,0.00,-374.19	0/0:291:290,0:40:0.00,-88.18,-913.00	0/0:5:5,0:31:-0.00,-2.48,-17.55	0/0:248:248,0:40:0.00,-75.55,-781.04	0/0:120:120,0:40:-0.00,-37.06,-378.87	0/0:46:46,0:40:-0.00,-14.80,-146.37	0/0:75:75,0:40:0.00,-23.52,-237.48	0/0:44:44,0:40:-0.00,-14.20,-140.09	0/1:194:86,108:40:-280.02,0.00,-212.74	0/0:193:193,0:40:-0.00,-59.01,-608.23	0/0:146:146,0:40:0.00,-44.88,-460.56	0/0:391:390,1:40:0.00,-115.41,-1224.05	0/0:235:234,1:40:0.00,-68.50,-733.91	0/1:338:183,154:40:-381.54,0.00,-474.50	0/0:236:236,0:40:0.00,-71.94,-743.33	0/0:335:333,2:40:0.00,-95.43,-1041.81	0/1:451:247,204:40:-504.36,0.00,-641.30	0/0:376:375,1:40:0.00,-110.90,-1176.92	0/0:359:359,0:40:0.00,-108.93,-1129.79	0/0:233:233,0:40:0.00,-71.04,-733.91	0/0:235:234,0:40:0.00,-71.34,-737.05	0/0:355:355,0:40:-0.00,-107.73,-1117.22	0/1:62:27,35:40:-90.35,0.00,-67.06	0/0:365:364,0:40:0.00,-110.43,-1145.50	0/0:357:357,0:40:0.00,-108.33,-1123.50	0/0:355:354,0:40:0.00,-107.42,-1114.08	0/1:232:122,109:40:-272.03,0.00,-314.72
699	BADN01007604.1	719	95785:134:-	G	A	.	PASS	NS=305;AF=0.057	GT:DP:AD:GQ:GL	0/1:7:6,1:15:-1.08,-0.04,-23.35	0/0:1:1,0:17:-0.03,-1.24,-6.05	0/0:7:7,0:37:-0.00,-3.02,-30.39	0/1:9:4,5:40:-16.69,-0.00,-14.59	0/0:187:187,0:40:0.00,-57.19,-761.42	0/0:171:171,0:40:0.00,-52.38,-696.44	0/1:156:81,75:40:-256.73,0.00,-283.06	0/0:166:166,0:40:-0.00,-50.87,-676.14	0/0:212:212,0:40:-0.00,-64.72,-862.96	0/0:223:223,0:40:0.00,-68.03,-907.63	0/0:277:277,0:40:0.00,-84.28,-1126.94	0/0:113:113,0:40:-0.00,-34.92,-460.89	0/0:234:234,0:40:0.00,-71.34,-952.30	0/0:122:122,0:40:-0.00,-37.63,-497.44	0/0:157:157,0:40:-0.00,-48.16,-639.58	0/0:14:14,0:40:-0.00,-5.12,-58.82	0/0:144:144,0:40:0.00,-44.25,-586.79	0/0:39:39,0:40:-0.00,-12.65,-160.35	0/0:26:26,0:40:-0.00,-8.73,-107.55	0/0:57:57,0:40:-0.00,-18.07,-233.45	0/0:14:14,0:40:-0.00,-5.12,-58.82	0/0:96:96,0:40:0.00,-29.80,-391.85	0/0:52:52,0:40:0.00,-16.56,-213.15	0/0:123:123,0:40:-0.00,-37.93,-501.50	0/0:149:149,0:40:0.00,-45.76,-607.09	0/0:91:91,0:40:0.00,-28.30,-371.54	0/0:198:198,0:40:0.00,-60.51,-806.10	0/0:139:139,0:40:-0.00,-42.75,-566.48	0/0:213:213,0:40:0.00,-65.02,-867.02	0/0:218:218,0:40:-0.00,-66.53,-887.32	0/0:199:199,0:40:0.00,-60.81,-810.16	0/0:200:200,0:40:-0.00,-61.11,-814.22	0/0:173:173,0:40:0.00,-52.98,-704.56	0/0:79:79,0:40:0.00,-24.69,-322.80	0/0:152:152,0:40:-0.00,-46.66,-619.28	0/0:38:38,0:40:-0.00,-12.35,-156.29	0/0:215:215,0:40:0.00,-65.62,-875.14	0/1:189:84,105:40:-368.64,0.00,-285.31	0/0:171:171,0:40:0.00,-52.38,-696.44	0/0:122:122,0:40:-0.00,-37.63,-497.44
713	BADN01007802.1	9401	97837:9:-	T	C	.	PASS	NS=305;AF=0.082	GT:DP:AD:GQ:GL	0/0:13:13,0:40:-0.00,-4.65,-72.67	0/1:15:12,3:40:-11.10,-0.00,-61.96	0/0:15:15,0:40:-0.00,-5.26,-83.57	0/0:44:44,0:40:-0.00,-13.99,-241.64	0/1:17:7,10:40:-48.65,0.00,-34.11	0/0:15:15,0:40:-0.00,-5.26,-83.57	0/0:14:14,0:40:-0.00,-4.96,-78.12	0/1:18:16,2:40:-4.74,-0.00,-82.86	0/0:32:32,0:40:-0.00,-10.37,-176.23	0/0:14:14,0:40:-0.00,-4.96,-78.12	0/0:24:24,0:40:-0.00,-7.97,-132.63	0/0:12:12,0:40:-0.00,-4.35,-67.22	0/0:19:19,0:40:-0.00,-6.46,-105.37	0/0:7:7,0:35:-0.00,-2.85,-39.97	0/0:20:20,0:40:-0.00,-6.76,-110.82	0/0:26:26,0:40:-0.00,-8.57,-143.53	0/1:8:4,4:40:-18.65,0.00,-20.47	0/0:47:47,0:40:-0.00,-14.89,-257.99	0/0:46:46,0:40:-0.00,-14.59,-252.54	0/0:89:89,0:40:0.00,-27.53,-486.91	0/0:76:76,0:40:0.00,-23.62,-416.05	0/0:93:93,0:40:0.00,-28.74,-508.71	0/0:83:83,0:40:0.00,-25.73,-454.21	0/0:4:4,0:25:-0.00,-1.95,-23.62	0/0:117:117,0:40:-0.00,-35.96,-639.52	0/0:11:11,0:40:-0.00,-4.05,-61.77	0/1:22:17,5:40:-19.89,0.00,-87.11	0/0:20:20,0:40:-0.00,-6.76,-110.82	0/0:26:26,0:40:-0.00,-8.57,-143.53	0/0:22:22,0:40:-0.00,-7.36,-121.72	0/0:19:19,0:40:-0.00,-6.46,-105.37	0/0:19:19,0:40:-0.00,-6.46,-105.37	0/0:22:22,0:40:-0.00,-7.36,-121.72	0/0:116:116,0:40:-0.00,-35.66,-634.07	0/0:19:19,0:40:-0.00,-6.46,-105.37	0/0:26:26,0:40:-0.00,-8.57,-143.53	0/0:18:18,0:40:-0.00,-6.16,-99.92	0/0:28:28,0:40:-0.00,-9.17,-154.43	0/0:21:21,0:40:-0.00,-7.06,-116.27	0/0:13:13,0:40:-0.00,-4.65,-72.67
733	BADN01008070.1	10681	100870:109:+	C	T	.	PASS	NS=307;AF=0.070	GT:DP:AD:GQ:GL	0/1:7:5,2:40:-5.11,-0.00,-19.11	0/0:6:6,0:32:-0.00,-2.63,-26.05	0/0:34:34,0:40:-0.00,-11.05,-138.51	0/0:45:45,0:40:-0.00,-14.36,-182.70	0/0:193:193,0:40:0.00,-58.91,-777.15	0/0:76:76,0:40:-0.00,-23.70,-307.21	1/1:190:0,190:40:-761.20,-56.06,0.00	0/0:201:201,0:40:0.00,-61.32,-809.28	0/0:245:245,0:40:0.00,-74.56,-986.01	0/0:271:271,0:40:-0.00,-82.39,-1090.44	0/1:220:117,103:40:-346.67,0.00,-404.85	0/0:151:151,0:40:0.00,-46.27,-608.45	0/0:265:265,0:40:-0.00,-80.58,-1066.34	0/0:192:192,0:40:0.00,-58.61,-773.13	0/0:187:187,0:40:-0.00,-57.11,-753.05	0/0:24:24,0:40:-0.00,-8.04,-98.35	0/0:192:191,1:40:0.00,-54.59,-765.10	0/0:158:158,0:40:0.00,-48.38,-636.57	0/0:67:67,0:40:0.00,-20.99,-271.06	1/1:184:0,184:40:-737.10,-54.25,-0.00	0/0:68:68,0:40:-0.00,-21.29,-275.08	0/0:312:312,0:40:0.00,-94.73,-1255.12	0/0:261:261,0:40:-0.00,-79.38,-1050.27	0/0:128:128,0:40:-0.00,-39.35,-516.07	0/0:334:334,0:40:0.00,-101.35,-1343.48	0/0:176:176,0:40:-0.00,-53.79,-708.87	0/0:215:215,0:40:0.00,-65.53,-865.51	0/0:140:140,0:40:-0.00,-42.96,-564.27	0/0:242:242,0:40:-0.00,-73.66,-973.96	0/1:282:151,131:40:-440.47,0.00,-522.75	0/0:228:228,0:40:0.00,-69.45,-917.73	0/1:282:150,132:40:-444.49,0.00,-518.74	0/0:140:139,0:40:0.00,-42.66,-560.25	0/0:280:278,2:40:0.00,-77.06,-1110.52	0/0:242:242,0:40:-0.00,-73.66,-973.96	0/0:79:79,0:40:0.00,-24.60,-319.26	0/0:249:249,0:40:0.00,-75.77,-1002.08	0/0:217:217,0:40:0.00,-66.13,-873.55	0/1:209:104,105:40:-358.01,0.00,-355.95	0/0:180:180,0:40:-0.00,-55.00,-724.93
736	BADN01008102.1	343	101339:197:-	T	C	.	PASS	NS=305;AF=0.082	GT:DP:AD:GQ:GL	0/0:6:6,0:31:-0.00,-2.50,-20.34	0/0:3:3,0:21:-0.01,-1.61,-11.24	0/1:5:3,2:40:-3.88,-0.00,-9.02	0/0:3:3,0:21:-0.01,-1.61,-11.24	0/0:149:149,0:40:-0.00,-45.49,-454.82	0/0:134:134,0:40:0.00,-40.98,-409.25	0/0:132:131,1:40:0.00,-37.34,-397.10	0/0:140:140,0:40:-0.00,-42.79,-427.48	0/0:153:153,0:40:0.00,-46.69,-466.98	0/0:162:161,1:40:0.00,-46.36,-488.25	0/1:172:91,80:40:-190.96,0.00,-226.49	0/0:90:90,0:40:0.00,-27.75,-275.56	0/1:149:76,73:40:-176.31,0.00,-187.53	0/1:142:69,73:40:-178.41,0.00,-168.37	0/0:132:132,0:40:-0.00,-40.38,-403.17	0/0:2:2,0:18:-0.02,-1.32,-8.21	0/0:101:101,0:40:0.00,-31.06,-308.98	0/0:24:24,0:40:-0.00,-7.91,-75.03	0/0:8:8,0:38:-0.00,-3.10,-26.42	0/0:44:44,0:40:-0.00,-13.93,-135.80	0/0:19:19,0:40:-0.00,-6.41,-59.84	0/0:69:69,0:40:0.00,-21.44,-211.76	0/0:59:58,1:40:0.00,-15.40,-175.30	0/0:138:136,0:40:0.00,-41.58,-415.33	0/0:113:113,0:40:-0.00,-34.67,-345.44	0/0:126:126,0:40:0.00,-38.58,-384.94	0/0:153:153,0:40:0.00,-46.69,-466.98	0/0:105:105,0:40:-0.00,-32.26,-321.14	0/0:142:142,0:40:0.00,-43.39,-433.56	0/0:174:174,0:40:0.00,-53.01,-530.78	0/0:120:120,0:40:0.00,-36.77,-366.71	0/1:190:83,107:40:-267.29,0.00,-196.48	0/0:112:111,0:40:0.00,-34.07,-339.37	0/0:67:67,0:40:0.00,-20.84,-205.68	0/0:126:126,0:40:0.00,-38.58,-384.94	0/1:29:17,12:40:-27.04,0.00,-44.35	0/0:171:169,2:40:0.00,-46.03,-509.51	0/0:186:185,1:40:0.00,-53.58,-561.17	0/0:179:179,0:40:0.00,-54.51,-545.98	0/0:96:95,0:40:0.00,-29.26,-290.75
746	BADN01008198.1	984	102413:134:+	C	T	.	PASS	NS=297;AF=0.051	GT:DP:AD:GQ:GL	0/0:17:17,0:40:-0.00,-5.97,-52.98	0/0:1:1,0:16:-0.03,-1.19,-4.99	0/0:12:12,0:40:-0.00,-4.46,-37.97	1/1:13:0,12:31:-34.07,-2.51,-0.00	0/0:231:231,0:40:0.00,-70.29,-695.32	./.	0/0:209:209,0:40:-0.00,-63.68,-629.29	0/0:304:304,0:40:0.00,-92.24,-914.44	0/0:281:281,0:40:0.00,-85.32,-845.40	0/0:362:362,0:40:0.00,-109.67,-1088.53	0/0:395:395,0:40:-0.00,-119.59,-1187.58	0/0:172:172,0:40:0.00,-52.56,-518.23	0/0:359:359,0:40:0.00,-108.77,-1079.53	0/0:276:276,0:40:-0.00,-83.82,-830.39	0/0:192:192,0:40:0.00,-58.57,-578.26	0/0:23:23,0:40:-0.00,-7.77,-70.99	0/0:267:267,0:40:0.00,-81.12,-803.38	0/0:218:217,0:40:0.00,-66.09,-653.30	0/1:84:45,39:40:-90.96,0.00,-110.92	./.	0/0:63:63,0:40:0.00,-19.79,-191.05	0/1:399:203,196:40:-467.52,0.00,-490.48	0/0:291:291,0:40:-0.00,-88.33,-875.42	0/0:209:209,0:40:-0.00,-63.68,-629.29	0/0:458:458,0:40:-0.00,-138.53,-1376.68	0/0:230:230,0:40:0.00,-69.99,-692.32	0/0:363:363,0:40:0.00,-109.97,-1091.53	0/0:214:214,0:40:-0.00,-65.18,-644.30	0/0:340:340,0:40:0.00,-103.06,-1022.50	0/0:372:372,0:40:0.00,-112.68,-1118.55	0/0:314:314,0:40:0.00,-95.24,-944.45	0/0:346:346,0:40:0.00,-104.86,-1040.51	0/1:256:126,130:40:-312.40,0.00,-302.35	0/0:344:344,0:40:0.00,-104.26,-1034.50	0/1:313:181,132:40:-301.27,0.00,-450.30	0/0:121:121,0:40:0.00,-37.23,-365.15	0/1:366:188,178:40:-423.41,0.00,-455.38	0/0:314:314,0:40:0.00,-95.24,-944.45	0/0:322:321,1:40:0.00,-94.65,-962.46	0/0:316:316,0:40:0.00,-95.84,-950.46
787	BADN01008571.1	3019	106881:13:-	G	A	.	PASS	NS=306;AF=0.100	GT:DP:AD:GQ:GL	0/1:19:17,2:16:-1.19,-0.03,-59.53	0/1:9:5,4:40:-11.63,-0.00,-17.75	0/1:38:15,23:40:-73.78,0.00,-46.32	0/0:54:53,1:40:-0.00,-13.10,-196.36	0/0:79:79,0:40:0.00,-24.36,-297.08	0/0:34:34,0:40:-0.00,-10.82,-129.22	0/0:38:38,0:40:-0.00,-12.02,-144.14	0/1:58:20,38:40:-123.71,0.00,-58.96	0/0:69:69,0:40:-0.00,-21.35,-259.78	0/0:78:78,0:40:0.00,-24.06,-293.35	0/0:46:46,0:40:-0.00,-14.43,-173.98	0/0:38:38,0:40:-0.00,-12.02,-144.14	0/0:79:79,0:40:0.00,-24.36,-297.08	0/0:31:31,0:40:-0.00,-9.91,-118.03	0/0:43:43,0:40:-0.00,-13.52,-162.79	0/0:28:28,0:40:-0.00,-9.01,-106.84	0/0:35:35,0:40:-0.00,-11.12,-132.95	0/0:139:139,0:40:0.00,-42.42,-520.89	0/0:69:69,0:40:-0.00,-21.35,-259.78	0/0:157:155,1:40:0.00,-43.80,-576.84	0/0:79:79,0:40:0.00,-24.36,-297.08	0/0:280:280,0:40:-0.00,-84.85,-1046.85	0/0:231:231,0:40:0.00,-70.10,-864.07	0/0:27:27,0:40:-0.00,-8.71,-103.11	0/0:369:369,0:40:-0.00,-111.63,-1378.84	0/0:39:39,0:40:-0.00,-12.32,-147.87	0/1:39:21,18:40:-54.82,0.00,-68.40	0/0:39:39,0:40:-0.00,-12.32,-147.87	0/1:62:27,35:40:-111.32,0.00,-83.86	0/0:61:61,0:40:-0.00,-18.94,-229.93	0/0:55:55,0:40:0.00,-17.14,-207.55	0/0:56:56,0:40:0.00,-17.44,-211.28	0/0:27:27,0:40:-0.00,-8.71,-103.11	0/1:245:141,104:40:-313.63,0.00,-454.04	0/0:42:42,0:40:-0.00,-13.22,-159.06	0/0:30:30,0:40:-0.00,-9.61,-114.30	0/0:48:48,0:40:-0.00,-15.03,-181.44	0/0:37:37,0:40:-0.00,-11.72,-140.41	0/0:59:59,0:40:0.00,-18.34,-222.47	0/1:46:24,22:40:-67.64,0.00,-77.49
829	BADN01009058.1	5260	112164:12:-	C	T	.	PASS	NS=305;AF=0.069	GT:DP:AD:GQ:GL	0/0:36:36,0:40:-0.00,-11.69,-134.76	0/1:13:10,3:40:-6.32,-0.00,-33.92	0/0:33:33,0:40:-0.00,-10.79,-123.68	1/1:44:0,44:40:-160.87,-12.37,-0.00	0/0:35:35,0:40:-0.00,-11.39,-131.07	0/0:45:45,0:40:-0.00,-14.40,-168.02	0/0:31:31,0:40:-0.00,-10.19,-116.29	0/1:40:16,24:40:-75.80,0.00,-47.96	0/0:59:59,0:40:-0.00,-18.61,-219.76	0/0:42:42,0:40:-0.00,-13.50,-156.94	0/0:25:25,0:40:-0.00,-8.38,-94.11	0/0:36:36,0:40:-0.00,-11.69,-134.76	0/0:57:57,0:40:0.00,-18.01,-212.37	0/0:30:30,0:40:-0.00,-9.88,-112.59	0/0:30:30,0:40:-0.00,-9.88,-112.59	0/0:25:25,0:40:-0.00,-8.38,-94.11	0/0:36:36,0:40:-0.00,-11.69,-134.76	0/0:146:146,0:40:0.00,-44.79,-541.26	0/0:90:90,0:40:0.00,-27.94,-334.31	0/0:220:220,0:40:0.00,-67.06,-814.71	0/0:97:97,0:40:-0.00,-30.05,-360.18	0/0:260:260,0:40:0.00,-79.10,-962.53	0/0:238:238,0:40:0.00,-72.48,-881.23	0/0:14:14,0:40:-0.00,-5.07,-53.47	0/1:362:203,158:40:-474.37,0.00,-642.40	0/0:12:12,0:40:-0.00,-4.47,-46.07	0/0:26:26,0:40:-0.00,-8.68,-97.81	0/0:21:21,0:40:-0.00,-7.18,-79.33	0/0:33:33,0:40:-0.00,-10.79,-123.68	0/0:48:48,0:40:-0.00,-15.30,-179.11	0/0:37:37,0:40:-0.00,-11.99,-138.46	0/0:30:30,0:40:-0.00,-9.88,-112.59	0/0:19:19,0:40:-0.00,-6.57,-71.94	0/0:269:269,0:40:0.00,-81.81,-995.79	0/0:42:42,0:40:-0.00,-13.50,-156.94	0/0:29:29,0:40:-0.00,-9.58,-108.90	0/0:36:36,0:40:-0.00,-11.69,-134.76	0/0:38:38,0:40:-0.00,-12.29,-142.15	0/0:34:33,1:40:-0.00,-7.39,-119.98	0/0:33:33,0:40:-0.00,-10.79,-123.68
832	BADN01009072.1	2757	112308:8:+	G	A	.	PASS	NS=304;AF=0.117	GT:DP:AD:GQ:GL	0/1:25:13,12:40:-42.21,0.00,-48.46	0/0:22:22,0:40:-0.00,-7.12,-94.16	0/0:33:33,0:40:-0.00,-10.43,-140.21	0/0:68:68,0:40:0.00,-20.97,-286.72	0/0:65:65,0:40:0.00,-20.06,-274.16	0/1:74:37,37:40:-132.11,0.00,-134.18	0/0:68:68,0:40:0.00,-20.97,-286.72	0/0:85:85,0:40:-0.00,-26.08,-357.88	0/0:87:87,0:40:0.00,-26.69,-366.25	0/0:82:82,0:40:0.00,-25.18,-345.32	0/0:66:66,0:40:0.00,-20.37,-278.35	0/0:41:41,0:40:-0.00,-12.84,-173.70	0/0:83:83,0:40:0.00,-25.48,-349.51	0/1:61:38,23:40:-77.42,0.00,-142.28	0/0:66:66,0:40:0.00,-20.37,-278.35	0/0:43:42,1:40:-0.00,-9.26,-173.70	0/0:77:77,0:40:0.00,-23.68,-324.39	0/0:204:203,1:40:0.00,-57.72,-847.65	./.	0/0:189:189,0:40:-0.00,-57.39,-793.23	0/0:150:150,0:40:0.00,-45.65,-629.98	0/1:354:171,183:40:-658.99,0.00,-610.83	0/1:305:149,156:40:-560.72,0.00,-533.48	0/1:49:28,21:40:-72.66,0.00,-104.03	0/0:497:496,1:40:0.00,-145.91,-2074.16	0/0:40:40,0:40:-0.00,-12.54,-169.51	0/0:74:74,0:40:0.00,-22.77,-311.84	0/0:71:71,0:40:-0.00,-21.87,-299.28	0/0:97:97,0:40:-0.00,-29.70,-408.12	0/0:105:105,0:40:-0.00,-32.10,-441.60	0/1:74:35,39:40:-140.48,0.00,-125.81	0/0:60:60,0:40:0.00,-18.56,-253.23	0/0:68:68,0:40:0.00,-20.97,-286.72	0/0:413:413,0:40:-0.00,-124.81,-1730.90	0/1:75:36,39:40:-140.18,0.00,-129.69	0/1:50:29,21:40:-72.36,0.00,-107.92	0/0:102:102,0:40:0.00,-31.20,-429.05	0/0:51:51,0:40:-0.00,-15.85,-215.56	0/0:94:94,0:40:-0.00,-28.79,-395.56	0/1:47:23,24:40:-85.82,0.00,-83.70
845	BADN01009316.1	10472	114581:169:-	G	A	.	PASS	NS=300;AF=0.067	GT:DP:AD:GQ:GL	0/0:9:9,0:40:-0.00,-3.47,-32.08	0/1:5:1,4:38:-11.05,-0.00,-3.18	0/0:5:5,0:29:-0.00,-2.27,-18.76	0/1:27:11,16:40:-44.37,0.00,-29.85	0/0:168:168,0:40:0.00,-51.30,-561.29	0/0:163:161,1:40:0.00,-46.17,-534.66	0/0:188:188,0:40:0.00,-57.32,-627.85	0/1:196:105,91:40:-243.16,0.00,-291.87	0/0:195:195,0:40:0.00,-59.42,-651.15	0/0:268:264,2:40:0.00,-74.13,-874.15	1/1:277:0,276:40:-916.51,-81.67,0.00	./.	0/0:288:288,0:40:0.00,-87.40,-960.69	0/0:140:140,0:40:0.00,-42.88,-468.09	0/0:155:154,1:40:0.00,-44.06,-511.36	0/0:14:14,0:40:-0.00,-4.97,-48.72	0/0:178:178,0:40:0.00,-54.31,-594.57	0/1:55:31,24:40:-62.57,0.00,-87.99	0/0:27:27,0:40:-0.00,-8.88,-91.99	./.	0/0:48:48,0:40:-0.00,-15.20,-161.88	0/0:96:96,0:40:0.00,-29.64,-321.64	0/0:93:93,0:40:0.00,-28.74,-311.66	0/0:156:155,1:40:0.00,-44.36,-514.69	0/0:156:156,0:40:0.00,-47.69,-521.35	0/0:136:136,0:40:0.00,-41.67,-454.78	0/0:187:186,0:40:0.00,-56.72,-621.20	0/1:175:81,94:40:-259.46,0.00,-218.31	0/0:253:252,0:40:0.00,-76.57,-840.87	0/0:246:245,1:40:0.00,-71.44,-814.24	0/1:185:104,80:40:-210.16,0.00,-292.16	0/0:242:242,0:40:0.00,-73.56,-807.59	0/1:163:80,82:40:-223.43,0.00,-218.89	0/1:88:36,52:40:-145.84,0.00,-94.71	0/0:175:174,1:40:0.00,-50.08,-577.93	0/0:66:66,0:40:-0.00,-20.62,-221.79	0/0:185:185,0:40:-0.00,-56.42,-617.87	0/1:210:120,90:40:-235.62,0.00,-337.59	0/1:212:99,113:40:-311.57,0.00,-267.09	0/0:130:130,0:40:0.00,-39.87,-434.81
896	BADN01009859.1	3509	120192:44:-	C	T	.	PASS	NS=307;AF=0.050	GT:DP:AD:GQ:GL	0/1:5:4,1:24:-1.88,-0.01,-17.04	0/1:3:2,1:31:-2.48,-0.00,-8.96	0/0:12:12,0:40:-0.00,-4.57,-54.21	0/0:23:23,0:40:-0.00,-7.88,-101.95	0/0:229:229,0:40:0.00,-69.89,-995.82	0/0:204:203,1:40:0.00,-58.03,-878.66	0/0:241:241,0:40:0.00,-73.50,-1047.89	0/0:254:254,0:40:0.00,-77.42,-1104.30	0/1:367:189,178:40:-660.95,0.00,-710.82	0/0:280:280,0:40:-0.00,-85.24,-1217.12	0/0:320:320,0:40:0.00,-97.28,-1390.69	0/0:185:185,0:40:0.00,-56.65,-804.90	0/0:298:297,1:40:0.00,-86.32,-1286.55	0/0:247:247,0:40:-0.00,-75.31,-1073.93	0/0:243:243,0:40:-0.00,-74.10,-1056.57	0/0:16:16,0:40:-0.00,-5.78,-71.57	0/0:201:201,0:40:0.00,-61.46,-874.32	0/0:124:124,0:40:0.00,-38.28,-540.21	0/0:62:62,0:40:0.00,-19.62,-271.17	0/0:149:149,0:40:-0.00,-45.81,-648.69	0/0:49:49,0:40:-0.00,-15.71,-214.76	0/0:190:190,0:40:-0.00,-58.15,-826.59	0/0:188:188,0:40:0.00,-57.55,-817.91	0/0:184:184,0:40:0.00,-56.35,-800.56	0/0:264:262,2:40:0.00,-71.75,-1130.34	0/0:208:208,0:40:0.00,-63.57,-904.70	0/0:325:325,0:40:0.00,-98.79,-1412.39	0/0:229:229,0:40:0.00,-69.89,-995.82	0/0:228:228,0:40:-0.00,-69.59,-991.48	0/0:364:364,0:40:-0.00,-110.53,-1581.62	0/0:235:234,1:40:0.00,-67.36,-1013.18	0/1:301:164,137:40:-502.91,0.00,-622.21	0/0:161:161,0:40:-0.00,-49.42,-700.76	0/0:237:237,0:40:0.00,-72.30,-1030.54	0/0:252:252,0:40:-0.00,-76.81,-1095.62	0/0:89:89,0:40:-0.00,-27.75,-388.33	0/0:255:255,0:40:0.00,-77.72,-1108.64	0/0:269:269,0:40:0.00,-81.93,-1169.39	0/0:254:254,0:40:0.00,-77.42,-1104.30	0/0:228:228,0:40:-0.00,-69.59,-991.48
898	BADN01009913.1	2410	120639:79:-	C	T	.	PASS	NS=308;AF=0.089	GT:DP:AD:GQ:GL	0/0:19:19,0:40:-0.00,-6.46,-77.55	0/0:6:6,0:32:-0.00,-2.55,-25.61	0/0:13:13,0:40:-0.00,-4.66,-53.58	0/0:41:41,0:40:-0.00,-13.09,-165.46	0/0:159:159,0:40:-0.00,-48.60,-636.97	0/0:165:165,0:40:-0.00,-50.41,-660.94	0/1:159:71,88:40:-303.03,0.00,-236.74	0/0:163:163,0:40:0.00,-49.81,-652.95	0/0:178:178,0:40:0.00,-54.32,-712.89	0/0:181:181,0:40:-0.00,-55.22,-724.88	0/0:232:232,0:40:0.00,-70.57,-928.66	0/0:107:107,0:40:-0.00,-32.95,-429.19	0/0:226:225,1:40:0.00,-64.77,-896.70	0/1:167:82,84:40:-284.94,0.00,-278.58	0/0:151:151,0:40:-0.00,-46.19,-605.00	0/1:21:17,4:40:-8.92,-0.00,-62.50	0/0:157:157,0:40:0.00,-48.00,-628.98	0/0:146:146,0:40:-0.00,-44.69,-585.02	0/1:64:43,21:40:-63.90,0.00,-153.45	0/0:160:160,0:40:0.00,-48.90,-640.97	0/0:104:104,0:40:0.00,-32.05,-417.20	0/1:280:129,151:40:-518.35,0.00,-432.07	0/0:244:244,0:40:0.00,-74.19,-976.61	0/0:116:116,0:40:0.00,-35.66,-465.15	0/0:412:412,0:40:-0.00,-124.75,-1647.91	0/0:111:111,0:40:0.00,-34.15,-445.17	0/0:149:149,0:40:0.00,-45.59,-597.01	0/1:146:62,84:40:-290.96,0.00,-204.69	0/1:206:99,107:40:-364.80,0.00,-334.47	0/0:273:273,0:40:0.00,-82.91,-1092.49	0/0:178:178,0:40:0.00,-54.32,-712.89	0/0:205:205,0:40:0.00,-62.45,-820.78	0/0:148:148,0:40:0.00,-45.29,-593.02	0/0:249:249,0:40:0.00,-75.69,-996.59	0/0:205:205,0:40:0.00,-62.45,-820.78	0/0:100:100,0:40:0.00,-30.84,-401.22	0/0:180:180,0:40:-0.00,-54.92,-720.88	0/1:188:107,81:40:-266.33,0.00,-371.86	0/1:228:117,111:40:-374.17,0.00,-399.77	0/0:164:164,0:40:0.00,-50.11,-656.95
903	BADN01009985.1	1015	121459:87:-	A	G	.	PASS	NS=304;AF=0.058	GT:DP:AD:GQ:GL	0/0:13:13,0:40:-0.00,-4.77,-63.54	0/0:2:2,0:20:-0.01,-1.47,-11.59	0/0:11:11,0:40:-0.00,-4.16,-54.09	0/0:25:25,0:40:-0.00,-8.38,-120.23	0/0:155:155,0:40:0.00,-47.51,-734.31	0/0:157:157,0:40:0.00,-48.11,-743.76	0/0:176:176,0:40:0.00,-53.83,-833.51	0/0:169:169,0:40:0.00,-51.73,-800.44	0/0:175:175,0:40:0.00,-53.53,-828.78	0/0:209:209,0:40:0.00,-63.77,-989.39	0/0:253:253,0:40:-0.00,-77.01,-1197.24	0/0:88:88,0:40:-0.00,-27.34,-417.82	0/0:248:248,0:40:0.00,-75.51,-1173.62	0/1:122:61,61:40:-250.57,0.00,-252.70	0/0:173:173,0:40:-0.00,-52.93,-819.34	0/1:15:13,2:40:-4.08,-0.00,-58.17	0/0:148:148,0:40:-0.00,-45.40,-701.24	0/0:103:103,0:40:-0.00,-31.86,-488.68	0/0:41:41,0:40:-0.00,-13.19,-195.80	0/0:130:130,0:40:0.00,-39.99,-616.22	0/0:79:79,0:40:-0.00,-24.63,-375.31	0/0:167:167,0:40:-0.00,-51.12,-790.99	0/0:177:177,0:40:0.00,-54.13,-838.23	0/0:110:110,0:40:0.00,-33.96,-521.74	0/0:277:277,0:40:0.00,-84.24,-1310.61	0/0:125:125,0:40:0.00,-38.48,-592.60	0/0:205:205,0:40:0.00,-62.56,-970.50	0/1:145:55,90:40:-380.64,0.00,-217.44	0/0:199:199,0:40:0.00,-60.76,-942.15	0/1:246:111,135:40:-562.80,0.00,-451.56	0/0:166:165,1:40:0.00,-46.10,-776.82	0/0:196:196,0:40:-0.00,-59.85,-927.98	0/0:153:153,0:40:0.00,-46.91,-724.86	0/0:206:206,0:40:0.00,-62.86,-975.22	0/0:133:133,0:40:0.00,-40.89,-630.39	0/0:50:50,0:40:-0.00,-15.90,-238.32	0/0:80:80,0:40:0.00,-24.93,-380.03	0/0:174:174,0:40:-0.00,-53.23,-824.06	0/1:176:100,76:40:-305.17,0.00,-420.67	0/0:130:130,0:40:0.00,-39.99,-616.22
920	BADN01010304.1	4198	124844:120:+	T	C	.	PASS	NS=304;AF=0.153	GT:DP:AD:GQ:GL	0/1:32:4,28:40:-107.59,-0.00,-8.42	0/0:28:28,0:40:-0.00,-8.81,-119.24	0/0:23:23,0:40:-0.00,-7.31,-98.24	0/0:82:82,0:40:0.00,-25.07,-346.05	0/0:103:103,0:40:0.00,-31.39,-434.26	0/1:80:39,41:40:-147.74,0.00,-140.98	0/1:88:56,32:40:-107.53,0.00,-209.98	0/1:100:47,53:40:-192.13,0.00,-168.56	0/0:133:133,0:40:-0.00,-40.42,-560.26	0/0:97:97,0:40:0.00,-29.58,-409.06	0/0:124:124,0:40:0.00,-37.71,-522.46	0/1:36:16,20:40:-72.78,0.00,-57.62	0/0:96:96,0:40:0.00,-29.28,-404.86	0/0:48:48,0:40:-0.00,-14.83,-203.25	0/0:73:73,0:40:0.00,-22.36,-308.25	0/1:37:17,20:40:-72.48,0.00,-61.52	0/0:74:74,0:40:0.00,-22.66,-312.45	0/1:204:106,98:40:-349.83,0.00,-385.07	0/0:92:92,0:40:-0.00,-28.08,-388.05	0/0:251:251,0:40:0.00,-75.93,-1055.89	0/0:205:205,0:40:0.00,-62.09,-862.68	0/0:440:439,0:40:0.00,-132.52,-1845.52	0/1:357:187,170:40:-606.19,0.00,-679.23	0/1:51:28,23:40:-80.87,0.00,-103.51	0/1:529:265,264:40:-949.24,0.00,-955.07	0/0:57:57,0:40:-0.00,-17.54,-241.05	0/0:69:69,0:40:0.00,-21.15,-291.45	0/0:72:72,0:40:-0.00,-22.06,-304.05	0/1:128:60,68:40:-246.70,0.00,-214.74	0/0:163:163,0:40:0.00,-49.45,-686.27	0/1:107:51,56:40:-202.62,0.00,-183.26	0/0:104:104,0:40:-0.00,-31.69,-438.46	0/0:54:54,0:40:0.00,-16.64,-228.45	0/1:308:158,150:40:-536.94,0.00,-572.18	0/0:83:83,0:40:0.00,-25.37,-350.25	0/1:43:22,21:40:-74.88,0.00,-80.71	0/0:115:115,0:40:0.00,-35.00,-484.66	0/0:61:61,0:40:0.00,-18.74,-257.85	0/0:86:86,0:40:0.00,-26.27,-362.85	0/0:73:73,0:40:0.00,-22.36,-308.25
934	BADN01010513.1	3615	126736:158:-	T	C	.	PASS	NS=306;AF=0.222	GT:DP:AD:GQ:GL	0/0:18:18,0:40:-0.00,-5.63,-57.31	0/0:5:5,0:23:-0.01,-1.73,-16.74	0/1:19:9,10:40:-25.29,0.00,-23.29	0/1:43:20,23:40:-58.65,0.00,-50.41	0/0:239:239,0:40:0.00,-72.08,-747.16	0/1:264:121,143:40:-366.78,0.00,-299.22	0/0:289:288,1:40:0.00,-84.00,-896.99	0/0:282:282,0:40:-0.00,-85.01,-881.38	0/1:341:159,181:40:-462.54,0.00,-394.99	0/1:382:203,178:40:-440.85,0.00,-520.00	0/1:362:170,192:40:-490.26,0.00,-422.71	0/0:150:150,0:40:0.00,-45.32,-469.34	0/0:348:348,0:40:-0.00,-104.86,-1087.40	0/1:305:165,139:40:-342.26,0.00,-424.54	0/0:241:241,0:40:0.00,-72.68,-753.40	0/1:23:15,8:40:-17.84,0.00,-40.81	0/0:267:266,0:40:0.00,-80.20,-831.44	0/0:151:150,0:40:0.00,-45.32,-469.34	0/1:66:33,33:40:-82.95,0.00,-84.07	0/0:130:130,0:40:0.00,-39.31,-406.91	0/1:71:45,26:40:-59.59,0.00,-120.02	0/1:291:144,146:40:-368.32,0.00,-363.20	0/1:231:129,101:40:-245.90,0.00,-334.42	0/0:206:204,2:40:-0.00,-55.92,-631.66	0/1:386:181,204:40:-520.80,0.00,-450.13	0/1:260:142,118:40:-289.94,0.00,-365.98	0/1:317:171,145:40:-357.38,0.00,-439.66	0/0:227:227,0:40:0.00,-68.47,-709.70	0/0:307:301,4:40:0.00,-79.44,-928.21	0/1:441:223,218:40:-547.66,0.00,-564.39	0/0:325:324,1:40:-0.00,-94.82,-1009.36	0/0:367:364,0:40:0.00,-109.67,-1137.35	0/1:294:152,142:40:-354.63,0.00,-386.97	0/0:290:290,0:40:0.00,-87.42,-906.35	0/1:274:138,136:40:-341.92,0.00,-349.28	0/0:111:111,0:40:-0.00,-33.59,-347.61	0/0:368:368,0:40:0.00,-110.87,-1149.83	0/0:338:337,1:40:0.00,-98.73,-1049.94	0/0:330:325,5:40:0.00,-83.84,-1000.00	0/1:259:115,143:40:-368.58,0.00,-282.30
939	BADN01010555.1	3205	127103:165:+	T	C	.	PASS	NS=302;AF=0.053	GT:DP:AD:GQ:GL	0/0:1:1,0:17:-0.03,-1.24,-4.95	0/0:1:1,0:17:-0.03,-1.24,-4.95	0/0:5:5,0:30:-0.00,-2.42,-17.27	0/0:13:12,1:23:-0.01,-1.75,-35.79	0/0:160:160,0:40:0.00,-49.02,-495.61	0/0:138:138,0:40:0.00,-42.41,-427.71	0/0:179:178,0:40:0.00,-54.44,-551.16	./.	0/0:233:232,0:40:0.00,-70.67,-717.80	0/0:240:240,0:40:0.00,-73.08,-742.49	0/0:299:297,1:40:0.00,-87.43,-915.31	0/0:133:133,0:40:-0.00,-40.91,-412.28	0/0:325:324,1:40:0.00,-95.55,-998.64	0/0:225:225,0:40:0.00,-68.57,-696.20	0/0:188:187,1:40:0.00,-54.36,-575.85	0/0:10:10,0:40:-0.00,-3.92,-32.70	0/0:180:179,0:40:0.00,-54.74,-554.24	0/0:39:39,0:40:-0.00,-12.64,-122.19	0/0:15:15,0:40:-0.00,-5.43,-48.13	0/0:55:55,0:40:0.00,-17.45,-171.57	0/0:22:22,0:40:-0.00,-7.53,-69.73	0/0:133:133,0:40:-0.00,-40.91,-412.28	0/1:115:63,51:40:-122.20,0.00,-161.06	0/0:150:150,0:40:-0.00,-46.02,-464.75	0/0:214:211,0:40:0.00,-64.36,-653.00	0/0:211:211,0:40:0.00,-64.36,-653.00	0/0:210:210,0:40:-0.00,-64.06,-649.91	0/0:164:164,0:40:0.00,-50.23,-507.95	0/0:247:245,1:40:0.00,-71.80,-754.84	0/0:284:283,0:40:0.00,-86.01,-875.19	0/0:236:235,0:40:0.00,-71.58,-727.06	0/0:264:264,0:40:0.00,-80.29,-816.56	0/0:159:159,0:40:0.00,-48.72,-492.52	0/0:115:115,0:40:0.00,-35.49,-356.73	0/0:198:198,0:40:0.00,-60.45,-612.88	0/0:54:54,0:40:0.00,-17.15,-168.48	0/0:257:256,1:40:0.00,-75.10,-788.78	0/0:260:260,0:40:0.00,-79.09,-804.21	0/1:216:118,98:40:-236.57,0.00,-300.13	0/0:137:137,0:40:-0.00,-42.11,-424.63
957	BADN01010769.1	10609	129893:97:+	T	C	.	PASS	NS=303;AF=0.054	GT:DP:AD:GQ:GL	0/0:15:15,0:40:-0.00,-5.38,-62.22	0/0:1:1,0:16:-0.03,-1.20,-6.17	0/1:21:14,7:40:-20.85,0.00,-51.02	0/1:23:14,9:40:-28.26,0.00,-50.42	0/0:205:204,0:40:0.00,-62.27,-819.26	0/0:223:223,0:40:-0.00,-67.99,-895.36	0/0:190:190,0:40:0.00,-58.06,-763.18	0/0:282:282,0:40:-0.00,-85.75,-1131.69	0/0:299:299,0:40:0.00,-90.86,-1199.78	0/0:322:322,0:40:-0.00,-97.79,-1291.91	0/0:323:323,0:40:-0.00,-98.09,-1295.92	0/0:150:150,0:40:0.00,-46.02,-602.96	0/0:318:317,1:40:0.00,-92.58,-1267.88	0/0:230:230,0:40:0.00,-70.10,-923.40	0/0:200:200,0:40:0.00,-61.07,-803.24	0/1:15:11,4:40:-10.64,-0.00,-40.81	0/0:209:209,0:40:0.00,-63.78,-839.29	0/0:52:52,0:40:0.00,-16.52,-210.42	./.	0/0:86:86,0:40:0.00,-26.75,-346.61	0/0:47:47,0:40:-0.00,-15.02,-190.39	0/0:202:202,0:40:0.00,-61.67,-811.25	0/0:158:158,0:40:0.00,-48.43,-635.01	0/0:163:163,0:40:0.00,-49.93,-655.03	0/0:279:279,0:40:-0.00,-84.84,-1119.67	0/0:187:187,0:40:0.00,-57.15,-751.17	0/0:201:200,0:40:0.00,-61.07,-803.24	0/0:143:143,0:40:0.00,-43.91,-574.92	0/0:279:279,0:40:-0.00,-84.84,-1119.67	0/0:315:315,0:40:0.00,-95.68,-1263.87	0/0:245:245,0:40:-0.00,-74.61,-983.49	0/0:309:309,0:40:0.00,-93.87,-1239.84	0/0:223:223,0:40:-0.00,-67.99,-895.36	0/0:146:146,0:40:-0.00,-44.81,-586.94	0/0:276:276,0:40:0.00,-83.94,-1107.66	0/0:79:79,0:40:0.00,-24.65,-318.57	0/0:257:257,0:40:0.00,-78.22,-1031.55	0/0:248:248,0:40:-0.00,-75.51,-995.50	0/0:244:244,0:40:0.00,-74.31,-979.48	0/0:210:210,0:40:-0.00,-64.08,-843.29
960	BADN01010860.1	1567	131209:99:-	C	T	.	PASS	NS=305;AF=0.079	GT:DP:AD:GQ:GL	0/0:16:16,0:40:-0.00,-5.55,-67.43	0/1:6:3,3:40:-9.74,-0.00,-11.67	0/1:16:7,9:40:-31.29,0.00,-25.04	0/1:39:20,19:40:-65.30,0.00,-71.33	0/0:179:179,0:40:0.00,-54.62,-734.67	0/0:202:202,0:40:0.00,-61.54,-828.82	0/0:221:221,0:40:-0.00,-67.26,-906.60	0/1:232:118,114:40:-396.09,0.00,-414.40	0/0:237:237,0:40:-0.00,-72.07,-972.09	0/0:231:229,2:40:0.00,-62.08,-931.16	0/0:253:253,0:40:0.00,-76.89,-1037.59	0/1:164:82,82:40:-285.56,0.00,-287.50	0/0:297:297,0:40:-0.00,-90.13,-1217.70	0/0:166:166,0:40:0.00,-50.70,-681.46	0/0:155:155,0:40:0.00,-47.39,-636.43	./.	0/1:196:90,106:40:-374.18,0.00,-310.62	0/0:101:101,0:40:-0.00,-31.14,-415.38	0/0:39:39,0:40:-0.00,-12.48,-161.58	0/0:122:122,0:40:0.00,-37.46,-501.34	0/0:68:68,0:40:-0.00,-21.21,-280.30	0/0:190:190,0:40:0.00,-57.93,-779.70	0/0:168:168,0:40:-0.00,-51.31,-689.64	0/0:133:133,0:40:0.00,-40.77,-546.37	0/0:305:305,0:40:0.00,-92.54,-1250.45	0/0:152:152,0:40:-0.00,-46.49,-624.15	0/0:257:257,0:40:-0.00,-78.09,-1053.96	0/1:157:80,77:40:-267.20,0.00,-281.42	0/0:223:223,0:40:-0.00,-67.86,-914.79	0/1:292:151,141:40:-488.55,0.00,-531.43	0/0:203:203,0:40:-0.00,-61.84,-832.92	0/1:276:147,129:40:-444.25,0.00,-519.87	0/0:185:185,0:40:-0.00,-56.42,-759.23	0/0:198:197,1:40:0.00,-56.24,-804.26	0/1:205:99,106:40:-371.47,0.00,-344.75	0/0:74:74,0:40:-0.00,-23.01,-304.86	0/0:231:231,0:40:0.00,-70.27,-947.53	0/0:261:261,0:40:0.00,-79.30,-1070.34	0/0:258:258,0:40:-0.00,-78.39,-1058.06	0/0:168:168,0:40:-0.00,-51.31,-689.64
967	BADN01010947.1	2173	132358:231:+	G	A	.	PASS	NS=303;AF=0.069	GT:DP:AD:GQ:GL	0/0:9:9,0:40:-0.00,-3.46,-28.59	0/0:3:3,0:22:-0.01,-1.66,-10.95	0/0:2:2,0:19:-0.02,-1.37,-8.02	0/0:7:7,0:35:-0.00,-2.86,-22.71	0/0:278:278,0:40:-0.00,-84.30,-819.92	0/0:209:206,2:40:0.00,-57.38,-602.23	0/0:173:173,0:40:0.00,-52.74,-511.04	0/0:278:277,0:40:0.00,-84.00,-816.97	0/0:334:334,0:40:0.00,-101.13,-984.65	0/0:353:352,0:40:0.00,-106.54,-1037.60	0/0:408:408,0:40:0.00,-123.37,-1202.34	0/0:120:120,0:40:0.00,-36.82,-355.12	0/0:390:390,0:40:0.00,-117.96,-1149.39	0/0:246:246,0:40:0.00,-74.68,-725.78	0/0:285:285,0:40:0.00,-86.40,-840.51	0/0:13:13,0:40:-0.00,-4.66,-40.36	0/0:219:218,0:40:0.00,-66.27,-643.41	0/0:44:44,0:40:-0.00,-13.98,-131.55	0/0:12:12,0:40:-0.00,-4.36,-37.42	0/0:44:44,0:40:-0.00,-13.98,-131.55	0/1:34:17,17:40:-39.04,0.00,-41.16	0/0:136:136,0:40:-0.00,-41.62,-402.19	0/0:102:102,0:40:0.00,-31.41,-302.17	0/0:215:215,0:40:0.00,-65.37,-634.59	0/1:208:109,96:40:-220.04,0.00,-260.40	0/0:217:217,0:40:0.00,-65.97,-640.47	0/1:324:171,153:40:-351.96,0.00,-407.03	0/0:216:214,0:40:0.00,-65.07,-631.65	./.	0/0:455:451,1:40:0.00,-133.65,-1325.89	0/0:309:308,0:40:0.00,-93.32,-908.17	0/0:369:369,0:40:0.00,-111.65,-1087.61	0/0:223:220,2:40:0.00,-61.59,-643.41	0/0:123:123,0:40:0.00,-37.72,-363.95	0/0:302:299,0:40:0.00,-90.61,-881.69	0/1:36:23,13:40:-26.67,0.00,-58.21	0/0:438:437,1:40:0.00,-129.44,-1284.71	0/0:384:384,0:40:0.00,-116.16,-1131.74	0/0:326:326,0:40:0.00,-98.73,-961.12	0/0:193:193,0:40:0.00,-58.75,-569.87
983	BADN01011123.1	8171	133955:61:-	A	T	.	PASS	NS=306;AF=0.054	GT:DP:AD:GQ:GL	0/1:15:11,4:40:-8.68,-0.00,-35.43	0/0:1:1,0:17:-0.02,-1.29,-5.53	0/1:9:5,4:40:-10.49,-0.00,-16.00	0/0:12:12,0:40:-0.00,-4.57,-44.45	0/0:219:219,0:40:-0.00,-66.86,-777.21	0/0:194:194,0:40:0.00,-59.34,-688.71	0/0:255:255,0:40:0.00,-77.69,-904.64	0/0:292:292,0:40:-0.00,-88.83,-1035.62	0/0:306:306,0:40:0.00,-93.04,-1085.18	0/1:343:153,190:40:-568.41,0.00,-439.40	0/0:380:380,0:40:0.00,-115.31,-1347.13	0/0:146:146,0:40:-0.00,-44.89,-518.79	0/0:366:366,0:40:-0.00,-111.09,-1297.57	0/0:233:233,0:40:0.00,-71.07,-826.76	0/0:225:225,0:40:0.00,-68.67,-798.44	0/0:1:1,0:17:-0.02,-1.29,-5.53	0/1:238:130,108:40:-309.73,0.00,-389.58	0/0:61:61,0:40:0.00,-19.32,-217.90	0/0:11:11,0:40:-0.00,-4.27,-40.91	0/1:76:36,40:40:-117.76,0.00,-105.57	0/0:14:14,0:40:-0.00,-5.18,-51.53	0/0:195:195,0:40:-0.00,-59.64,-692.25	0/1:153:82,71:40:-204.33,0.00,-245.24	0/0:215:215,0:40:-0.00,-65.66,-763.05	0/0:248:247,1:40:0.00,-72.05,-872.78	0/0:197:197,0:40:0.00,-60.24,-699.33	0/0:227:227,0:40:-0.00,-69.27,-805.52	0/0:218:218,0:40:0.00,-66.56,-773.67	0/1:260:131,129:40:-377.45,0.00,-386.50	0/0:336:336,0:40:0.00,-102.07,-1191.37	0/0:334:334,0:40:-0.00,-101.46,-1184.29	0/0:324:324,0:40:0.00,-98.46,-1148.90	0/0:200:200,0:40:0.00,-61.14,-709.95	0/0:173:173,0:40:0.00,-53.02,-614.37	0/0:224:224,0:40:-0.00,-68.37,-794.91	0/0:81:81,0:40:0.00,-25.34,-288.70	0/0:342:341,1:40:0.00,-100.33,-1205.53	0/1:336:160,176:40:-520.96,0.00,-466.28	0/0:297:297,0:40:-0.00,-90.33,-1053.32	0/0:230:230,0:40:0.00,-70.17,-816.14
987	BADN01011156.1	6370	134343:62:+	G	A	.	PASS	NS=304;AF=0.071	GT:DP:AD:GQ:GL	0/1:11:4,7:40:-25.42,0.00,-15.21	0/1:8:5,3:40:-9.48,-0.00,-20.32	0/1:27:20,7:40:-20.61,0.00,-77.77	0/0:22:22,0:40:-0.00,-7.37,-95.06	0/0:161:161,0:40:0.00,-49.20,-680.37	0/0:140:140,0:40:-0.00,-42.88,-591.94	0/0:163:163,0:40:0.00,-49.81,-688.80	0/0:175:175,0:40:0.00,-53.42,-739.33	0/0:206:206,0:40:-0.00,-62.75,-869.86	0/1:211:112,99:40:-352.62,0.00,-409.79	0/0:211:211,0:40:-0.00,-64.25,-890.92	0/0:111:111,0:40:-0.00,-34.15,-469.83	0/0:245:244,0:40:0.00,-74.19,-1029.88	0/0:133:133,0:40:0.00,-40.78,-562.47	0/1:169:87,82:40:-293.68,0.00,-317.15	0/0:24:24,0:40:-0.00,-7.97,-103.48	0/0:130:130,0:40:0.00,-39.87,-549.84	0/1:148:58,90:40:-333.69,0.00,-201.36	0/0:54:54,0:40:-0.00,-17.00,-229.81	0/0:153:153,0:40:0.00,-46.80,-646.69	0/0:74:74,0:40:0.00,-23.02,-314.03	0/0:262:262,0:40:-0.00,-79.61,-1105.67	0/0:209:208,0:40:0.00,-63.35,-878.29	0/0:138:138,0:40:-0.00,-42.28,-583.52	0/0:341:341,0:40:0.00,-103.39,-1438.34	0/0:101:101,0:40:-0.00,-31.14,-427.72	0/0:203:203,0:40:-0.00,-61.85,-857.23	0/0:171:171,0:40:0.00,-52.21,-722.48	0/0:209:209,0:40:-0.00,-63.65,-882.50	0/0:244:244,0:40:0.00,-74.19,-1029.88	0/0:188:188,0:40:0.00,-57.33,-794.07	0/0:196:196,0:40:0.00,-59.74,-827.76	0/0:133:133,0:40:0.00,-40.78,-562.47	0/0:206:206,0:40:-0.00,-62.75,-869.86	0/1:212:94,118:40:-432.33,0.00,-333.69	0/0:62:62,0:40:-0.00,-19.41,-263.49	0/0:186:186,0:40:-0.00,-56.73,-785.65	0/0:175:175,0:40:0.00,-53.42,-739.33	0/0:210:207,3:40:0.00,-51.32,-861.44	0/0:140:140,0:40:-0.00,-42.88,-591.94
999	BADN01011288.1	1989	135873:55:-	C	T	.	PASS	NS=308;AF=0.080	GT:DP:AD:GQ:GL	0/0:27:27,0:40:-0.00,-8.93,-110.54	1/1:18:0,18:40:-70.82,-4.49,-0.00	0/0:23:23,0:40:-0.00,-7.72,-94.42	0/0:61:61,0:40:0.00,-19.16,-247.58	0/0:39:39,0:40:-0.00,-12.54,-158.91	0/1:45:17,28:40:-98.51,0.00,-55.90	0/1:16:12,4:40:-10.51,-0.00,-44.47	0/0:47:47,0:40:-0.00,-14.95,-191.15	0/1:19:11,8:40:-25.73,0.00,-39.54	0/0:24:24,0:40:-0.00,-8.02,-98.45	0/0:50:50,0:40:-0.00,-15.85,-203.24	0/0:14:14,0:40:-0.00,-5.01,-58.15	0/1:47:32,15:40:-45.51,0.00,-115.75	0/1:25:9,16:40:-56.16,0.00,-29.67	0/0:9:9,0:40:-0.00,-3.51,-38.00	0/1:37:33,4:40:-4.19,-0.00,-122.79	0/1:27:9,18:40:-63.62,0.00,-29.07	0/0:132:132,0:40:-0.00,-40.53,-533.74	0/0:75:75,0:40:0.00,-23.37,-304.00	0/1:156:65,91:40:-319.01,0.00,-215.95	0/0:152:152,0:40:-0.00,-46.55,-614.35	0/0:244:244,0:40:0.00,-74.24,-985.15	0/0:206:206,0:40:0.00,-62.80,-831.99	0/0:17:17,0:40:-0.00,-5.92,-70.24	0/0:391:391,0:40:-0.00,-118.49,-1577.62	0/0:19:19,0:40:-0.00,-6.52,-78.30	0/0:29:29,0:40:-0.00,-9.53,-118.61	0/0:20:20,0:40:-0.00,-6.82,-82.33	0/0:38:38,0:40:-0.00,-12.24,-154.88	0/0:48:48,0:40:-0.00,-15.25,-195.18	0/0:33:33,0:40:-0.00,-10.73,-134.73	0/0:23:23,0:40:-0.00,-7.72,-94.42	0/0:19:19,0:40:-0.00,-6.52,-78.30	0/0:271:271,0:40:-0.00,-82.37,-1093.97	0/1:45:25,20:40:-66.26,0.00,-88.14	0/0:17:17,0:40:-0.00,-5.92,-70.24	0/0:18:18,0:40:-0.00,-6.22,-74.27	0/0:26:26,0:40:-0.00,-8.63,-106.51	0/0:28:28,0:40:-0.00,-9.23,-114.57	0/0:16:16,0:40:-0.00,-5.62,-66.21
1003	BADN01011365.1	10899	136659:182:+	A	G	.	PASS	NS=305;AF=0.107	GT:DP:AD:GQ:GL	0/0:2:2,0:17:-0.02,-1.26,-8.56	0/0:3:3,0:21:-0.01,-1.55,-12.01	0/1:5:1,4:36:-11.71,-0.00,-2.94	0/0:3:3,0:21:-0.01,-1.55,-12.01	0/0:136:135,0:40:0.00,-41.25,-468.86	0/1:109:58,51:40:-143.09,0.00,-168.93	0/0:142:142,0:40:-0.00,-43.35,-493.09	0/1:163:108,55:40:-140.68,0.00,-325.74	0/0:202:201,0:40:0.00,-61.11,-697.29	0/0:193:193,0:40:0.00,-58.70,-669.60	0/0:239:239,0:40:0.00,-72.54,-828.81	0/0:63:63,0:40:0.00,-19.59,-219.66	0/0:103:103,0:40:0.00,-31.62,-358.10	0/0:59:59,0:40:0.00,-18.38,-205.82	0/0:148:148,0:40:0.00,-45.16,-513.85	0/0:2:2,0:17:-0.02,-1.26,-8.56	0/0:118:118,0:40:-0.00,-36.13,-410.02	0/0:41:41,0:40:-0.00,-12.97,-143.52	0/0:8:8,0:37:-0.00,-3.04,-29.30	1/1:42:0,42:40:-143.75,-11.65,-0.00	0/1:11:9,2:36:-2.98,-0.00,-28.83	0/1:70:31,39:40:-113.29,0.00,-87.22	0/1:55:30,25:40:-69.35,0.00,-88.27	0/0:127:127,0:40:0.00,-38.84,-441.17	0/1:104:51,53:40:-151.51,0.00,-146.21	0/0:109:109,0:40:0.00,-33.43,-378.87	0/0:146:146,0:40:0.00,-44.56,-506.93	0/0:111:111,0:40:0.00,-34.03,-385.79	0/0:155:154,1:40:0.00,-43.81,-531.16	0/0:195:195,0:40:0.00,-59.30,-676.52	0/0:162:161,1:40:0.00,-45.91,-555.38	0/0:191:188,0:40:0.00,-57.20,-652.29	0/0:165:165,0:40:0.00,-50.28,-572.69	0/0:60:60,0:40:0.00,-18.68,-209.28	0/1:144:75,69:40:-194.86,0.00,-217.24	0/0:15:15,0:40:-0.00,-5.14,-53.53	0/0:148:147,1:40:-0.00,-41.70,-506.93	0/0:207:207,0:40:-0.00,-62.91,-718.05	0/1:143:61,82:40:-240.15,0.00,-169.08	0/0:113:113,0:40:-0.00,-34.63,-392.71
1004	BADN01011374.1	10251	136715:68:-	C	G	.	PASS	NS=300;AF=0.293	GT:DP:AD:GQ:GL	0/0:18:18,0:40:-0.00,-6.06,-65.96	0/0:2:2,0:17:-0.02,-1.27,-7.74	0/0:17:17,0:40:-0.00,-5.76,-62.32	0/0:15:15,0:40:-0.00,-5.16,-55.04	0/1:136:73,62:40:-184.45,0.00,-224.93	0/0:55:55,0:40:0.00,-17.20,-200.67	0/0:95:95,0:40:-0.00,-29.23,-346.30	0/0:124:124,0:40:0.00,-37.96,-451.87	0/0:183:183,0:40:0.00,-55.72,-666.67	0/0:192:192,0:40:0.00,-58.42,-699.44	0/0:117:117,0:40:-0.00,-35.86,-426.39	0/0:85:85,0:40:0.00,-26.23,-309.89	0/0:195:195,0:40:0.00,-59.33,-710.36	0/0:63:63,0:40:0.00,-19.60,-229.79	0/0:106:106,0:40:-0.00,-32.54,-386.34	0/0:7:7,0:34:-0.00,-2.75,-25.92	0/0:126:126,0:40:0.00,-38.56,-459.16	0/1:45:23,22:40:-65.91,0.00,-69.98	0/0:32:32,0:40:-0.00,-10.28,-116.93	0/0:72:71,0:40:0.00,-22.01,-258.92	0/0:17:17,0:40:-0.00,-5.76,-62.32	0/0:49:49,0:40:-0.00,-15.39,-178.83	0/1:67:40,27:40:-77.49,0.00,-125.25	0/1:108:45,63:40:-196.22,0.00,-131.12	0/0:139:139,0:40:0.00,-42.48,-506.48	0/0:42:42,0:40:-0.00,-13.29,-153.34	0/0:145:145,0:40:-0.00,-44.28,-528.33	0/0:133:133,0:40:-0.00,-40.67,-484.64	0/0:163:163,0:40:0.00,-49.70,-593.86	0/0:204:204,0:40:0.00,-62.04,-743.13	0/1:169:74,95:40:-294.36,0.00,-218.34	0/0:187:187,0:40:0.00,-56.92,-681.24	0/0:124:124,0:40:0.00,-37.96,-451.87	0/1:90:41,49:40:-150.66,0.00,-121.97	0/0:130:130,0:40:0.00,-39.77,-473.72	0/0:47:47,0:40:-0.00,-14.79,-171.54	0/1:185:85,100:40:-307.75,0.00,-253.57	0/0:147:147,0:40:0.00,-44.88,-535.61	0/0:148:148,0:40:0.00,-45.18,-539.25	0/0:125:124,0:40:0.00,-37.96,-451.87
1005	BADN01011378.1	4248	136762:42:-	C	T	.	PASS	NS=306;AF=0.185	GT:DP:AD:GQ:GL	0/0:15:14,1:13:-0.06,-0.90,-53.55	0/1:9:2,7:40:-25.09,-0.00,-6.18	0/0:33:33,0:40:-0.00,-10.29,-133.93	1/1:80:0,80:40:-320.56,-23.23,-0.00	0/0:66:66,0:40:-0.00,-20.22,-266.66	0/0:75:75,0:40:0.00,-22.93,-302.86	0/0:60:60,0:40:0.00,-18.41,-242.52	0/1:69:31,38:40:-131.72,0.00,-104.76	0/0:83:83,0:40:-0.00,-25.34,-335.03	0/0:97:97,0:40:0.00,-29.55,-391.34	0/0:115:115,0:40:-0.00,-34.97,-463.74	0/0:57:57,0:40:0.00,-17.51,-230.46	1/1:102:0,102:40:-409.05,-29.85,0.00	0/1:58:31,27:40:-90.78,0.00,-108.07	0/1:72:30,42:40:-146.90,0.00,-99.84	0/1:38:23,15:40:-48.54,0.00,-81.92	0/0:65:65,0:40:0.00,-19.92,-262.63	0/0:139:139,0:40:0.00,-42.19,-560.27	0/0:61:61,0:40:-0.00,-18.71,-246.55	1/1:116:1,115:40:-457.31,-30.05,0.00	1/1:108:0,108:40:-433.18,-31.66,-0.00	0/1:256:142,114:40:-381.11,0.00,-494.93	0/0:248:248,0:40:0.00,-75.00,-998.67	0/0:43:43,0:40:-0.00,-13.30,-174.15	0/1:410:200,210:40:-720.87,0.00,-681.85	0/0:58:58,0:40:0.00,-17.81,-234.48	0/0:99:99,0:40:0.00,-30.15,-399.38	0/0:74:74,0:40:0.00,-22.63,-298.83	0/0:83:83,0:40:-0.00,-25.34,-335.03	0/0:109:108,1:40:0.00,-29.14,-431.56	0/0:62:62,0:40:0.00,-19.02,-250.57	0/0:94:94,0:40:0.00,-28.65,-379.27	0/0:51:51,0:40:-0.00,-15.70,-206.33	0/1:224:115,109:40:-370.63,0.00,-395.96	0/0:50:50,0:40:-0.00,-15.40,-202.30	0/1:49:29,20:40:-65.34,0.00,-102.74	0/1:76:39,37:40:-125.59,0.00,-134.83	0/0:68:68,0:40:0.00,-20.82,-274.70	0/1:76:34,42:40:-145.70,0.00,-114.72	0/0:64:64,0:40:0.00,-19.62,-258.61
1006	BADN01011401.1	2933	137036:7:+	T	A	.	PASS	NS=306;AF=0.054	GT:DP:AD:GQ:GL	0/1:8:6,2:40:-4.61,-0.00,-22.64	0/0:2:2,0:20:-0.01,-1.54,-10.10	0/0:18:18,0:40:-0.00,-6.34,-73.62	0/1:16:12,4:40:-10.15,-0.00,-44.06	0/0:268:268,0:40:-0.00,-81.59,-1066.46	0/0:187:187,0:40:0.00,-57.21,-744.78	0/0:230:230,0:40:-0.00,-70.15,-915.55	0/0:233:233,0:40:0.00,-71.05,-927.46	0/0:277:277,0:40:-0.00,-84.30,-1102.20	0/0:313:313,0:40:0.00,-95.13,-1245.17	0/0:352:352,0:40:0.00,-106.87,-1400.05	0/0:107:107,0:40:-0.00,-33.13,-427.07	0/0:320:320,0:40:0.00,-97.24,-1272.97	0/0:220:220,0:40:0.00,-67.14,-875.83	0/0:200:200,0:40:0.00,-61.12,-796.41	0/0:20:20,0:40:-0.00,-6.94,-81.57	0/0:171:171,0:40:0.00,-52.39,-681.24	0/0:71:71,0:40:0.00,-22.29,-284.10	0/0:20:20,0:40:-0.00,-6.94,-81.57	0/0:73:73,0:40:0.00,-22.90,-292.05	0/1:30:18,12:40:-37.70,0.00,-63.67	0/0:154:154,0:40:0.00,-47.28,-613.73	0/0:126:126,0:40:0.00,-38.85,-502.53	0/0:194:194,0:40:0.00,-59.31,-772.58	0/0:246:246,0:40:0.00,-74.97,-979.09	0/0:235:235,0:40:0.00,-71.65,-935.40	0/0:129:129,0:40:-0.00,-39.75,-514.44	0/1:192:88,104:40:-354.31,0.00,-292.91	0/0:249:249,0:40:-0.00,-75.87,-991.00	0/0:375:375,0:40:0.00,-113.79,-1491.39	0/0:214:214,0:40:0.00,-65.33,-852.01	0/0:344:343,1:40:0.00,-100.49,-1360.34	0/0:199:199,0:40:0.00,-60.82,-792.44	0/0:147:147,0:40:0.00,-45.17,-585.93	./.	0/0:61:61,0:40:0.00,-19.28,-244.39	0/1:314:157,157:40:-528.07,0.00,-530.21	0/0:323:323,0:40:0.00,-98.14,-1284.88	0/0:262:262,0:40:0.00,-79.78,-1042.63	0/0:162:162,0:40:-0.00,-49.68,-645.50
1008	BADN01011414.1	615	137165:45:+	C	T	.	PASS	NS=307;AF=0.135	GT:DP:AD:GQ:GL	0/0:22:22,0:40:-0.00,-7.10,-94.45	0/1:6:4,2:40:-6.16,-0.00,-16.18	0/0:27:27,0:40:-0.00,-8.61,-115.56	0/0:47:47,0:40:-0.00,-14.63,-199.98	0/1:187:95,92:40:-331.59,0.00,-345.84	0/0:190:190,0:40:0.00,-57.67,-803.64	0/0:151:151,0:40:0.00,-45.93,-639.00	0/0:195:195,0:40:0.00,-59.18,-824.74	0/0:213:213,0:40:-0.00,-64.60,-900.73	0/0:268:268,0:40:0.00,-81.15,-1132.90	0/0:218:218,0:40:-0.00,-66.10,-921.83	0/0:141:141,0:40:-0.00,-42.92,-596.79	0/1:275:122,153:40:-562.61,0.00,-433.33	0/0:182:182,0:40:0.00,-55.26,-769.86	0/0:151:151,0:40:0.00,-45.93,-639.00	0/0:29:29,0:40:-0.00,-9.21,-124.00	0/1:183:91,92:40:-332.80,0.00,-330.16	0/1:178:78,100:40:-368.07,0.00,-276.79	0/0:58:58,0:40:-0.00,-17.94,-246.42	0/0:174:174,0:40:0.00,-52.86,-736.09	0/1:90:45,45:40:-162.39,0.00,-163.97	0/1:323:172,151:40:-539.72,0.00,-629.95	0/0:267:267,0:40:-0.00,-80.85,-1128.68	0/0:136:136,0:40:0.00,-41.42,-575.68	0/0:466:465,1:40:0.00,-136.53,-1960.28	0/1:180:87,93:40:-337.92,0.00,-314.18	0/0:223:222,1:40:0.00,-63.38,-934.50	0/1:141:62,79:40:-290.56,0.00,-220.38	0/0:242:242,0:40:-0.00,-73.32,-1023.14	0/0:347:347,0:40:0.00,-104.93,-1466.38	0/0:218:217,1:40:0.00,-61.88,-913.39	0/0:218:218,0:40:-0.00,-66.10,-921.83	0/0:144:144,0:40:0.00,-43.83,-609.45	0/0:330:330,0:40:0.00,-99.81,-1394.62	0/0:219:218,0:40:0.00,-66.10,-921.83	0/0:66:66,0:40:-0.00,-20.35,-280.19	0/0:280:280,0:40:-0.00,-84.76,-1183.56	0/0:220:220,0:40:-0.00,-66.70,-930.28	0/0:230:230,0:40:-0.00,-69.71,-972.49	0/0:151:151,0:40:0.00,-45.93,-639.00
1019	BADN01011549.1	9301	138707:15:-	G	A	.	PASS	NS=308;AF=0.070	GT:DP:AD:GQ:GL	0/1:8:6,2:40:-4.07,-0.00,-20.99	0/1:2:0,2:15:-5.91,-0.04,-1.08	0/0:14:14,0:40:-0.00,-4.99,-53.19	0/1:23:17,6:40:-14.06,-0.00,-56.37	0/0:201:201,0:40:-0.00,-61.26,-731.23	0/0:189:189,0:40:-0.00,-57.65,-687.72	0/0:233:233,0:40:-0.00,-70.89,-847.26	0/0:261:261,0:40:0.00,-79.32,-948.78	0/0:268:267,0:40:0.00,-81.13,-970.54	0/0:339:333,4:40:0.00,-87.69,-1195.34	0/0:433:433,0:40:0.00,-131.08,-1572.43	0/1:142:73,69:40:-206.68,0.00,-223.60	0/0:335:335,0:40:-0.00,-101.59,-1217.10	0/0:243:243,0:40:0.00,-73.90,-883.51	0/0:204:204,0:40:0.00,-62.17,-742.11	0/0:11:11,0:40:-0.00,-4.09,-42.31	0/0:243:243,0:40:0.00,-73.90,-883.51	0/0:82:82,0:40:-0.00,-25.45,-299.75	0/0:40:40,0:40:-0.00,-12.82,-147.46	0/0:84:84,0:40:-0.00,-26.06,-307.00	0/0:70:70,0:40:-0.00,-21.84,-256.24	0/0:172:172,0:40:0.00,-52.54,-626.08	0/0:122:122,0:40:0.00,-37.49,-444.78	0/0:203:202,1:40:0.00,-58.24,-731.23	0/1:300:134,166:40:-510.84,0.00,-397.24	0/0:217:217,0:40:-0.00,-66.08,-789.24	0/0:276:276,0:40:0.00,-83.83,-1003.17	0/1:214:109,105:40:-315.54,0.00,-332.47	0/0:338:338,0:40:0.00,-102.49,-1227.97	0/0:381:380,0:40:0.00,-115.13,-1380.26	0/0:285:285,0:40:0.00,-86.54,-1035.80	0/0:299:299,0:40:-0.00,-90.76,-1086.56	0/1:219:126,93:40:-270.53,0.00,-392.61	0/0:185:185,0:40:0.00,-56.45,-673.21	0/0:233:233,0:40:-0.00,-70.89,-847.26	0/0:90:86,4:40:-0.00,-13.36,-299.75	0/0:307:306,0:40:0.00,-92.86,-1111.95	0/1:285:154,131:40:-388.45,0.00,-474.27	0/0:296:296,0:40:0.00,-89.85,-1075.69	0/0:201:201,0:40:-0.00,-61.26,-731.23
1057	BADN01012184.1	522	145748:33:+	G	A	.	PASS	NS=304;AF=0.061	GT:DP:AD:GQ:GL	0/0:10:10,0:40:-0.00,-3.81,-47.84	0/1:8:3,5:40:-19.50,-0.00,-12.84	0/0:17:17,0:40:-0.00,-5.92,-79.62	0/0:46:46,0:40:-0.00,-14.65,-211.31	0/0:86:86,0:40:0.00,-26.69,-392.94	0/0:30:30,0:40:-0.00,-9.83,-138.65	0/1:63:25,38:40:-152.79,0.00,-96.18	0/0:67:67,0:40:-0.00,-20.97,-306.66	0/0:63:63,0:40:0.00,-19.76,-288.50	0/0:82:82,0:40:-0.00,-25.48,-374.78	0/0:67:67,0:40:-0.00,-20.97,-306.66	0/0:51:51,0:40:-0.00,-16.15,-234.01	0/0:71:71,0:40:-0.00,-22.17,-324.83	0/0:67:67,0:40:-0.00,-20.97,-306.66	0/0:41:41,0:40:-0.00,-13.14,-188.60	0/0:39:39,0:40:-0.00,-12.54,-179.52	0/1:66:24,42:40:-170.05,0.00,-90.74	0/0:213:213,0:40:-0.00,-64.92,-969.63	0/0:70:70,0:40:0.00,-21.87,-320.29	0/0:200:200,0:40:-0.00,-61.00,-910.60	0/0:118:118,0:40:0.00,-36.32,-538.25	0/0:321:321,0:40:0.00,-97.43,-1460.04	0/0:313:313,0:40:-0.00,-95.02,-1423.71	0/0:29:29,0:40:-0.00,-9.53,-134.11	0/0:448:448,0:40:0.00,-135.66,-2036.72	0/0:47:47,0:40:-0.00,-14.95,-215.85	0/0:87:87,0:40:0.00,-26.99,-397.48	0/0:68:68,0:40:0.00,-21.27,-311.20	0/0:92:92,0:40:-0.00,-28.49,-420.18	0/0:91:91,0:40:0.00,-28.19,-415.64	0/0:76:76,0:40:-0.00,-23.68,-347.53	0/1:78:35,43:40:-170.98,0.00,-137.08	0/0:45:45,0:40:-0.00,-14.35,-206.77	0/0:311:311,0:40:0.00,-94.42,-1414.63	0/0:70:70,0:40:0.00,-21.87,-320.29	0/0:43:43,0:40:-0.00,-13.74,-197.68	0/0:85:85,0:40:0.00,-26.39,-388.40	0/0:53:53,0:40:0.00,-16.75,-243.09	0/1:81:6,75:40:-315.38,-0.00,-4.49	0/0:42:42,0:40:-0.00,-13.44,-193.14
1068	BADN01012270.1	535	146891:138:-	G	A	.	PASS	NS=302;AF=0.051	GT:DP:AD:GQ:GL	0/0:15:15,0:40:-0.00,-5.42,-57.14	0/0:1:1,0:17:-0.03,-1.24,-5.67	0/0:12:12,0:40:-0.00,-4.52,-46.11	0/0:35:35,0:40:-0.00,-11.44,-130.72	0/0:99:99,0:40:-0.00,-30.70,-366.17	0/0:99:99,0:40:-0.00,-30.70,-366.17	0/0:111:111,0:40:-0.00,-34.31,-410.31	0/0:112:111,0:40:0.00,-34.31,-410.31	0/0:93:93,0:40:0.00,-28.90,-344.09	0/0:112:112,0:40:-0.00,-34.61,-413.99	0/0:129:129,0:40:0.00,-39.73,-476.53	0/1:66:25,41:40:-130.06,0.00,-73.16	0/0:108:108,0:40:-0.00,-33.41,-399.28	0/0:88:88,0:40:0.00,-27.39,-325.70	0/0:83:83,0:40:0.00,-25.89,-307.31	0/0:13:13,0:40:-0.00,-4.82,-49.79	0/1:80:32,48:40:-151.60,0.00,-94.70	0/0:91:91,0:40:-0.00,-28.29,-336.74	./.	0/0:134:134,0:40:0.00,-41.23,-494.93	0/0:27:27,0:40:-0.00,-9.03,-101.29	0/0:224:224,0:40:0.00,-68.32,-826.02	0/1:220:111,109:40:-333.88,0.00,-343.20	0/0:67:67,0:40:-0.00,-21.07,-248.44	0/0:320:320,0:40:0.00,-97.21,-1179.19	0/0:68:68,0:40:-0.00,-21.37,-252.12	0/0:98:98,0:40:0.00,-30.40,-362.49	0/0:90:90,0:40:0.00,-27.99,-333.06	0/0:100:100,0:40:0.00,-31.00,-369.85	0/0:127:127,0:40:0.00,-39.13,-469.17	0/0:87:87,0:40:0.00,-27.09,-322.02	0/0:108:108,0:40:-0.00,-33.41,-399.28	0/0:79:79,0:40:0.00,-24.68,-292.59	0/0:252:252,0:40:0.00,-76.75,-929.03	0/0:102:102,0:40:0.00,-31.60,-377.20	0/0:41:41,0:40:-0.00,-13.25,-152.79	0/0:125:125,0:40:0.00,-38.53,-461.82	0/1:112:61,51:40:-153.01,0.00,-191.76	0/0:118:118,0:40:0.00,-36.42,-436.06	0/0:97:97,0:40:-0.00,-30.10,-358.81
1083	BADN01012429.1	8583	149022:45:-	T	C	.	PASS	NS=305;AF=0.130	GT:DP:AD:GQ:GL	0/0:9:9,0:39:-0.00,-3.22,-53.59	0/0:6:6,0:29:-0.00,-2.32,-36.26	0/0:13:13,0:40:-0.00,-4.42,-76.70	0/1:44:24,20:40:-101.80,0.00,-126.51	0/1:179:115,64:40:-315.40,0.00,-611.66	0/1:162:64,98:40:-516.96,0.00,-322.10	0/1:142:88,54:40:-268.75,0.00,-466.79	0/0:132:132,0:40:-0.00,-40.25,-764.28	0/0:209:209,0:40:0.00,-63.42,-1209.18	0/0:218:218,0:40:0.00,-66.13,-1261.18	0/0:223:223,0:40:0.00,-67.64,-1290.07	0/0:127:127,0:40:0.00,-38.74,-735.39	0/0:198:198,0:40:0.00,-60.11,-1145.63	0/1:160:75,85:40:-442.45,0.00,-386.26	0/0:120:120,0:40:-0.00,-36.63,-694.94	0/0:18:18,0:40:-0.00,-5.93,-105.59	0/1:139:65,74:40:-385.22,0.00,-334.80	0/0:78:77,1:40:0.00,-18.21,-440.71	0/0:36:36,0:40:-0.00,-11.35,-209.60	0/0:126:126,0:40:-0.00,-38.44,-729.61	0/0:59:59,0:40:0.00,-18.27,-342.49	0/1:205:103,102:40:-527.13,0.00,-534.50	0/0:182:182,0:40:0.00,-55.30,-1053.18	0/0:116:116,0:40:0.00,-35.43,-671.83	0/0:305:305,0:40:0.00,-92.32,-1763.87	0/0:149:149,0:40:0.00,-45.36,-862.51	0/0:198:198,0:40:0.00,-60.11,-1145.63	0/0:147:147,0:40:0.00,-44.76,-850.95	0/1:190:94,96:40:-496.98,0.00,-487.01	0/0:220:220,0:40:0.00,-66.74,-1272.74	./.	0/0:187:187,0:40:-0.00,-56.80,-1082.07	0/1:139:64,75:40:-390.99,0.00,-329.03	0/0:131:131,0:40:0.00,-39.94,-758.50	0/1:201:88,113:40:-591.89,0.00,-449.03	0/0:70:70,0:40:0.00,-21.58,-406.05	0/0:221:221,0:40:0.00,-67.04,-1278.52	0/0:197:197,0:40:0.00,-59.81,-1139.85	0/1:227:120,107:40:-549.40,0.00,-626.10	0/0:144:144,0:40:0.00,-43.86,-833.62
1099	BADN01012689.1	1859	152015:93:-	G	A	.	PASS	NS=307;AF=0.111	GT:DP:AD:GQ:GL	0/0:41:41,0:40:-0.00,-12.92,-163.90	0/0:34:34,0:40:-0.00,-10.82,-136.22	0/1:47:25,22:40:-72.26,0.00,-85.91	0/0:107:107,0:40:0.00,-32.79,-424.87	0/1:29:8,21:40:-73.72,0.00,-24.11	1/1:32:0,32:40:-124.75,-8.43,-0.00	0/0:25:25,0:40:-0.00,-8.11,-100.64	0/0:47:47,0:40:-0.00,-14.73,-187.63	0/0:39:39,0:40:-0.00,-12.32,-155.99	0/1:31:16,15:40:-49.40,0.00,-55.14	0/0:44:44,0:40:-0.00,-13.83,-175.76	0/0:21:21,0:40:-0.00,-6.90,-84.82	0/1:34:13,21:40:-72.22,0.00,-42.37	0/0:30:30,0:40:-0.00,-9.61,-120.41	0/1:18:7,11:40:-37.49,0.00,-23.46	0/0:36:36,0:40:-0.00,-11.42,-144.13	0/0:38:38,0:40:-0.00,-12.02,-152.04	0/0:161:161,0:40:-0.00,-49.04,-638.39	0/0:93:93,0:40:0.00,-28.57,-369.51	0/0:180:180,0:40:-0.00,-54.76,-713.52	0/0:134:133,1:40:0.00,-36.96,-523.72	0/0:380:380,0:40:-0.00,-114.96,-1504.34	0/0:264:263,1:40:0.00,-76.09,-1037.76	0/0:14:14,0:40:-0.00,-4.80,-57.14	0/1:464:201,263:40:-899.69,0.00,-656.32	0/0:27:27,0:40:-0.00,-8.71,-108.54	0/0:42:42,0:40:-0.00,-13.22,-167.86	0/0:31:31,0:40:-0.00,-9.91,-124.36	0/0:45:45,0:40:-0.00,-14.13,-179.72	0/0:40:40,0:40:-0.00,-12.62,-159.95	0/0:91:91,0:40:0.00,-27.97,-361.61	0/1:34:18,16:40:-52.45,0.00,-62.14	0/0:32:32,0:40:-0.00,-10.21,-128.32	0/0:407:406,1:40:0.00,-119.13,-1603.19	0/0:36:36,0:40:-0.00,-11.42,-144.13	0/0:47:47,0:40:-0.00,-14.73,-187.63	0/0:36:36,0:40:-0.00,-11.42,-144.13	0/0:22:22,0:40:-0.00,-7.20,-88.77	./.	0/0:34:34,0:40:-0.00,-10.82,-136.22
1113	BADN01012864.1	10835	153782:115:-	A	T	.	PASS	NS=303;AF=0.185	GT:DP:AD:GQ:GL	0/0:14:14,0:40:-0.00,-4.51,-35.28	0/1:9:2,7:38:-13.99,-0.00,-3.11	0/0:20:20,0:40:-0.00,-6.31,-49.86	0/0:25:25,0:40:-0.00,-7.81,-62.01	0/0:151:151,0:40:0.00,-45.53,-368.17	0/0:153:153,0:40:0.00,-46.13,-373.03	0/0:116:116,0:40:-0.00,-35.05,-283.12	0/0:125:124,1:40:0.00,-35.32,-300.13	0/0:151:151,0:40:0.00,-45.53,-368.17	0/1:157:67,90:40:-171.35,0.00,-116.73	0/1:195:91,104:40:-193.99,0.00,-163.67	0/0:123:123,0:40:0.00,-37.15,-300.13	0/1:179:83,96:40:-179.34,0.00,-149.02	0/1:113:57,56:40:-101.91,0.00,-105.61	0/0:102:102,0:40:0.00,-30.86,-249.11	./.	0/0:116:116,0:40:-0.00,-35.05,-283.12	0/0:74:74,0:40:0.00,-22.48,-181.07	0/0:38:38,0:40:-0.00,-11.70,-93.60	0/1:97:51,46:40:-82.41,0.00,-95.82	0/0:54:54,0:40:0.00,-16.49,-132.48	0/1:157:73,84:40:-156.77,0.00,-131.31	0/0:143:143,0:40:0.00,-43.14,-348.73	0/0:77:77,0:40:0.00,-23.38,-188.36	0/0:235:235,0:40:0.00,-70.69,-572.27	0/1:91:49,41:40:-72.35,0.00,-93.06	0/0:136:136,0:40:-0.00,-41.04,-331.72	0/1:139:47,92:40:-181.60,0.00,-73.53	0/0:145:145,0:40:-0.00,-43.74,-353.59	0/0:187:187,0:40:0.00,-56.31,-455.64	0/0:104:104,0:40:0.00,-31.46,-253.97	0/1:137:61,76:40:-143.32,0.00,-108.14	0/0:75:75,0:40:0.00,-22.78,-183.50	0/1:153:68,85:40:-160.40,0.00,-120.36	0/0:126:125,0:40:0.00,-37.75,-304.99	0/0:54:54,0:40:0.00,-16.49,-132.48	0/0:129:129,0:40:0.00,-38.95,-314.71	0/1:153:76,77:40:-140.96,0.00,-139.80	0/0:124:124,0:40:0.00,-37.45,-302.56	0/0:125:125,0:40:0.00,-37.75,-304.99
1130	BADN01013148.1	2145	156874:110:+	G	T	.	PASS	NS=306;AF=0.118	GT:DP:AD:GQ:GL	0/0:36:36,0:40:-0.00,-11.38,-143.46	0/0:10:10,0:40:-0.00,-3.55,-41.13	0/0:25:25,0:40:-0.00,-8.06,-100.17	0/1:65:23,42:40:-145.20,0.00,-72.19	0/0:76:76,0:40:0.00,-23.41,-300.89	0/1:64:34,30:40:-98.27,0.00,-115.79	0/0:66:66,0:40:0.00,-20.40,-261.53	0/0:107:107,0:40:0.00,-32.74,-422.90	0/1:97:36,61:40:-210.34,0.00,-113.73	0/0:109:109,0:40:0.00,-33.35,-430.77	0/0:109:109,0:40:0.00,-33.35,-430.77	0/1:62:34,28:40:-91.00,0.00,-116.39	0/0:119:119,0:40:-0.00,-36.36,-470.13	0/0:78:78,0:40:0.00,-24.02,-308.76	0/0:80:80,0:40:0.00,-24.62,-316.63	0/0:23:23,0:40:-0.00,-7.46,-92.30	0/0:71:71,0:40:0.00,-21.91,-281.21	0/0:171:170,1:40:0.00,-48.07,-666.91	0/1:76:29,47:40:-161.56,0.00,-92.50	0/0:199:199,0:40:0.00,-60.44,-784.98	0/0:104:103,1:40:0.00,-27.91,-403.22	0/0:270:270,0:40:0.00,-81.80,-1064.42	0/0:209:209,0:40:0.00,-63.44,-824.34	0/0:45:45,0:40:-0.00,-14.08,-178.88	0/0:449:449,0:40:0.00,-135.68,-1768.91	0/0:71:71,0:40:0.00,-21.91,-281.21	0/1:99:50,49:40:-162.51,0.00,-168.22	0/0:86:86,0:40:-0.00,-26.42,-340.25	0/0:129:129,0:40:-0.00,-39.37,-509.48	0/0:104:104,0:40:0.00,-31.84,-411.09	0/0:78:78,0:40:0.00,-24.02,-308.76	0/0:111:111,0:40:0.00,-33.95,-438.64	0/0:58:58,0:40:-0.00,-18.00,-230.05	1/1:294:1,293:40:-1147.46,-83.32,0.00	0/0:108:108,0:40:0.00,-33.05,-426.83	0/0:45:45,0:40:-0.00,-14.08,-178.88	0/0:111:111,0:40:0.00,-33.95,-438.64	0/0:79:79,0:40:0.00,-24.32,-312.70	0/1:72:42,30:40:-95.86,0.00,-144.86	0/0:71:71,0:40:0.00,-21.91,-281.21
1146	BADN01013373.1	14429	159156:108:+	A	T	.	PASS	NS=303;AF=0.069	GT:DP:AD:GQ:GL	0/0:16:16,0:40:-0.00,-5.56,-67.16	0/1:1:0,1:19:-3.02,-0.02,-1.39	0/0:15:15,0:40:-0.00,-5.26,-63.11	0/0:42:42,0:40:-0.00,-13.39,-172.36	0/0:48:48,0:40:-0.00,-15.20,-196.63	0/0:51:51,0:40:-0.00,-16.10,-208.77	0/0:30:30,0:40:-0.00,-9.78,-123.80	0/0:82:82,0:40:0.00,-25.43,-334.20	0/0:58:58,0:40:-0.00,-18.21,-237.10	0/0:70:70,0:40:0.00,-21.82,-285.65	0/0:74:74,0:40:-0.00,-23.02,-301.83	0/0:29:29,0:40:-0.00,-9.48,-119.76	0/0:79:79,0:40:-0.00,-24.53,-322.07	0/0:38:38,0:40:-0.00,-12.19,-156.17	0/0:38:38,0:40:-0.00,-12.19,-156.17	0/0:13:13,0:40:-0.00,-4.66,-55.02	0/0:22:22,0:40:-0.00,-7.37,-91.44	0/1:98:42,56:40:-196.34,0.00,-142.11	0/0:24:24,0:40:-0.00,-7.97,-99.53	0/1:91:44,47:40:-162.03,0.00,-152.31	0/0:60:60,0:40:0.00,-18.81,-245.19	0/0:307:307,0:40:0.00,-93.15,-1244.59	0/1:222:117,105:40:-357.28,0.00,-408.25	0/0:37:37,0:40:-0.00,-11.89,-152.13	0/0:296:296,0:40:-0.00,-89.84,-1200.08	0/0:29:29,0:40:-0.00,-9.48,-119.76	0/0:76:76,0:40:-0.00,-23.62,-309.93	0/0:28:28,0:40:-0.00,-9.18,-115.71	0/0:54:54,0:40:-0.00,-17.00,-220.91	0/0:88:88,0:40:0.00,-27.24,-358.48	0/0:63:63,0:40:0.00,-19.71,-257.33	0/0:40:40,0:40:-0.00,-12.79,-164.27	0/0:52:52,0:40:-0.00,-16.40,-212.82	0/0:235:235,0:40:-0.00,-71.48,-953.26	0/0:42:42,0:40:-0.00,-13.39,-172.36	0/0:15:15,0:40:-0.00,-5.26,-63.11	0/0:46:46,0:40:-0.00,-14.59,-188.54	0/0:45:45,0:40:-0.00,-14.29,-184.50	0/1:63:25,38:40:-134.04,0.00,-83.86	0/0:33:33,0:40:-0.00,-10.68,-135.94
1168	BADN01013541.1	1571	161236:99:-	G	A	.	PASS	NS=308;AF=0.078	GT:DP:AD:GQ:GL	0/0:13:13,0:40:-0.00,-4.70,-58.27	0/1:2:1,1:36:-2.95,-0.00,-4.77	0/0:14:14,0:40:-0.00,-5.01,-62.61	0/0:42:42,0:40:-0.00,-13.43,-184.18	0/0:202:202,0:40:-0.00,-61.60,-878.90	0/0:193:193,0:40:-0.00,-58.89,-839.82	0/0:208:208,0:40:-0.00,-63.40,-904.95	0/0:173:173,0:40:0.00,-52.87,-752.98	0/0:228:228,0:40:0.00,-69.42,-991.79	0/0:244:244,0:40:0.00,-74.24,-1061.27	0/1:275:119,156:40:-593.78,0.00,-434.95	0/0:129:129,0:40:0.00,-39.62,-561.94	0/1:286:140,146:40:-547.05,0.00,-522.82	0/1:156:76,80:40:-299.61,0.00,-284.06	0/0:146:146,0:40:0.00,-44.74,-635.75	0/1:23:20,3:40:-5.31,-0.00,-80.94	0/0:172:172,0:40:0.00,-52.57,-748.64	0/1:156:77,79:40:-295.27,0.00,-288.40	0/0:50:50,0:40:-0.00,-15.84,-218.92	0/0:153:153,0:40:0.00,-46.85,-666.14	0/1:122:69,53:40:-192.61,0.00,-263.90	0/0:361:361,0:40:0.00,-109.46,-1569.28	0/0:270:270,0:40:0.00,-82.06,-1174.16	0/0:151:151,0:40:0.00,-46.24,-657.46	0/0:451:451,0:40:-0.00,-136.55,-1960.06	0/0:156:156,0:40:0.00,-47.75,-679.17	0/0:260:258,2:40:0.00,-70.37,-1113.37	0/0:164:164,0:40:0.00,-50.16,-713.91	0/1:231:113,118:40:-442.03,0.00,-422.14	0/0:342:342,0:40:0.00,-103.74,-1486.78	0/1:231:122,109:40:-402.95,0.00,-461.22	0/0:231:231,0:40:0.00,-70.32,-1004.82	0/0:181:181,0:40:-0.00,-55.27,-787.72	0/0:267:267,0:40:-0.00,-81.16,-1161.13	0/0:219:219,0:40:0.00,-66.71,-952.72	0/0:86:86,0:40:0.00,-26.68,-375.23	0/0:282:282,0:40:0.00,-85.68,-1226.26	0/1:248:131,117:40:-432.57,0.00,-495.18	0/1:240:114,126:40:-474.06,0.00,-423.77	0/0:135:135,0:40:-0.00,-41.43,-587.99
1194	BADN01013772.1	14217	163834:78:-	G	A	.	PASS	NS=304;AF=0.439	GT:DP:AD:GQ:GL	1/1:9:0,9:30:-39.20,-2.44,-0.00	0/0:5:5,0:19:-0.02,-1.43,-22.08	0/1:30:20,10:40:-34.82,-0.00,-78.76	0/0:33:33,0:40:-0.00,-9.84,-144.58	0/0:50:50,0:40:-0.00,-14.96,-218.97	0/0:92:92,0:40:0.00,-27.60,-402.76	0/0:55:55,0:40:0.00,-16.47,-240.85	1/1:76:0,76:40:-332.39,-22.61,0.00	0/1:100:53,47:40:-175.65,0.00,-202.09	0/0:75:75,0:40:0.00,-22.49,-328.37	0/1:76:48,28:40:-99.74,0.00,-187.44	0/1:39:11,28:40:-110.87,0.00,-36.67	1/1:114:0,114:40:-498.67,-34.04,0.00	0/0:61:61,0:40:0.00,-18.27,-267.11	0/1:69:38,31:40:-114.97,0.00,-145.78	0/0:24:24,0:40:-0.00,-7.13,-105.20	1/1:58:0,58:40:-253.62,-17.19,0.00	0/1:155:77,78:40:-294.75,0.00,-290.56	0/0:92:91,1:40:0.00,-23.23,-394.01	0/1:171:91,80:40:-298.69,0.00,-347.00	0/0:49:49,0:40:-0.00,-14.66,-214.60	0/0:325:325,0:40:0.00,-97.74,-1422.34	0/1:222:106,116:40:-440.87,0.00,-397.29	0/1:39:23,16:40:-58.36,0.00,-89.18	0/1:433:211,222:40:-841.19,0.00,-793.24	0/1:34:20,14:40:-51.12,0.00,-77.55	1/1:74:0,74:40:-323.63,-22.00,0.00	0/0:66:66,0:40:0.00,-19.78,-288.99	0/0:86:82,4:40:-0.00,-8.29,-341.50	0/1:134:60,74:40:-283.57,0.00,-222.49	1/1:82:0,82:40:-358.64,-24.41,0.00	0/0:101:101,0:40:0.00,-30.31,-442.14	1/1:53:0,53:40:-231.74,-15.68,-0.00	0/1:296:145,151:40:-571.75,0.00,-545.67	0/0:77:77,0:40:0.00,-23.09,-337.12	0/1:23:6,17:40:-67.56,0.00,-19.60	1/1:120:0,120:40:-524.92,-35.85,0.00	0/1:58:19,39:40:-153.29,0.00,-65.95	0/1:71:36,35:40:-131.87,0.00,-136.43	0/0:66:65,1:40:0.00,-15.40,-280.24
1219	BADN01014241.1	1828	168829:87:-	G	A	.	PASS	NS=298;AF=0.077	GT:DP:AD:GQ:GL	0/0:8:8,0:38:-0.00,-3.19,-27.80	0/0:1:1,0:15:-0.03,-1.12,-4.83	1/1:9:0,9:25:-28.07,-1.98,-0.00	0/0:27:27,0:40:-0.00,-8.90,-90.25	0/1:211:110,101:40:-267.69,0.00,-298.78	0/0:190:190,0:40:0.00,-57.93,-625.96	0/0:191:190,1:40:0.00,-54.95,-622.67	0/1:248:103,145:40:-401.17,0.00,-264.65	0/1:255:135,120:40:-316.90,0.00,-367.71	0/1:283:141,142:40:-380.78,0.00,-379.01	0/1:319:176,143:40:-373.24,0.00,-483.21	0/1:127:64,63:40:-168.07,0.00,-172.87	0/0:280:279,0:40:0.00,-84.70,-918.46	0/1:259:138,121:40:-318.98,0.00,-376.37	0/0:212:210,2:40:0.00,-57.98,-685.11	./.	0/0:178:178,0:40:0.00,-54.32,-586.52	0/0:75:75,0:40:0.00,-23.34,-248.00	0/0:6:6,0:32:-0.00,-2.59,-21.23	0/0:78:78,0:40:-0.00,-24.24,-257.86	0/1:46:30,16:40:-37.97,0.00,-85.49	0/0:191:191,0:40:0.00,-58.23,-629.24	0/0:149:147,1:40:0.00,-42.01,-481.35	0/0:177:176,0:40:0.00,-53.72,-579.95	0/1:231:104,127:40:-347.13,0.00,-273.05	0/0:201:201,0:40:0.00,-61.24,-662.11	0/0:220:216,4:40:0.00,-53.81,-698.26	0/0:177:177,0:40:-0.00,-54.02,-583.23	1/1:290:6,284:40:-912.15,-66.78,0.00	0/1:329:146,183:40:-501.69,0.00,-381.60	0/1:247:103,144:40:-398.19,0.00,-264.95	0/0:324:324,0:40:0.00,-98.24,-1066.36	0/0:177:176,1:40:0.00,-50.74,-576.66	0/0:84:84,0:40:0.00,-26.05,-277.58	0/0:139:138,1:40:0.00,-39.31,-451.77	0/0:53:53,0:40:0.00,-16.72,-175.70	0/0:288:288,0:40:0.00,-87.41,-948.04	0/1:320:159,160:40:-429.11,0.00,-427.34	./.	0/0:209:208,1:40:0.00,-60.36,-681.83
1220	BADN01014245.1	3368	168842:25:+	G	A	.	PASS	NS=304;AF=0.056	GT:DP:AD:GQ:GL	0/0:31:31,0:40:-0.00,-10.32,-130.62	0/0:6:6,0:34:-0.00,-2.80,-26.62	0/0:18:18,0:40:-0.00,-6.41,-76.54	0/0:38:38,0:40:-0.00,-12.43,-159.74	0/0:99:99,0:40:-0.00,-30.79,-413.50	0/0:30:30,0:40:-0.00,-10.02,-126.46	0/0:72:72,0:40:-0.00,-22.66,-301.18	0/0:79:79,0:40:-0.00,-24.77,-330.30	0/0:109:109,0:40:0.00,-33.80,-455.10	0/0:121:121,0:40:-0.00,-37.41,-505.02	0/0:45:45,0:40:-0.00,-14.53,-188.86	0/0:57:57,0:40:0.00,-18.15,-238.78	0/0:140:140,0:40:0.00,-43.13,-584.06	0/0:83:83,0:40:0.00,-25.97,-346.94	0/0:73:73,0:40:0.00,-22.96,-305.34	0/0:15:15,0:40:-0.00,-5.50,-64.06	0/0:125:125,0:40:0.00,-38.61,-521.66	0/0:199:199,0:40:-0.00,-60.89,-829.50	0/0:74:73,1:40:0.00,-19.10,-301.18	0/0:204:203,1:40:0.00,-58.23,-841.98	0/0:82:82,0:40:0.00,-25.67,-342.78	0/0:316:316,0:40:0.00,-96.10,-1316.22	0/0:244:244,0:40:-0.00,-74.43,-1016.70	0/0:51:51,0:40:0.00,-16.34,-213.82	0/0:450:450,0:40:0.00,-136.44,-1873.66	0/0:96:96,0:40:0.00,-29.88,-401.02	0/0:88:88,0:40:0.00,-27.48,-367.74	0/0:97:97,0:40:0.00,-30.19,-405.18	0/0:124:124,0:40:0.00,-38.31,-517.50	0/0:156:156,0:40:0.00,-47.94,-650.62	0/0:109:109,0:40:0.00,-33.80,-455.10	0/0:109:109,0:40:0.00,-33.80,-455.10	0/0:31:31,0:40:-0.00,-10.32,-130.62	0/0:288:288,0:40:-0.00,-87.68,-1199.74	0/0:90:90,0:40:0.00,-28.08,-376.06	0/0:17:17,0:40:-0.00,-6.11,-72.38	0/0:128:128,0:40:-0.00,-39.52,-534.14	0/0:106:106,0:40:0.00,-32.89,-442.62	0/0:94:94,0:40:0.00,-29.28,-392.70	0/0:89:89,0:40:-0.00,-27.78,-371.90
1221	BADN01014275.1	9894	169055:22:+	C	A	.	PASS	NS=304;AF=0.176	GT:DP:AD:GQ:GL	0/0:26:26,0:40:-0.00,-8.18,-99.45	0/1:3:1,2:40:-6.30,-0.00,-3.80	0/0:22:22,0:40:-0.00,-6.97,-84.35	0/1:51:21,30:40:-97.58,0.00,-64.87	0/0:151:151,0:40:0.00,-45.80,-571.46	0/0:131:131,0:40:0.00,-39.78,-495.94	0/1:153:95,58:40:-172.61,0.00,-313.60	0/0:202:202,0:40:-0.00,-61.15,-764.04	0/1:192:91,101:40:-323.25,0.00,-286.76	0/0:207:207,0:40:-0.00,-62.65,-782.92	0/1:203:111,92:40:-285.95,0.00,-358.97	0/1:106:51,55:40:-175.43,0.00,-161.60	0/0:258:258,0:40:0.00,-78.00,-975.50	0/0:138:138,0:40:0.00,-41.88,-522.37	0/1:156:61,95:40:-311.42,0.00,-184.31	0/0:22:22,0:40:-0.00,-6.97,-84.35	0/0:136:136,0:40:-0.00,-41.28,-514.82	0/0:166:166,0:40:0.00,-50.31,-628.10	0/0:80:80,0:40:-0.00,-24.43,-303.36	0/1:149:71,78:40:-249.34,0.00,-224.18	0/0:76:76,0:40:-0.00,-23.23,-288.26	0/1:296:143,153:40:-488.30,0.00,-451.82	0/0:237:237,0:40:0.00,-71.68,-896.20	0/0:112:111,0:40:0.00,-33.76,-420.42	0/0:397:396,1:40:0.00,-116.06,-1492.82	0/0:121:121,0:40:0.00,-36.77,-458.18	0/0:181:181,0:40:0.00,-54.83,-684.74	0/1:129:67,62:40:-194.94,0.00,-215.10	0/0:188:188,0:40:-0.00,-56.93,-711.18	0/0:228:228,0:40:0.00,-68.97,-862.22	0/0:192:191,1:40:0.00,-54.36,-718.73	0/0:175:175,0:40:0.00,-53.02,-662.09	0/0:114:114,0:40:-0.00,-34.66,-431.75	1/1:260:4,256:40:-950.29,-62.22,0.00	0/1:193:108,85:40:-262.53,0.00,-350.65	0/0:88:88,0:40:0.00,-26.84,-333.57	0/0:229:229,0:40:-0.00,-69.27,-865.99	0/0:187:187,0:40:-0.00,-56.63,-707.40	0/0:173:173,0:40:-0.00,-52.42,-654.54	0/1:152:76,76:40:-240.88,0.00,-242.16
1225	BADN01014336.1	2882	169635:9:-	T	A	.	PASS	NS=302;AF=0.219	GT:DP:AD:GQ:GL	0/1:21:14,7:40:-20.28,0.00,-48.19	1/1:6:0,6:14:-21.98,-1.02,-0.04	0/1:16:14,2:32:-2.62,-0.00,-49.70	0/1:45:29,16:40:-47.57,0.00,-98.49	0/0:103:103,0:40:0.00,-31.24,-396.01	0/0:146:146,0:40:0.00,-44.18,-560.90	0/0:141:141,0:40:0.00,-42.67,-541.72	0/1:155:82,73:40:-233.03,0.00,-268.60	0/0:168:168,0:40:-0.00,-50.80,-645.25	0/0:193:193,0:40:0.00,-58.32,-741.11	0/0:225:225,0:40:-0.00,-67.95,-863.82	0/1:115:57,58:40:-187.55,0.00,-184.78	0/0:194:194,0:40:0.00,-58.62,-744.95	0/1:123:63,60:40:-192.81,0.00,-205.38	0/0:112:112,0:40:0.00,-33.95,-430.52	0/1:25:10,15:40:-49.76,0.00,-31.65	0/1:154:95,59:40:-179.65,0.00,-318.75	0/1:145:79,66:40:-209.20,0.00,-260.11	0/1:61:34,27:40:-84.93,0.00,-112.84	0/0:174:174,0:40:-0.00,-52.61,-668.26	0/1:92:41,51:40:-167.63,0.00,-130.35	0/0:261:261,0:40:0.00,-78.79,-1001.86	0/0:204:204,0:40:0.00,-61.63,-783.29	1/1:108:0,108:40:-413.05,-31.67,-0.00	0/1:328:162,166:40:-537.56,0.00,-523.29	0/1:142:68,74:40:-240.77,0.00,-218.83	0/0:144:144,0:40:-0.00,-43.58,-553.23	0/0:115:115,0:40:0.00,-34.85,-442.03	0/0:166:165,0:40:0.00,-49.90,-633.75	0/0:241:241,0:40:-0.00,-72.77,-925.17	0/0:175:175,0:40:0.00,-52.91,-672.09	0/0:175:175,0:40:0.00,-52.91,-672.09	0/0:142:142,0:40:0.00,-42.97,-545.56	0/0:208:208,0:40:-0.00,-62.84,-798.63	0/1:167:76,91:40:-298.44,0.00,-241.99	0/0:60:60,0:40:0.00,-18.30,-231.13	0/0:241:241,0:40:-0.00,-72.77,-925.17	0/0:207:207,0:40:0.00,-62.54,-794.80	0/0:133:133,0:40:-0.00,-40.27,-511.05	0/0:123:123,0:40:-0.00,-37.26,-472.70
1234	BADN01014401.1	7417	170407:21:-	C	G	.	PASS	NS=303;AF=0.107	GT:DP:AD:GQ:GL	0/0:23:23,0:40:-0.00,-7.56,-94.60	0/1:15:7,8:40:-27.22,0.00,-24.72	0/0:16:16,0:40:-0.00,-5.45,-66.28	0/0:70:70,0:40:-0.00,-21.70,-284.74	0/0:68:68,0:40:0.00,-21.10,-276.65	0/0:68:68,0:40:0.00,-21.10,-276.65	0/0:62:62,0:40:0.00,-19.29,-252.38	0/0:82:82,0:40:0.00,-25.31,-333.29	0/0:23:23,0:40:-0.00,-7.56,-94.60	0/0:91:91,0:40:0.00,-28.02,-369.70	0/1:96:53,43:40:-144.43,0.00,-186.44	0/0:33:33,0:40:-0.00,-10.57,-135.05	0/1:75:35,40:40:-138.62,0.00,-119.94	0/0:54:54,0:40:-0.00,-16.89,-220.01	0/0:45:45,0:40:-0.00,-14.18,-183.60	0/0:43:43,0:40:-0.00,-13.58,-175.51	0/1:46:22,24:40:-82.62,0.00,-76.07	0/0:237:237,0:40:0.00,-71.97,-960.36	0/0:93:93,0:40:0.00,-28.63,-377.79	0/1:223:106,117:40:-405.58,0.00,-362.63	0/0:141:141,0:40:0.00,-43.07,-571.98	0/0:450:450,0:40:0.00,-136.08,-1822.08	0/1:310:140,170:40:-593.82,0.00,-474.00	0/0:51:51,0:40:-0.00,-15.98,-207.87	0/0:505:504,0:40:0.00,-152.33,-2040.55	0/0:71:70,1:40:0.00,-17.96,-280.70	0/0:34:34,0:40:-0.00,-10.87,-139.10	0/0:63:62,0:40:0.00,-19.29,-252.38	0/0:79:79,0:40:0.00,-24.41,-321.15	0/0:137:137,0:40:-0.00,-41.87,-555.80	0/0:84:84,0:40:0.00,-25.92,-341.38	1/1:79:0,79:40:-318.06,-22.86,0.00	0/0:57:57,0:40:-0.00,-17.79,-232.15	0/0:479:478,1:40:0.00,-140.76,-1931.31	0/0:44:44,0:40:-0.00,-13.88,-179.55	0/0:58:58,0:40:0.00,-18.09,-236.19	0/0:101:101,0:40:-0.00,-31.03,-410.16	0/0:79:79,0:40:0.00,-24.41,-321.15	0/0:73:73,0:40:0.00,-22.61,-296.88	0/0:58:58,0:40:0.00,-18.09,-236.19
1246	BADN01014613.1	24756	172540:167:-	A	T	.	PASS	NS=299;AF=0.065	GT:DP:AD:GQ:GL	0/0:12:12,0:40:-0.00,-4.50,-43.70	0/0:1:1,0:17:-0.03,-1.22,-5.26	0/0:5:5,0:30:-0.00,-2.40,-19.22	0/0:17:17,0:40:-0.00,-6.00,-61.19	0/0:83:83,0:40:-0.00,-25.86,-292.01	0/0:183:183,0:40:0.00,-55.95,-641.75	0/0:184:184,0:40:-0.00,-56.25,-645.24	0/0:218:217,0:40:0.00,-66.18,-760.66	0/0:211:210,0:40:0.00,-64.08,-736.18	0/0:226:226,0:40:0.00,-68.89,-792.13	0/0:250:250,0:40:0.00,-76.11,-876.07	0/0:137:137,0:40:0.00,-42.11,-480.87	0/0:201:201,0:40:0.00,-61.37,-704.70	0/0:140:140,0:40:0.00,-43.01,-491.36	0/0:170:170,0:40:0.00,-52.04,-596.28	0/0:11:11,0:40:-0.00,-4.20,-40.20	./.	0/0:77:77,0:40:-0.00,-24.06,-271.03	./.	0/0:104:104,0:40:-0.00,-32.18,-365.46	0/0:42:42,0:40:-0.00,-13.53,-148.62	0/0:174:174,0:40:0.00,-53.24,-610.27	0/1:186:75,111:40:-331.35,0.00,-207.18	0/0:129:129,0:40:0.00,-39.70,-452.89	0/1:194:94,100:40:-290.47,0.00,-271.22	0/0:122:122,0:40:0.00,-37.60,-428.41	0/0:206:206,0:40:0.00,-62.87,-722.19	0/0:177:175,2:40:0.00,-47.15,-606.77	./.	0/0:269:269,0:40:0.00,-81.83,-942.52	0/0:169:169,0:40:0.00,-51.74,-592.78	0/0:118:117,0:40:0.00,-36.09,-410.92	0/0:153:152,0:40:0.00,-46.62,-533.33	0/0:166:166,0:40:-0.00,-50.84,-582.29	0/0:155:155,0:40:0.00,-47.53,-543.82	0/1:81:45,36:40:-100.64,0.00,-133.85	0/0:277:277,0:40:-0.00,-84.24,-970.50	0/0:207:206,1:40:0.00,-59.68,-718.69	0/0:105:105,0:40:0.00,-32.48,-368.95	0/0:158:158,0:40:-0.00,-48.43,-554.31
1288	BADN01015215.1	2147	179011:116:-	A	C	.	PASS	NS=307;AF=0.062	GT:DP:AD:GQ:GL	0/0:8:8,0:39:-0.00,-3.28,-36.30	0/0:8:8,0:39:-0.00,-3.28,-36.30	0/1:14:7,7:40:-24.96,0.00,-26.92	0/0:74:73,1:40:0.00,-18.86,-311.01	0/0:67:67,0:40:0.00,-21.04,-289.55	0/0:47:47,0:40:-0.00,-15.02,-203.70	0/0:76:76,0:40:-0.00,-23.75,-328.18	0/0:67:67,0:40:0.00,-21.04,-289.55	0/0:82:82,0:40:0.00,-25.56,-353.93	0/0:66:66,0:40:-0.00,-20.74,-285.25	0/0:76:76,0:40:-0.00,-23.75,-328.18	0/0:65:65,0:40:-0.00,-20.44,-280.96	0/0:96:96,0:40:0.00,-29.77,-414.03	0/0:45:45,0:40:-0.00,-14.42,-195.11	0/0:68:68,0:40:0.00,-21.34,-293.84	0/0:20:20,0:40:-0.00,-6.89,-87.80	0/0:44:44,0:40:-0.00,-14.12,-190.82	0/0:137:137,0:40:0.00,-42.11,-590.01	0/0:42:42,0:40:-0.00,-13.52,-182.24	0/0:140:140,0:40:-0.00,-43.01,-602.89	0/0:58:58,0:40:-0.00,-18.33,-250.91	0/0:221:221,0:40:-0.00,-67.40,-950.57	0/0:179:179,0:40:-0.00,-54.75,-770.29	0/0:47:47,0:40:-0.00,-15.02,-203.70	0/0:295:295,0:40:0.00,-89.67,-1268.21	0/0:30:30,0:40:-0.00,-9.90,-130.73	0/0:55:55,0:40:0.00,-17.43,-238.04	0/0:61:61,0:40:0.00,-19.23,-263.79	0/0:95:95,0:40:-0.00,-29.47,-409.73	0/0:79:79,0:40:0.00,-24.65,-341.05	0/0:65:65,0:40:-0.00,-20.44,-280.96	0/1:77:35,42:40:-156.23,0.00,-128.14	0/1:63:32,31:40:-113.23,0.00,-119.48	0/0:214:212,2:40:0.00,-56.70,-903.36	0/0:80:80,0:40:0.00,-24.95,-345.35	0/0:42:42,0:40:-0.00,-13.52,-182.24	0/1:54:23,31:40:-115.94,0.00,-83.55	0/0:77:77,0:40:0.00,-24.05,-332.47	0/0:68:68,0:40:0.00,-21.34,-293.84	0/0:49:49,0:40:-0.00,-15.62,-212.28
1298	BADN01015386.1	956	180651:118:-	A	G	.	PASS	NS=304;AF=0.113	GT:DP:AD:GQ:GL	0/0:13:13,0:40:-0.00,-4.61,-76.07	0/0:2:2,0:18:-0.02,-1.32,-12.81	0/0:14:14,0:40:-0.00,-4.91,-81.83	0/0:24:24,0:40:-0.00,-7.92,-139.36	0/0:137:137,0:40:-0.00,-41.94,-789.48	0/0:130:130,0:40:0.00,-39.83,-749.21	0/0:96:96,0:40:0.00,-29.60,-553.60	0/0:131:131,0:40:0.00,-40.13,-754.96	0/0:197:197,0:40:0.00,-60.00,-1134.68	0/0:140:140,0:40:0.00,-42.84,-806.74	0/0:173:173,0:40:0.00,-52.78,-996.60	0/0:107:107,0:40:0.00,-32.91,-616.88	0/0:177:177,0:40:0.00,-53.98,-1019.61	0/0:109:109,0:40:0.00,-33.51,-628.39	0/0:101:101,0:40:0.00,-31.10,-582.36	0/0:19:19,0:40:-0.00,-6.42,-110.59	0/0:134:134,0:40:0.00,-41.04,-772.22	0/0:79:79,0:40:-0.00,-24.48,-455.79	0/0:41:41,0:40:-0.00,-13.04,-237.17	0/0:97:97,0:40:0.00,-29.90,-559.35	0/0:51:51,0:40:-0.00,-16.05,-294.70	0/0:166:166,0:40:0.00,-50.67,-956.33	0/0:127:127,0:40:0.00,-38.93,-731.95	0/0:83:83,0:40:0.00,-25.68,-478.80	0/0:324:324,0:40:0.00,-98.23,-1865.35	0/0:92:92,0:40:0.00,-28.39,-530.58	0/0:132:132,0:40:0.00,-40.43,-760.72	0/0:98:98,0:40:-0.00,-30.20,-565.10	0/0:148:148,0:40:0.00,-45.25,-852.77	0/0:224:224,0:40:0.00,-68.13,-1290.02	0/1:157:87,70:40:-354.77,0.00,-453.86	0/0:79:79,0:40:-0.00,-24.48,-455.79	0/0:88:88,0:40:-0.00,-27.19,-507.57	0/1:156:75,81:40:-418.36,0.00,-385.12	0/0:98:98,0:40:-0.00,-30.20,-565.10	0/0:46:46,0:40:-0.00,-14.54,-265.93	0/1:162:70,92:40:-479.84,0.00,-354.55	0/0:142:142,0:40:0.00,-43.44,-818.25	0/0:150:150,0:40:-0.00,-45.85,-864.27	0/0:127:127,0:40:0.00,-38.93,-731.95
1338	BADN01016057.1	14218	187796:42:+	G	A	.	PASS	NS=300;AF=0.198	GT:DP:AD:GQ:GL	0/0:23:23,0:40:-0.00,-7.23,-95.59	0/1:4:2,2:40:-6.71,-0.00,-7.80	0/0:19:19,0:40:-0.00,-6.02,-79.15	0/0:61:61,0:40:-0.00,-18.66,-251.71	0/0:102:102,0:40:-0.00,-31.01,-420.16	0/0:126:126,0:40:-0.00,-38.23,-518.76	0/0:151:151,0:40:0.00,-45.75,-621.47	0/1:148:67,81:40:-287.94,0.00,-231.51	0/0:136:136,0:40:0.00,-41.24,-559.85	0/0:160:160,0:40:-0.00,-48.46,-658.45	0/1:151:77,74:40:-258.27,0.00,-271.69	0/1:74:41,33:40:-113.00,0.00,-146.96	0/0:142:142,0:40:0.00,-43.05,-584.50	0/0:98:98,0:40:0.00,-29.80,-403.72	0/1:118:55,63:40:-223.01,0.00,-191.24	0/0:24:24,0:40:-0.00,-7.53,-99.69	0/0:133:133,0:40:-0.00,-40.34,-547.52	0/0:196:196,0:40:0.00,-59.30,-806.36	0/0:69:69,0:40:-0.00,-21.07,-284.58	0/0:207:200,7:40:0.00,-33.85,-794.03	0/0:82:81,1:40:0.00,-20.88,-329.77	0/0:278:278,0:40:0.00,-83.98,-1143.25	1/1:280:0,280:40:-1149.29,-83.49,0.00	0/0:92:92,0:40:0.00,-28.00,-379.07	0/0:440:440,0:40:-0.00,-132.74,-1808.83	0/0:123:123,0:40:0.00,-37.33,-506.44	0/0:102:102,0:40:-0.00,-31.01,-420.16	0/0:117:117,0:40:-0.00,-35.52,-481.78	0/1:204:103,101:40:-353.25,0.00,-362.56	0/1:214:95,119:40:-424.19,0.00,-326.68	0/0:144:143,1:40:0.00,-39.54,-584.50	0/0:185:185,0:40:-0.00,-55.99,-761.16	0/0:140:140,0:40:-0.00,-42.44,-576.28	0/1:298:141,157:40:-555.03,0.00,-490.39	0/0:155:155,0:40:-0.00,-46.96,-637.91	0/1:52:29,23:40:-78.54,0.00,-104.28	0/0:149:149,0:40:-0.00,-45.15,-613.26	0/0:112:112,0:40:-0.00,-34.02,-461.24	0/0:134:133,1:40:0.00,-36.53,-543.41	0/0:124:124,0:40:0.00,-37.63,-510.54
1339	BADN01016070.1	786	187896:17:+	T	C	.	PASS	NS=303;AF=0.058	GT:DP:AD:GQ:GL	0/1:4:3,1:22:-1.64,-0.01,-11.41	0/0:1:1,0:16:-0.03,-1.17,-6.13	0/1:2:1,1:28:-2.24,-0.00,-4.67	0/1:4:2,2:40:-5.30,-0.00,-7.73	0/1:208:107,101:40:-307.09,0.00,-331.54	0/0:133:133,0:40:0.00,-40.86,-490.35	0/0:142:141,0:40:0.00,-43.27,-519.70	0/0:197:197,0:40:-0.00,-60.12,-725.14	0/0:222:222,0:40:0.00,-67.64,-816.85	0/0:253:253,0:40:-0.00,-76.97,-930.57	0/0:280:280,0:40:0.00,-85.10,-1029.62	0/1:112:44,68:40:-214.92,0.00,-129.31	0/0:236:236,0:40:-0.00,-71.85,-868.21	0/0:175:175,0:40:-0.00,-53.50,-644.43	0/0:160:160,0:40:0.00,-48.98,-589.40	0/0:7:7,0:36:-0.00,-2.94,-28.11	0/0:139:139,0:40:0.00,-42.66,-512.36	0/0:35:35,0:40:-0.00,-11.37,-130.83	0/0:13:13,0:40:-0.00,-4.75,-50.12	0/0:42:42,0:40:-0.00,-13.47,-156.51	0/0:17:17,0:40:-0.00,-5.95,-64.80	0/0:84:84,0:40:0.00,-26.11,-310.59	0/0:72:72,0:40:0.00,-22.50,-266.57	0/0:164:164,0:40:0.00,-50.19,-604.07	0/0:196:196,0:40:-0.00,-59.82,-721.47	0/0:156:156,0:40:-0.00,-47.78,-574.73	0/0:149:148,1:40:0.00,-42.00,-541.71	0/0:136:136,0:40:-0.00,-41.76,-501.35	0/0:212:212,0:40:-0.00,-64.63,-780.16	0/0:321:321,0:40:-0.00,-97.43,-1180.04	0/0:187:187,0:40:0.00,-57.11,-688.45	0/0:254:254,0:40:0.00,-77.27,-934.24	0/1:174:79,95:40:-295.32,0.00,-239.05	0/0:99:99,0:40:-0.00,-30.63,-365.62	0/0:158:158,0:40:0.00,-48.38,-582.06	0/0:50:50,0:40:-0.00,-15.88,-185.86	0/0:232:232,0:40:0.00,-70.65,-853.53	0/1:241:135,105:40:-312.14,0.00,-424.63	0/1:190:84,106:40:-330.85,0.00,-252.58	0/1:130:50,80:40:-253.53,0.00,-145.90
1389	BADN01016626.1	3007	194624:11:+	C	T	.	PASS	NS=308;AF=0.094	GT:DP:AD:GQ:GL	0/0:23:23,0:40:-0.00,-7.55,-96.39	0/0:2:2,0:17:-0.02,-1.26,-10.60	0/0:20:20,0:40:-0.00,-6.65,-84.13	0/1:36:22,14:40:-45.75,0.00,-80.84	0/0:112:112,0:40:0.00,-34.34,-460.09	0/0:112:112,0:40:0.00,-34.34,-460.09	0/0:99:99,0:40:-0.00,-30.43,-406.97	0/1:120:59,61:40:-212.53,0.00,-206.76	0/0:163:163,0:40:-0.00,-49.69,-668.51	0/0:148:148,0:40:0.00,-45.18,-607.21	0/1:178:83,95:40:-334.01,0.00,-287.38	0/0:78:78,0:40:0.00,-24.11,-321.15	0/0:192:192,0:40:0.00,-58.42,-787.02	0/0:101:101,0:40:0.00,-31.03,-415.14	0/1:104:53,51:40:-176.48,0.00,-187.05	0/0:39:39,0:40:-0.00,-12.37,-161.78	0/0:111:111,0:40:-0.00,-34.04,-456.01	0/0:157:157,0:40:-0.00,-47.89,-643.99	0/0:64:64,0:40:0.00,-19.89,-263.94	0/0:177:177,0:40:0.00,-53.91,-725.72	0/0:89:89,0:40:0.00,-27.42,-366.10	0/0:262:262,0:40:-0.00,-79.49,-1073.07	0/0:235:235,0:40:0.00,-71.36,-962.74	0/0:72:72,0:40:-0.00,-22.30,-296.63	0/0:376:376,0:40:0.00,-113.80,-1538.94	0/0:102:102,0:40:0.00,-31.33,-419.23	0/0:118:118,0:40:-0.00,-36.15,-484.61	0/0:105:105,0:40:0.00,-32.23,-431.49	0/0:166:165,0:40:0.00,-50.29,-676.68	0/0:190:190,0:40:0.00,-57.82,-778.84	0/0:121:121,0:40:-0.00,-37.05,-496.87	0/0:179:179,0:40:-0.00,-54.51,-733.89	0/0:99:99,0:40:-0.00,-30.43,-406.97	0/0:291:291,0:40:-0.00,-88.22,-1191.58	0/0:116:116,0:40:-0.00,-35.55,-476.44	0/1:64:29,35:40:-123.14,0.00,-101.02	0/0:176:176,0:40:0.00,-53.61,-721.63	0/0:127:127,0:40:0.00,-38.86,-521.39	0/1:130:81,49:40:-160.48,0.00,-293.65	0/0:104:104,0:40:-0.00,-31.93,-427.40
1397	BADN01016732.1	4497	195712:91:+	T	A	.	PASS	NS=299;AF=0.199	GT:DP:AD:GQ:GL	0/1:21:14,7:40:-14.78,-0.00,-37.21	0/1:7:1,6:20:-15.94,-0.01,-1.54	0/0:49:49,0:40:-0.00,-15.12,-151.31	0/0:74:74,0:40:0.00,-22.63,-228.03	0/0:35:35,0:40:-0.00,-10.91,-108.35	0/0:36:36,0:40:-0.00,-11.21,-111.42	0/0:12:12,0:40:-0.00,-3.99,-37.77	./.	0/1:48:26,22:40:-52.69,0.00,-65.92	0/0:59:59,0:40:0.00,-18.12,-182.00	1/1:29:0,29:40:-88.04,-8.16,-0.00	0/0:44:44,0:40:-0.00,-13.61,-135.97	0/0:57:57,0:40:0.00,-17.52,-175.86	1/1:40:0,40:40:-121.80,-11.46,-0.00	./.	0/0:35:34,1:40:-0.00,-7.84,-102.21	0/0:23:23,0:40:-0.00,-7.30,-71.53	0/0:258:258,0:40:0.00,-77.95,-792.66	0/0:110:110,0:40:-0.00,-33.46,-338.50	0/1:215:115,100:40:-241.84,0.00,-288.82	0/0:136:136,0:40:0.00,-41.27,-418.28	0/0:333:333,0:40:0.00,-100.50,-1022.81	0/0:259:259,0:40:0.00,-78.26,-795.73	0/0:35:34,0:40:-0.00,-10.61,-105.28	0/0:407:407,0:40:0.00,-122.75,-1249.89	0/1:27:18,9:40:-19.12,0.00,-47.68	0/1:51:21,30:40:-76.34,0.00,-49.67	0/0:43:43,0:40:-0.00,-13.31,-132.90	0/1:78:31,47:40:-120.39,0.00,-72.24	0/0:84:84,0:40:-0.00,-25.64,-258.71	0/1:28:12,16:40:-40.30,0.00,-28.97	./.	1/1:20:0,20:40:-60.43,-5.45,-0.00	0/0:295:295,0:40:0.00,-89.08,-906.20	0/0:63:63,0:40:-0.00,-19.33,-194.27	0/1:30:12,18:40:-45.83,0.00,-28.37	0/0:64:64,0:40:0.00,-19.63,-197.34	0/1:20:17,3:34:-2.81,-0.00,-46.72	0/0:54:54,0:40:0.00,-16.62,-166.65	0/0:35:35,0:40:-0.00,-10.91,-108.35
1399	BADN01016748.1	13260	195911:68:-	C	T	.	PASS	NS=305;AF=0.157	GT:DP:AD:GQ:GL	0/1:11:9,2:31:-2.52,-0.00,-25.77	0/0:3:3,0:18:-0.02,-1.37,-10.73	0/0:6:6,0:28:-0.00,-2.25,-20.12	0/0:23:23,0:40:-0.00,-7.36,-73.41	0/0:83:83,0:40:0.00,-25.41,-261.53	0/0:132:132,0:40:0.00,-40.14,-415.15	0/0:83:83,0:40:0.00,-25.41,-261.53	0/0:85:85,0:40:0.00,-26.01,-267.80	0/0:136:135,1:40:0.00,-38.21,-421.42	0/0:176:175,1:40:0.00,-50.24,-546.83	0/0:148:147,1:40:0.00,-41.82,-459.04	0/1:68:23,45:40:-120.19,0.00,-52.52	0/0:173:172,0:40:0.00,-52.17,-540.56	0/0:174:173,1:40:0.00,-49.64,-540.56	0/0:125:124,0:40:0.00,-37.74,-390.07	0/1:10:5,5:40:-12.22,-0.00,-13.52	0/0:126:126,0:40:0.00,-38.34,-396.34	0/0:57:57,0:40:-0.00,-17.59,-180.01	0/0:23:23,0:40:-0.00,-7.36,-73.41	0/0:70:70,0:40:0.00,-21.50,-220.77	0/0:48:47,0:40:-0.00,-14.58,-148.66	0/1:88:37,51:40:-132.99,0.00,-90.40	0/1:128:74,54:40:-130.36,0.00,-194.37	0/0:66:66,0:40:-0.00,-20.29,-208.23	0/1:106:79,27:40:-52.33,0.00,-216.66	0/0:133:132,0:40:0.00,-40.14,-415.15	0/0:123:123,0:40:0.00,-37.43,-386.93	0/0:141:141,0:40:0.00,-42.85,-443.37	0/0:200:200,0:40:0.00,-60.59,-628.35	0/1:168:90,77:40:-190.74,0.00,-232.81	0/1:190:104,86:40:-212.05,0.00,-269.78	0/0:197:197,0:40:-0.00,-59.69,-618.94	0/0:181:181,0:40:0.00,-54.88,-568.78	0/0:181:180,0:40:0.00,-54.58,-565.64	0/0:130:130,0:40:-0.00,-39.54,-408.88	0/0:31:31,0:40:-0.00,-9.77,-98.49	0/0:228:228,0:40:-0.00,-69.01,-716.13	0/0:175:175,0:40:0.00,-53.07,-549.97	0/1:174:104,70:40:-166.69,0.00,-274.59	0/1:74:52,22:40:-46.27,0.00,-141.63
1407	BADN01016859.1	2690	197273:47:-	C	T	.	PASS	NS=306;AF=0.131	GT:DP:AD:GQ:GL	0/0:16:16,0:40:-0.00,-5.32,-54.10	0/0:9:9,0:39:-0.00,-3.22,-31.12	0/0:30:30,0:40:-0.00,-9.54,-100.04	0/1:78:45,33:40:-84.32,0.00,-125.29	0/0:180:180,0:40:-0.00,-54.66,-592.28	0/0:153:153,0:40:0.00,-46.53,-503.68	0/0:143:143,0:40:0.00,-43.53,-470.86	0/0:177:177,0:40:-0.00,-53.75,-582.44	0/1:186:95,91:40:-242.17,0.00,-256.88	1/1:216:0,216:40:-707.24,-63.90,0.00	0/0:160:159,1:40:0.00,-45.36,-520.09	0/1:98:61,37:40:-91.43,0.00,-171.78	0/0:224:224,0:40:0.00,-67.89,-736.68	0/1:135:53,82:40:-227.97,0.00,-134.40	0/0:117:116,1:40:0.00,-32.42,-378.98	./.	0/0:175:175,0:40:0.00,-53.15,-575.88	0/0:196:196,0:40:-0.00,-59.47,-644.79	0/1:91:48,43:40:-113.23,0.00,-131.22	0/0:157:157,0:40:0.00,-47.74,-516.81	0/0:101:101,0:40:0.00,-30.89,-333.03	0/0:391:391,0:40:0.00,-118.13,-1284.71	0/0:342:341,1:40:0.00,-100.10,-1117.35	0/0:132:132,0:40:0.00,-40.22,-434.77	0/1:561:275,286:40:-769.29,0.00,-734.78	0/1:118:67,51:40:-131.36,0.00,-185.45	0/0:182:182,0:40:0.00,-55.26,-598.85	0/1:136:74,62:40:-162.04,0.00,-203.01	0/0:196:196,0:40:-0.00,-59.47,-644.79	0/1:232:121,111:40:-293.96,0.00,-328.37	0/0:189:189,0:40:0.00,-57.36,-621.82	0/0:216:215,0:40:0.00,-65.18,-707.14	0/0:135:135,0:40:0.00,-41.12,-444.61	0/0:374:374,0:40:0.00,-113.01,-1228.92	0/0:209:209,0:40:0.00,-63.38,-687.45	0/0:101:101,0:40:0.00,-30.89,-333.03	0/0:211:211,0:40:-0.00,-63.98,-694.01	0/0:221:221,0:40:0.00,-66.99,-726.83	0/0:190:179,11:40:0.00,-21.57,-552.90	0/0:167:167,0:40:0.00,-50.75,-549.62
1422	BADN01017082.1	1798	199551:159:-	G	A	.	PASS	NS=302;AF=0.051	GT:DP:AD:GQ:GL	0/1:9:5,4:40:-10.28,-0.00,-15.88	0/0:1:1,0:17:-0.03,-1.22,-5.63	0/0:9:9,0:40:-0.00,-3.60,-33.35	0/1:14:7,7:40:-19.18,0.00,-21.31	0/0:149:149,0:40:-0.00,-45.72,-518.94	0/0:132:132,0:40:0.00,-40.61,-459.97	0/0:156:156,0:40:0.00,-47.83,-543.22	0/0:207:207,0:40:-0.00,-63.17,-720.11	0/0:222:222,0:40:0.00,-67.69,-772.13	0/0:209:209,0:40:0.00,-63.77,-727.04	0/0:263:263,0:40:-0.00,-80.02,-914.34	0/0:120:120,0:40:0.00,-37.00,-418.35	0/0:239:239,0:40:0.00,-72.80,-831.10	0/0:139:139,0:40:0.00,-42.71,-484.25	0/0:142:142,0:40:-0.00,-43.62,-494.66	0/0:13:13,0:40:-0.00,-4.80,-47.23	0/0:174:174,0:40:0.00,-53.24,-605.65	0/0:91:91,0:40:0.00,-28.27,-317.77	0/0:41:41,0:40:-0.00,-13.23,-144.34	0/0:133:133,0:40:0.00,-40.91,-463.44	0/0:45:45,0:40:-0.00,-14.43,-158.22	0/0:199:199,0:40:-0.00,-60.77,-692.36	0/0:150:150,0:40:0.00,-46.02,-522.41	0/0:140:140,0:40:-0.00,-43.01,-487.72	0/0:234:234,0:40:0.00,-71.30,-813.76	0/0:116:116,0:40:0.00,-35.79,-404.48	0/1:193:78,114:40:-336.75,0.00,-214.02	0/1:161:68,93:40:-273.23,0.00,-188.66	0/0:259:255,4:40:0.00,-64.94,-872.72	0/0:218:218,0:40:0.00,-66.48,-758.26	0/0:160:160,0:40:-0.00,-49.03,-557.09	0/1:252:133,119:40:-336.03,0.00,-386.73	0/0:132:132,0:40:0.00,-40.61,-459.97	0/1:130:68,62:40:-175.04,0.00,-197.99	0/0:181:181,0:40:0.00,-55.35,-629.93	0/1:57:16,41:40:-124.17,0.00,-39.59	0/1:237:134,102:40:-281.88,0.00,-395.01	0/0:196:196,0:40:0.00,-59.86,-681.95	0/0:196:196,0:40:0.00,-59.86,-681.95	0/0:110:110,0:40:0.00,-33.99,-383.67
1428	BADN01017148.1	8008	200133:46:+	C	T	.	PASS	NS=301;AF=0.068	GT:DP:AD:GQ:GL	0/1:20:11,9:40:-21.57,0.00,-29.99	0/0:1:1,0:15:-0.04,-1.08,-5.30	0/1:15:5,10:40:-26.22,-0.00,-12.60	0/1:32:14,18:40:-46.29,0.00,-35.82	./.	0/0:217:216,1:40:0.00,-62.85,-678.88	0/0:199:199,0:40:-0.00,-60.59,-628.51	0/0:242:241,1:40:0.00,-70.37,-757.57	0/0:341:337,1:40:0.00,-99.24,-1059.75	0/1:348:190,158:40:-391.95,0.00,-494.79	0/0:430:429,0:40:0.00,-129.75,-1352.49	0/0:130:130,0:40:0.00,-39.84,-411.32	0/0:350:346,2:40:0.00,-99.10,-1084.94	0/0:288:287,1:40:0.00,-84.20,-902.37	0/0:287:286,1:40:0.00,-83.90,-899.22	0/0:14:14,0:40:-0.00,-4.95,-46.18	0/0:247:245,1:40:0.00,-71.57,-770.16	0/0:133:132,0:40:0.00,-40.44,-417.62	0/0:34:34,0:40:-0.00,-10.97,-109.14	0/0:115:115,0:40:0.00,-35.32,-364.11	0/0:58:58,0:40:0.00,-18.18,-184.68	0/0:246:245,1:40:0.00,-71.57,-770.16	0/0:220:220,0:40:0.00,-66.90,-694.62	0/1:168:83,85:40:-216.29,0.00,-212.12	0/0:324:324,0:40:-0.00,-98.18,-1021.98	0/1:250:132,118:40:-295.51,0.00,-341.69	0/0:290:288,1:40:0.00,-84.50,-905.51	0/0:192:191,1:40:0.00,-55.33,-600.18	./.	0/0:386:384,1:40:-0.00,-113.37,-1207.70	0/0:306:305,1:40:0.00,-89.61,-959.03	0/0:311:310,0:40:0.00,-93.97,-977.91	0/0:253:250,2:40:0.00,-70.23,-782.75	0/0:239:239,0:40:0.00,-72.61,-754.42	0/0:272:271,1:40:0.00,-79.39,-852.00	0/0:108:108,0:40:0.00,-33.22,-342.07	./.	0/0:353:352,1:40:-0.00,-103.75,-1106.97	0/0:300:299,1:40:0.00,-87.81,-940.14	0/0:201:201,0:40:0.00,-61.19,-634.81
1429	BADN01017156.1	3524	200258:118:-	C	T	.	PASS	NS=292;AF=0.055	GT:DP:AD:GQ:GL	0/0:12:12,0:40:-0.00,-4.69,-54.18	0/0:1:1,0:19:-0.02,-1.40,-5.95	1/1:11:0,11:35:-46.71,-2.85,-0.00	0/0:40:40,0:40:-0.00,-13.12,-177.00	0/0:72:72,0:40:-0.00,-22.75,-317.37	0/1:60:40,20:40:-68.59,0.00,-157.86	0/0:64:64,0:40:0.00,-20.34,-282.28	0/0:26:26,0:40:-0.00,-8.91,-115.59	0/0:100:100,0:40:0.00,-31.18,-440.19	1/1:45:0,45:40:-195.85,-13.08,-0.00	0/0:34:34,0:40:-0.00,-11.31,-150.68	0/0:24:24,0:40:-0.00,-8.30,-106.82	0/0:35:35,0:40:-0.00,-11.62,-155.07	./.	0/0:61:61,0:40:-0.00,-19.44,-269.12	0/0:14:14,0:40:-0.00,-5.29,-62.95	0/0:35:35,0:40:-0.00,-11.62,-155.07	0/0:132:131,0:40:0.00,-40.51,-576.17	0/0:20:20,0:40:-0.00,-7.10,-89.27	0/0:112:112,0:40:0.00,-34.79,-492.82	0/0:24:24,0:40:-0.00,-8.30,-106.82	0/0:252:252,0:40:0.00,-76.93,-1106.93	0/0:227:227,0:40:0.00,-69.41,-997.27	0/0:63:63,0:40:-0.00,-20.04,-277.89	0/0:358:358,0:40:0.00,-108.84,-1571.89	0/0:34:34,0:40:-0.00,-11.31,-150.68	0/0:67:67,0:40:-0.00,-21.25,-295.44	0/0:61:61,0:40:-0.00,-19.44,-269.12	0/0:43:43,0:40:-0.00,-14.02,-190.16	0/0:83:83,0:40:0.00,-26.06,-365.62	0/0:38:38,0:40:-0.00,-12.52,-168.23	0/0:110:110,0:40:0.00,-34.19,-484.05	0/0:39:39,0:40:-0.00,-12.82,-172.61	./.	0/0:57:57,0:40:-0.00,-18.24,-251.57	0/0:23:23,0:40:-0.00,-8.00,-102.43	0/0:85:85,0:40:-0.00,-26.67,-374.39	0/0:105:105,0:40:-0.00,-32.69,-462.12	0/0:45:45,0:40:-0.00,-14.63,-198.93	0/0:30:30,0:40:-0.00,-10.11,-133.14
1479	BADN01017802.1	6335	207422:11:+	G	A	.	PASS	NS=304;AF=0.194	GT:DP:AD:GQ:GL	0/0:13:13,0:40:-0.00,-4.19,-55.76	0/0:5:5,0:23:-0.01,-1.78,-22.25	0/0:20:20,0:40:-0.00,-6.29,-85.09	0/1:36:20,16:40:-55.93,0.00,-73.98	0/1:212:107,105:40:-375.84,0.00,-385.51	0/0:185:185,0:40:-0.00,-55.96,-776.40	0/0:171:169,2:40:0.00,-43.36,-700.98	0/0:215:214,1:40:0.00,-60.80,-893.71	0/0:266:266,0:40:0.00,-80.34,-1115.77	0/1:191:88,103:40:-373.78,0.00,-312.23	0/0:255:255,0:40:0.00,-77.03,-1069.68	0/1:136:61,75:40:-273.02,0.00,-215.66	0/0:292:292,0:40:0.00,-88.16,-1224.70	0/0:164:164,0:40:0.00,-49.64,-688.41	0/1:189:81,108:40:-395.33,0.00,-283.50	0/0:19:19,0:40:-0.00,-5.99,-80.90	0/0:172:172,0:40:0.00,-52.04,-721.93	0/1:142:69,73:40:-262.84,0.00,-247.37	0/0:45:45,0:40:-0.00,-13.82,-189.83	0/0:159:159,0:40:-0.00,-48.13,-667.47	0/0:55:55,0:40:0.00,-16.83,-231.73	0/0:300:300,0:40:0.00,-90.57,-1258.22	0/0:230:230,0:40:-0.00,-69.50,-964.94	1/1:133:0,133:40:-555.95,-39.01,0.00	0/1:395:214,181:40:-639.18,0.00,-778.73	0/1:182:93,89:40:-317.83,0.00,-335.89	0/1:217:132,85:40:-290.54,0.00,-488.75	0/0:235:235,0:40:0.00,-71.01,-985.89	./.	0/0:354:352,2:40:0.00,-98.45,-1467.71	0/1:239:132,107:40:-376.09,0.00,-482.13	0/0:285:285,0:40:-0.00,-86.06,-1195.38	0/0:187:187,0:40:0.00,-56.56,-784.78	0/0:279:279,0:40:-0.00,-84.25,-1170.24	0/1:231:97,134:40:-491.63,0.00,-337.90	0/0:103:102,0:40:0.00,-30.97,-428.65	0/0:284:284,0:40:0.00,-85.76,-1191.19	0/0:263:263,0:40:0.00,-79.44,-1103.20	0/0:235:235,0:40:0.00,-71.01,-985.89	0/0:204:204,0:40:0.00,-61.68,-856.00
1495	BADN01018029.1	4787	209289:56:-	C	T	.	PASS	NS=304;AF=0.084	GT:DP:AD:GQ:GL	0/0:18:18,0:40:-0.00,-6.16,-65.93	1/1:9:0,9:23:-30.40,-1.74,-0.01	0/0:37:37,0:40:-0.00,-11.88,-133.72	0/0:64:64,0:40:0.00,-20.00,-230.05	0/0:30:30,0:40:-0.00,-9.77,-108.74	0/0:20:20,0:40:-0.00,-6.76,-73.07	0/0:27:27,0:40:-0.00,-8.87,-98.04	0/0:23:23,0:40:-0.00,-7.66,-83.77	0/0:42:42,0:40:-0.00,-13.38,-151.56	0/0:25:25,0:40:-0.00,-8.26,-90.91	0/0:12:12,0:40:-0.00,-4.35,-44.53	0/0:17:17,0:40:-0.00,-5.86,-62.36	0/0:30:30,0:40:-0.00,-9.77,-108.74	0/1:21:6,15:40:-46.45,0.00,-16.06	0/0:14:14,0:40:-0.00,-4.95,-51.66	0/0:11:11,0:40:-0.00,-4.05,-40.96	0/0:24:24,0:40:-0.00,-7.96,-87.34	0/0:94:93,1:40:-0.00,-25.46,-329.94	0/0:50:49,1:40:-0.00,-12.22,-172.96	0/1:132:57,75:40:-227.11,0.00,-164.61	0/0:67:67,0:40:-0.00,-20.90,-240.75	0/0:196:196,0:40:0.00,-59.72,-700.98	0/0:162:162,0:40:0.00,-49.49,-579.68	0/0:12:12,0:40:-0.00,-4.35,-44.53	0/0:236:235,0:40:0.00,-71.46,-840.12	0/0:15:15,0:40:-0.00,-5.26,-55.23	0/0:23:23,0:40:-0.00,-7.66,-83.77	0/0:13:13,0:40:-0.00,-4.65,-48.09	0/0:27:27,0:40:-0.00,-8.87,-98.04	0/1:47:17,30:40:-92.15,0.00,-47.48	0/0:32:32,0:40:-0.00,-10.37,-115.88	0/0:21:21,0:40:-0.00,-7.06,-76.64	0/0:18:18,0:40:-0.00,-6.16,-65.93	0/0:163:163,0:40:0.00,-49.79,-583.25	0/0:28:28,0:40:-0.00,-9.17,-101.61	0/0:18:18,0:40:-0.00,-6.16,-65.93	0/1:21:6,15:40:-46.45,0.00,-16.06	0/1:16:4,12:40:-37.26,-0.00,-10.43	0/0:42:42,0:40:-0.00,-13.38,-151.56	0/0:18:18,0:40:-0.00,-6.16,-65.93
1499	BADN01018066.1	4811	209756:86:+	C	T	.	PASS	NS=302;AF=0.286	GT:DP:AD:GQ:GL	0/0:19:19,0:40:-0.00,-5.84,-75.99	0/1:5:3,2:40:-6.30,-0.00,-10.99	0/1:8:1,7:27:-25.20,-0.00,-2.16	0/0:37:37,0:40:-0.00,-11.26,-147.29	0/0:156:156,0:40:0.00,-47.07,-618.67	1/1:105:0,105:40:-415.20,-31.00,0.00	1/1:122:0,122:40:-482.54,-36.11,0.00	0/1:138:68,70:40:-235.63,0.00,-228.43	0/0:179:179,0:40:0.00,-54.00,-709.78	0/1:165:92,73:40:-239.38,0.00,-315.37	0/1:195:92,103:40:-349.19,0.00,-306.34	0/1:75:33,42:40:-143.68,0.00,-108.75	0/1:206:83,123:40:-425.10,0.00,-267.38	0/0:114:114,0:40:0.00,-34.43,-452.30	0/0:115:115,0:40:0.00,-34.73,-456.26	./.	0/1:117:56,61:40:-206.30,0.00,-187.22	0/1:95:55,40:40:-129.73,0.00,-189.88	0/1:51:27,24:40:-79.60,0.00,-92.21	0/0:131:131,0:40:0.00,-39.55,-519.64	0/1:68:23,45:40:-157.67,0.00,-71.25	0/0:199:199,0:40:0.00,-60.02,-789.00	0/0:189:189,0:40:0.00,-57.01,-749.39	0/0:99:99,0:40:0.00,-29.92,-392.88	0/1:277:128,149:40:-506.72,0.00,-424.26	0/1:93:43,50:40:-169.95,0.00,-142.95	0/0:141:141,0:40:0.00,-42.56,-559.25	0/0:153:153,0:40:0.00,-46.17,-606.78	0/0:168:168,0:40:0.00,-50.69,-666.20	0/0:188:188,0:40:-0.00,-56.70,-745.43	0/0:134:134,0:40:0.00,-40.45,-531.52	0/0:137:137,0:40:0.00,-41.35,-543.41	0/1:99:42,57:40:-195.87,0.00,-137.18	0/0:189:189,0:40:0.00,-57.01,-749.39	0/0:130:130,0:40:0.00,-39.25,-515.68	0/1:61:20,41:40:-143.93,0.00,-61.47	0/1:175:95,80:40:-264.10,0.00,-324.25	0/1:161:76,85:40:-288.12,0.00,-253.20	1/1:128:8,120:40:-442.92,-6.23,-0.00	0/0:116:116,0:40:0.00,-35.03,-460.22
1500	BADN01018066.1	5004	209758:70:-	A	G	.	PASS	NS=302;AF=0.055	GT:DP:AD:GQ:GL	0/0:18:18,0:40:-0.00,-6.33,-81.55	0/0:3:3,0:24:-0.01,-1.82,-15.13	0/0:10:10,0:40:-0.00,-3.92,-46.12	0/1:38:18,20:40:-76.22,0.00,-69.20	./.	0/0:216:216,0:40:-0.00,-65.93,-958.43	0/0:160:160,0:40:0.00,-49.07,-710.43	0/0:195:195,0:40:-0.00,-59.61,-865.43	0/0:230:230,0:40:-0.00,-70.14,-1020.44	0/0:257:257,0:40:-0.00,-78.27,-1140.01	0/0:290:290,0:40:0.00,-88.20,-1286.16	0/0:137:137,0:40:0.00,-42.15,-608.57	0/0:284:284,0:40:0.00,-86.40,-1259.59	0/0:213:213,0:40:0.00,-65.03,-945.15	0/1:203:109,94:40:-354.28,0.00,-422.55	0/0:26:26,0:40:-0.00,-8.74,-116.98	0/0:209:208,1:40:0.00,-59.39,-918.58	0/0:126:126,0:40:0.00,-38.84,-559.85	0/0:61:61,0:40:0.00,-19.27,-271.99	0/0:145:145,0:40:0.00,-44.56,-644.00	0/0:73:73,0:40:0.00,-22.88,-325.13	0/0:255:255,0:40:-0.00,-77.67,-1131.15	0/0:242:242,0:40:-0.00,-73.76,-1073.58	0/0:164:164,0:40:0.00,-50.28,-728.14	0/0:358:358,0:40:-0.00,-108.67,-1587.31	0/0:189:189,0:40:0.00,-57.80,-838.86	0/0:253:253,0:40:0.00,-77.07,-1122.30	0/0:190:190,0:40:0.00,-58.10,-843.29	0/0:283:283,0:40:0.00,-86.10,-1255.16	0/0:307:307,0:40:0.00,-93.32,-1361.45	0/1:228:92,136:40:-532.76,0.00,-339.73	0/0:317:317,0:40:-0.00,-96.33,-1405.73	0/0:151:150,1:40:0.00,-41.94,-661.71	0/0:252:252,0:40:0.00,-76.77,-1117.87	0/0:115:115,0:40:0.00,-35.53,-511.14	0/0:90:90,0:40:-0.00,-28.00,-400.42	0/0:252:252,0:40:0.00,-76.77,-1117.87	0/0:331:331,0:40:-0.00,-100.55,-1467.74	0/0:286:286,0:40:0.00,-87.00,-1268.44	0/0:188:188,0:40:-0.00,-57.50,-834.43
1506	BADN01018137.1	7504	210444:33:-	T	C	.	PASS	NS=306;AF=0.160	GT:DP:AD:GQ:GL	0/0:10:10,0:40:-0.00,-3.39,-38.01	0/0:2:2,0:14:-0.04,-1.03,-8.89	0/0:14:14,0:40:-0.00,-4.59,-52.59	0/1:34:19,15:40:-44.06,0.00,-60.20	0/0:218:217,0:40:0.00,-65.68,-792.54	0/1:216:97,119:40:-368.38,0.00,-289.75	0/0:259:258,0:40:0.00,-78.02,-941.99	0/1:318:187,131:40:-381.43,0.00,-587.11	0/1:281:127,154:40:-476.40,0.00,-379.54	0/0:270:270,0:40:0.00,-81.63,-985.73	0/0:348:348,0:40:0.00,-105.11,-1270.04	0/0:155:155,0:40:-0.00,-47.03,-566.54	0/0:312:312,0:40:0.00,-94.27,-1138.82	0/1:204:109,95:40:-284.51,0.00,-337.10	0/0:195:195,0:40:-0.00,-59.06,-712.35	0/1:9:5,4:40:-11.49,-0.00,-16.69	0/1:195:103,92:40:-276.28,0.00,-317.94	0/0:107:106,0:40:0.00,-32.28,-387.93	0/0:35:34,1:40:-0.00,-7.27,-121.84	0/0:86:85,1:40:0.00,-22.62,-307.74	0/1:56:25,31:40:-95.76,0.00,-75.45	0/0:257:257,0:40:-0.00,-77.72,-938.34	0/0:185:185,0:40:0.00,-56.05,-675.89	0/1:220:105,115:40:-352.60,0.00,-317.70	0/0:252:251,0:40:0.00,-75.91,-916.47	0/0:203:203,0:40:0.00,-61.47,-741.51	0/0:294:294,0:40:0.00,-88.85,-1073.21	0/0:215:215,0:40:0.00,-65.08,-785.25	0/0:256:256,0:40:0.00,-77.42,-934.70	0/0:413:413,0:40:-0.00,-124.67,-1506.97	0/0:273:273,0:40:0.00,-82.54,-996.66	0/0:339:339,0:40:0.00,-102.40,-1237.24	0/1:222:112,110:40:-333.77,-0.00,-342.62	0/0:223:223,0:40:-0.00,-67.49,-814.41	0/0:228:227,1:40:0.00,-65.35,-825.34	0/0:97:97,0:40:-0.00,-29.57,-355.13	0/0:284:284,0:40:0.00,-85.85,-1036.76	0/0:292:292,0:40:0.00,-88.25,-1065.92	0/1:319:181,138:40:-406.64,0.00,-564.94	0/1:200:108,92:40:-274.78,0.00,-334.66
1521	BADN01018331.1	2109	212596:6:+	C	A	.	PASS	NS=307;AF=0.057	GT:DP:AD:GQ:GL	0/0:13:13,0:40:-0.00,-4.82,-50.55	0/0:3:3,0:24:-0.01,-1.82,-13.32	0/0:10:10,0:40:-0.00,-3.92,-39.38	0/0:27:26,0:40:-0.00,-8.73,-98.97	0/0:159:159,0:40:0.00,-48.76,-594.30	0/0:214:214,0:40:0.00,-65.31,-799.13	0/0:183:183,0:40:0.00,-55.98,-683.68	0/0:200:200,0:40:0.00,-61.10,-746.99	0/0:313:313,0:40:0.00,-95.11,-1167.83	0/0:267:267,0:40:0.00,-81.26,-996.51	0/0:341:341,0:40:-0.00,-103.53,-1272.11	0/0:118:118,0:40:-0.00,-36.42,-441.60	0/0:332:332,0:40:0.00,-100.82,-1238.59	0/0:269:269,0:40:0.00,-81.86,-1003.96	0/0:270:270,0:40:0.00,-82.16,-1007.69	0/0:17:17,0:40:-0.00,-6.02,-65.45	0/0:217:217,0:40:-0.00,-66.21,-810.30	0/0:86:86,0:40:0.00,-26.79,-322.42	0/0:52:52,0:40:0.00,-16.56,-195.80	0/0:121:121,0:40:0.00,-37.32,-452.77	0/0:53:53,0:40:-0.00,-16.86,-199.52	0/0:226:226,0:40:-0.00,-68.92,-843.82	0/0:170:170,0:40:-0.00,-52.07,-635.26	0/0:212:212,0:40:0.00,-64.71,-791.68	0/0:317:317,0:40:0.00,-96.31,-1182.73	0/0:205:205,0:40:0.00,-62.60,-765.61	0/0:243:243,0:40:-0.00,-74.04,-907.13	0/0:177:177,0:40:0.00,-54.18,-661.33	0/0:319:319,0:40:-0.00,-96.91,-1190.18	0/0:377:377,0:40:0.00,-114.37,-1406.18	0/0:292:290,2:40:0.00,-81.34,-1074.72	0/1:275:150,125:40:-381.86,0.00,-477.11	0/0:250:250,0:40:0.00,-76.15,-933.20	0/0:209:207,2:40:0.00,-56.36,-765.61	0/0:240:239,0:40:0.00,-72.83,-892.24	0/1:71:41,30:40:-89.45,0.00,-132.56	0/0:286:286,0:40:0.00,-86.98,-1067.28	0/0:295:293,0:40:0.00,-89.09,-1093.35	0/0:286:286,0:40:0.00,-86.98,-1067.28	0/0:188:188,0:40:0.00,-57.49,-702.30
1529	BADN01018425.1	8513	213601:80:+	A	G	.	PASS	NS=301;AF=0.176	GT:DP:AD:GQ:GL	0/1:16:10,6:40:-19.42,0.00,-37.08	0/1:11:1,10:23:-37.32,-0.01,-1.73	0/0:27:27,0:40:-0.00,-8.47,-111.88	0/1:56:24,32:40:-113.90,0.00,-82.40	0/0:205:205,0:40:-0.00,-62.04,-841.09	0/0:187:187,0:40:0.00,-56.63,-767.35	0/1:162:76,86:40:-303.21,0.00,-263.52	0/0:193:193,0:40:0.00,-58.43,-791.93	0/0:274:273,1:40:0.00,-78.72,-1115.57	0/1:241:101,140:40:-500.66,0.00,-342.16	0/0:297:297,0:40:0.00,-89.74,-1217.99	0/0:171:170,1:40:0.00,-47.71,-693.61	1/1:273:0,273:40:-1117.13,-81.24,0.00	0/0:178:178,0:40:0.00,-53.92,-730.48	0/0:151:151,0:40:-0.00,-45.79,-619.87	0/1:13:10,3:40:-8.04,-0.00,-37.99	0/0:186:186,0:40:0.00,-56.32,-763.26	0/0:184:183,1:40:0.00,-51.63,-746.87	0/0:59:59,0:40:-0.00,-18.10,-242.98	0/0:157:157,0:40:-0.00,-47.60,-644.45	0/0:74:74,0:40:0.00,-22.61,-304.43	0/1:439:207,232:40:-817.96,0.00,-716.81	0/1:284:130,154:40:-545.07,0.00,-448.02	0/0:111:111,0:40:-0.00,-33.75,-456.01	0/1:494:248,246:40:-858.76,0.00,-868.22	0/0:160:160,0:40:-0.00,-48.50,-656.74	0/0:226:226,0:40:0.00,-68.36,-927.13	1/1:185:0,185:40:-756.62,-54.75,0.00	0/1:272:134,138:40:-483.13,0.00,-468.02	0/0:280:280,0:40:0.00,-84.62,-1148.35	0/0:147:147,0:40:0.00,-44.59,-603.49	0/0:245:245,0:40:0.00,-74.08,-1004.96	0/0:169:169,0:40:0.00,-51.21,-693.61	0/1:384:186,198:40:-695.22,0.00,-647.34	0/0:220:220,0:40:0.00,-66.56,-902.55	0/1:108:57,51:40:-176.08,0.00,-201.94	0/1:268:119,149:40:-529.40,0.00,-407.77	0/0:224:224,0:40:-0.00,-67.76,-918.93	0/0:245:243,2:40:0.00,-65.89,-988.58	0/0:160:160,0:40:-0.00,-48.50,-656.74
1548	BADN01018583.1	3552	215548:153:+	G	A	.	PASS	NS=305;AF=0.103	GT:DP:AD:GQ:GL	0/0:13:13,0:40:-0.00,-4.53,-43.61	0/0:1:1,0:14:-0.05,-0.97,-5.06	0/1:15:8,7:40:-17.39,0.00,-22.40	0/0:18:18,0:40:-0.00,-6.03,-59.70	0/0:102:100,0:40:0.00,-30.69,-323.50	0/0:158:157,0:40:0.00,-47.84,-506.87	0/0:204:204,0:40:0.00,-61.97,-658.07	0/0:163:163,0:40:-0.00,-49.64,-526.17	0/0:212:212,0:40:0.00,-64.38,-683.81	0/0:188:188,0:40:0.00,-57.16,-606.60	0/1:283:143,139:40:-361.74,0.00,-376.40	0/0:109:108,0:40:0.00,-33.10,-349.23	0/0:248:248,0:40:0.00,-75.21,-799.62	0/1:115:59,56:40:-144.95,0.00,-156.39	0/0:128:128,0:40:-0.00,-39.12,-413.58	0/0:10:10,0:40:-0.00,-3.63,-33.96	0/0:166:166,0:40:0.00,-50.54,-535.82	0/0:79:79,0:40:-0.00,-24.38,-255.94	0/0:28:28,0:40:-0.00,-9.04,-91.87	0/0:96:96,0:40:-0.00,-29.49,-310.63	0/0:44:44,0:40:-0.00,-13.85,-143.34	0/0:173:173,0:40:0.00,-52.65,-558.34	0/0:171:171,0:40:0.00,-52.05,-551.91	0/0:141:141,0:40:0.00,-43.03,-455.40	0/1:261:129,132:40:-345.54,0.00,-337.68	0/0:135:135,0:40:-0.00,-41.22,-436.10	0/0:210:210,0:40:0.00,-63.78,-677.38	0/0:146:144,0:40:0.00,-43.93,-465.05	0/0:217:217,0:40:0.00,-65.88,-699.90	0/0:215:214,0:40:0.00,-64.98,-690.24	0/0:89:89,0:40:0.00,-27.39,-288.11	0/0:242:241,0:40:0.00,-73.10,-777.10	0/0:148:146,0:40:0.00,-44.53,-471.48	0/1:145:78,67:40:-171.32,0.00,-208.49	0/0:176:176,0:40:0.00,-53.55,-568.00	0/0:82:82,0:40:-0.00,-25.28,-265.59	0/0:240:240,0:40:0.00,-72.80,-773.89	0/0:217:217,0:40:0.00,-65.88,-699.90	0/1:201:109,92:40:-234.90,0.00,-291.38	0/1:132:61,69:40:-182.26,0.00,-158.32
1557	BADN01018818.1	2726	218208:62:+	G	A	.	PASS	NS=305;AF=0.103	GT:DP:AD:GQ:GL	0/0:9:9,0:40:-0.00,-3.30,-32.25	0/0:1:1,0:13:-0.05,-0.94,-5.33	0/1:8:3,5:40:-13.86,-0.00,-9.03	0/0:21:21,0:40:-0.00,-6.91,-72.69	0/1:102:46,56:40:-157.47,0.00,-125.68	0/0:66:66,0:40:0.00,-20.44,-224.36	0/0:80:80,0:40:0.00,-24.66,-271.55	0/0:103:103,0:40:0.00,-31.57,-349.07	0/0:155:154,0:40:0.00,-46.92,-520.96	0/0:132:132,0:40:-0.00,-40.30,-446.81	0/0:104:104,0:40:-0.00,-31.88,-352.44	0/0:54:54,0:40:-0.00,-16.83,-183.92	0/0:231:231,0:40:0.00,-70.08,-780.48	0/0:72:72,0:40:-0.00,-22.25,-244.58	0/0:109:108,0:40:0.00,-33.08,-365.92	0/0:13:13,0:40:-0.00,-4.50,-45.73	0/0:71:71,0:40:-0.00,-21.95,-241.21	0/1:93:50,43:40:-116.36,0.00,-141.87	0/0:16:15,1:26:-0.00,-2.04,-49.10	0/0:94:94,0:40:0.00,-28.87,-318.73	0/0:43:43,0:40:-0.00,-13.52,-146.84	0/0:210:207,1:40:0.00,-59.79,-696.22	0/0:211:211,0:40:0.00,-64.07,-713.08	0/1:48:20,28:40:-79.34,0.00,-54.29	0/0:324:323,0:40:0.00,-97.76,-1090.57	0/0:45:45,0:40:-0.00,-14.13,-153.58	0/0:61:61,0:40:0.00,-18.94,-207.51	0/1:38:16,22:40:-62.13,0.00,-43.82	0/0:66:66,0:40:0.00,-20.44,-224.36	0/0:105:105,0:40:0.00,-32.18,-355.81	0/0:54:54,0:40:-0.00,-16.83,-183.92	0/1:69:37,32:40:-86.51,0.00,-105.27	0/1:96:47,49:40:-135.68,0.00,-130.85	0/0:225:223,2:40:0.00,-61.54,-746.78	0/0:80:80,0:40:0.00,-24.66,-271.55	0/0:32:32,0:40:-0.00,-10.21,-109.77	0/0:109:109,0:40:0.00,-33.38,-369.29	0/0:58:58,0:40:0.00,-18.04,-197.40	0/0:71:71,0:40:-0.00,-21.95,-241.21	0/0:70:70,0:40:0.00,-21.65,-237.84
1559	BADN01018842.1	2123	218600:111:-	G	A	.	PASS	NS=305;AF=0.082	GT:DP:AD:GQ:GL	0/0:7:7,0:34:-0.00,-2.80,-29.01	0/0:1:1,0:14:-0.04,-1.03,-5.99	0/0:5:5,0:28:-0.00,-2.20,-21.32	0/1:4:1,3:40:-9.64,-0.00,-4.06	0/0:180:180,0:40:0.00,-54.86,-693.76	0/1:174:83,91:40:-296.61,0.00,-267.98	0/1:189:91,98:40:-318.99,0.00,-294.20	0/0:248:248,0:40:0.00,-75.33,-955.05	0/0:247:247,0:40:0.00,-75.03,-951.20	0/0:300:300,0:40:0.00,-90.98,-1154.86	0/0:275:275,0:40:0.00,-83.45,-1058.79	0/1:140:85,55:40:-168.51,0.00,-285.90	0/1:319:167,152:40:-487.36,0.00,-547.11	0/0:178:178,0:40:0.00,-54.26,-686.07	0/1:157:74,83:40:-270.99,0.00,-238.51	0/0:8:8,0:37:-0.00,-3.10,-32.85	0/0:166:166,0:40:0.00,-50.65,-639.96	0/0:60:60,0:40:0.00,-18.75,-232.66	0/1:17:8,9:40:-28.78,0.00,-27.04	0/0:45:45,0:40:-0.00,-14.23,-175.02	0/0:26:26,0:40:-0.00,-8.51,-102.01	0/0:111:111,0:40:0.00,-34.10,-428.62	0/0:113:113,0:40:0.00,-34.70,-436.31	0/1:144:63,81:40:-267.21,0.00,-200.16	0/0:198:198,0:40:0.00,-60.28,-762.92	0/0:176:176,0:40:-0.00,-53.66,-678.39	0/0:219:219,0:40:0.00,-66.60,-843.61	0/0:172:172,0:40:0.00,-52.45,-663.02	0/0:299:299,0:40:0.00,-90.68,-1151.01	0/0:324:324,0:40:0.00,-98.20,-1247.08	0/0:211:210,0:40:0.00,-63.89,-809.03	0/0:278:278,0:40:0.00,-84.36,-1070.32	0/0:132:132,0:40:-0.00,-40.42,-509.32	0/0:115:115,0:40:-0.00,-35.30,-443.99	0/0:196:196,0:40:0.00,-59.68,-755.24	0/0:56:56,0:40:0.00,-17.54,-217.29	0/0:237:236,1:40:0.00,-68.18,-905.09	0/0:299:299,0:40:0.00,-90.68,-1151.01	0/0:221:221,0:40:-0.00,-67.20,-851.30	0/0:164:164,0:40:-0.00,-50.05,-632.28
1560	BADN01018839.1	2653	218538:120:-	C	T	.	PASS	NS=305;AF=0.082	GT:DP:AD:GQ:GL	0/1:4:2,2:40:-4.86,-0.00,-6.58	0/0:1:1,0:15:-0.04,-1.09,-5.16	0/1:11:3,8:40:-23.20,-0.00,-7.88	0/1:20:13,7:40:-17.08,0.00,-39.25	0/0:156:156,0:40:0.00,-47.69,-533.33	0/1:119:54,65:40:-184.95,0.00,-149.18	0/1:187:98,89:40:-246.28,0.00,-278.66	0/0:191:191,0:40:-0.00,-58.22,-652.60	0/0:174:173,0:40:0.00,-52.80,-591.26	0/1:200:101,99:40:-276.44,0.00,-284.98	./.	0/1:94:43,51:40:-144.76,0.00,-119.22	0/0:256:256,0:40:0.00,-77.77,-874.11	0/1:185:77,108:40:-311.63,0.00,-207.70	0/0:146:143,3:40:0.00,-34.46,-478.80	0/1:12:10,2:31:-2.45,-0.00,-31.43	0/0:127:126,0:40:0.00,-38.66,-431.10	0/0:67:67,0:40:0.00,-20.91,-230.04	0/0:16:16,0:40:-0.00,-5.57,-56.24	0/0:67:67,0:40:0.00,-20.91,-230.04	0/0:30:30,0:40:-0.00,-9.78,-103.95	0/0:117:117,0:40:0.00,-35.95,-400.43	0/0:109:109,0:40:0.00,-33.55,-373.16	0/0:163:163,0:40:0.00,-49.79,-557.18	0/0:175:173,1:40:0.00,-49.69,-587.85	0/0:156:156,0:40:0.00,-47.69,-533.33	0/0:182:182,0:40:0.00,-55.51,-621.93	0/0:132:132,0:40:0.00,-40.47,-451.54	0/0:222:222,0:40:0.00,-67.54,-758.24	0/1:244:107,137:40:-392.70,0.00,-292.18	0/0:212:211,1:40:0.00,-61.13,-717.35	0/0:225:224,1:40:0.00,-65.04,-761.65	0/0:155:155,0:40:-0.00,-47.39,-529.92	0/0:113:113,0:40:0.00,-34.75,-386.79	0/0:161:161,0:40:-0.00,-49.19,-550.37	0/0:65:65,0:40:0.00,-20.31,-223.22	1/1:311:0,310:40:-1054.69,-92.30,0.00	0/0:236:234,0:40:0.00,-71.15,-799.13	./.	0/0:153:153,0:40:0.00,-46.78,-523.10
1566	BADN01018991.1	4514	220025:29:+	T	C	.	PASS	NS=305;AF=0.177	GT:DP:AD:GQ:GL	0/0:6:6,0:28:-0.00,-2.19,-23.49	0/1:3:1,2:40:-6.14,-0.00,-3.64	0/0:16:16,0:40:-0.00,-5.19,-60.62	0/0:24:24,0:40:-0.00,-7.60,-90.33	0/0:129:129,0:40:0.00,-39.20,-480.23	0/0:139:139,0:40:-0.00,-42.21,-517.36	0/0:187:187,0:40:-0.00,-56.66,-695.60	0/0:211:211,0:40:0.00,-63.88,-784.72	1/1:224:0,224:40:-830.58,-66.58,0.00	0/1:240:118,122:40:-380.42,0.00,-366.78	0/1:260:130,130:40:-404.11,0.00,-405.32	0/0:114:114,0:40:0.00,-34.69,-424.53	0/1:217:130,86:40:-253.96,0.00,-418.56	0/0:139:139,0:40:-0.00,-42.21,-517.36	1/1:133:0,133:40:-492.67,-39.20,0.00	0/1:21:8,13:40:-41.57,0.00,-24.22	0/0:158:158,0:40:0.00,-47.93,-587.92	0/0:84:84,0:40:0.00,-25.66,-313.13	0/0:40:40,0:40:-0.00,-12.42,-149.74	0/0:92:92,0:40:0.00,-28.07,-342.84	0/0:60:60,0:40:0.00,-18.44,-224.01	0/0:176:175,0:40:0.00,-53.05,-651.04	1/1:156:0,156:40:-578.07,-46.12,0.00	0/0:123:123,0:40:0.00,-37.40,-457.95	0/0:268:268,0:40:0.00,-81.03,-996.38	0/0:148:148,0:40:-0.00,-44.92,-550.78	0/1:218:101,117:40:-368.47,0.00,-310.27	0/0:142:142,0:40:0.00,-43.11,-528.50	0/0:234:233,1:40:0.00,-67.09,-862.70	0/0:226:226,0:40:0.00,-68.39,-840.42	0/1:193:83,110:40:-350.01,0.00,-250.95	0/0:231:229,2:40:0.00,-62.47,-844.14	0/0:136:136,0:40:0.00,-41.31,-506.22	0/0:108:108,0:40:0.00,-32.88,-402.25	0/1:180:83,97:40:-305.64,0.00,-254.87	0/1:80:38,42:40:-131.51,0.00,-117.86	0/0:181:180,1:40:0.00,-51.14,-665.90	0/0:178:178,0:40:0.00,-53.95,-662.18	0/0:181:180,0:40:0.00,-54.55,-669.61	0/1:135:62,73:40:-230.07,0.00,-190.43
1583	BADN01019152.1	12196	221734:57:-	C	G	.	PASS	NS=298;AF=0.059	GT:DP:AD:GQ:GL	0/0:21:21,0:40:-0.00,-7.22,-82.75	0/0:12:12,0:40:-0.00,-4.51,-48.03	1/1:9:0,9:24:-32.99,-1.88,-0.01	0/0:48:48,0:40:-0.00,-15.34,-186.91	0/0:179:179,0:40:0.00,-54.77,-692.29	0/0:82:82,0:40:0.00,-25.58,-318.08	0/0:182:182,0:40:-0.00,-55.67,-703.87	./.	0/0:261:261,0:40:-0.00,-79.45,-1008.64	0/0:128:128,0:40:0.00,-39.42,-495.54	0/0:234:234,0:40:-0.00,-71.32,-904.48	0/0:75:74,0:40:0.00,-23.17,-287.22	0/0:118:118,0:40:-0.00,-36.41,-456.96	0/0:188:188,0:40:-0.00,-57.48,-727.01	0/1:219:122,97:40:-307.40,0.00,-405.59	0/0:22:22,0:40:-0.00,-7.52,-86.61	0/0:111:108,3:40:0.00,-22.73,-406.81	0/0:164:163,0:40:0.00,-49.95,-630.57	0/0:12:12,0:40:-0.00,-4.51,-48.03	./.	0/1:107:60,46:40:-144.66,0.00,-200.41	0/0:303:303,0:40:0.00,-92.09,-1170.67	0/0:107:107,0:40:0.00,-33.10,-414.53	0/1:96:58,38:40:-116.81,0.00,-195.70	0/1:346:166,180:40:-589.38,0.00,-537.11	0/1:89:67,22:40:-57.19,0.00,-232.53	0/0:178:178,0:40:0.00,-54.47,-688.44	0/0:190:190,0:40:0.00,-58.08,-734.73	0/0:232:232,0:40:0.00,-70.72,-896.76	0/0:155:155,0:40:-0.00,-47.55,-599.70	1/1:87:2,85:40:-318.47,-17.63,0.00	0/0:285:285,0:40:0.00,-86.67,-1101.23	0/0:67:67,0:40:0.00,-21.06,-260.21	0/0:259:259,0:40:-0.00,-78.85,-1000.92	0/0:178:178,0:40:0.00,-54.47,-688.44	0/0:39:39,0:40:-0.00,-12.63,-152.19	0/0:237:237,0:40:-0.00,-72.23,-916.05	0/0:110:110,0:40:0.00,-34.00,-426.10	0/1:227:107,120:40:-393.73,0.00,-345.31	0/0:160:160,0:40:0.00,-49.05,-618.99
1584	BADN01019163.1	5416	221858:45:-	T	C	.	PASS	NS=303;AF=0.137	GT:DP:AD:GQ:GL	0/1:22:14,8:40:-28.84,0.00,-57.38	0/0:20:20,0:40:-0.00,-6.49,-91.43	0/0:13:13,0:40:-0.00,-4.39,-59.98	0/0:24:24,0:40:-0.00,-7.70,-109.40	0/0:100:100,0:40:0.00,-30.58,-450.82	0/0:82:82,0:40:0.00,-25.16,-369.95	0/0:65:65,0:40:0.00,-20.04,-293.58	0/0:88:88,0:40:-0.00,-26.96,-396.91	0/0:42:42,0:40:-0.00,-13.12,-190.26	0/1:94:46,48:40:-186.86,0.00,-179.46	0/0:98:98,0:40:0.00,-29.97,-441.83	0/0:66:66,0:40:0.00,-20.34,-298.08	0/0:100:100,0:40:0.00,-30.58,-450.82	0/0:44:44,0:40:-0.00,-13.72,-199.24	0/1:65:40,25:40:-92.27,0.00,-161.23	0/1:25:12,13:40:-50.40,0.00,-47.49	0/0:55:55,0:40:-0.00,-17.03,-248.66	0/0:144:144,0:40:0.00,-43.82,-648.48	0/0:29:29,0:40:-0.00,-9.20,-131.86	0/0:159:159,0:40:0.00,-48.34,-715.87	0/1:77:33,44:40:-174.01,0.00,-126.18	0/0:300:300,0:40:0.00,-90.78,-1349.29	0/0:248:248,0:40:-0.00,-75.13,-1115.69	0/0:44:44,0:40:-0.00,-13.72,-199.24	0/0:366:365,1:40:0.00,-106.15,-1636.80	0/1:72:50,22:40:-76.68,0.00,-204.05	0/1:86:39,47:40:-184.78,0.00,-150.42	0/0:75:75,0:40:-0.00,-23.05,-338.51	0/1:76:29,47:40:-187.79,0.00,-108.51	0/0:115:115,0:40:-0.00,-35.09,-518.20	0/0:85:85,0:40:-0.00,-26.06,-383.43	0/0:96:96,0:40:0.00,-29.37,-432.85	0/0:54:54,0:40:0.00,-16.73,-244.17	0/0:234:234,0:40:0.00,-70.91,-1052.79	0/0:75:75,0:40:-0.00,-23.05,-338.51	0/1:39:11,28:40:-113.57,0.00,-38.78	0/0:40:40,0:40:-0.00,-12.52,-181.27	0/0:34:34,0:40:-0.00,-10.71,-154.32	0/0:95:95,0:40:0.00,-29.07,-428.35	0/1:61:38,23:40:-84.49,0.00,-153.45
1594	BADN01019346.1	1240	223750:72:+	G	T	.	PASS	NS=302;AF=0.068	GT:DP:AD:GQ:GL	0/0:10:10,0:40:-0.00,-3.75,-46.91	0/1:1:0,1:19:-3.43,-0.02,-1.40	0/0:16:16,0:40:-0.00,-5.56,-73.60	0/0:35:35,0:40:-0.00,-11.28,-158.13	0/0:247:247,0:40:0.00,-75.09,-1101.27	0/0:225:225,0:40:0.00,-68.47,-1003.40	0/0:214:214,0:40:0.00,-65.16,-954.46	0/1:251:138,113:40:-426.42,0.00,-540.06	0/0:280:280,0:40:-0.00,-85.02,-1248.08	0/1:229:116,113:40:-433.04,0.00,-448.81	0/0:292:292,0:40:-0.00,-88.64,-1301.47	0/0:88:88,0:40:0.00,-27.23,-393.91	0/0:241:241,0:40:0.00,-73.28,-1074.58	0/0:189:189,0:40:0.00,-57.63,-843.24	0/0:191:191,0:40:0.00,-58.23,-852.14	0/0:9:9,0:40:-0.00,-3.45,-42.46	0/0:200:200,0:40:0.00,-60.94,-892.18	0/0:79:79,0:40:0.00,-24.52,-353.87	0/0:23:23,0:40:-0.00,-7.66,-104.74	./.	0/1:37:21,16:40:-59.30,0.00,-83.97	0/0:174:174,0:40:0.00,-53.12,-776.51	0/0:174:174,0:40:0.00,-53.12,-776.51	0/0:144:144,0:40:0.00,-44.09,-643.05	0/0:312:312,0:40:0.00,-94.66,-1390.44	0/1:184:87,97:40:-375.41,0.00,-333.34	0/0:264:264,0:40:0.00,-80.21,-1176.90	0/0:207:205,0:40:0.00,-62.45,-914.42	./.	0/0:302:302,0:40:0.00,-91.65,-1345.95	0/0:257:257,0:40:0.00,-78.10,-1145.76	0/0:286:286,0:40:0.00,-86.83,-1274.77	0/1:152:90,62:40:-229.33,-0.00,-356.32	0/0:212:212,0:40:0.00,-64.55,-945.56	0/0:104:104,0:40:0.00,-32.05,-465.09	0/0:96:96,0:40:0.00,-29.64,-429.50	0/0:303:303,0:40:-0.00,-91.95,-1350.40	0/0:294:294,0:40:0.00,-89.24,-1310.36	0/0:274:272,2:40:0.00,-74.32,-1203.59	0/0:212:212,0:40:0.00,-64.55,-945.56
1598	BADN01019395.1	6153	224134:53:-	C	T	.	PASS	NS=307;AF=0.081	GT:DP:AD:GQ:GL	0/1:14:7,7:40:-25.40,0.00,-27.51	0/0:1:1,0:15:-0.04,-1.06,-6.49	0/1:12:7,5:40:-17.33,0.00,-28.11	0/1:39:18,20:40:-74.51,0.00,-67.95	0/0:92:92,0:40:0.00,-28.41,-400.78	0/0:66:66,0:40:0.00,-20.59,-288.11	0/0:74:74,0:40:0.00,-22.99,-322.78	0/0:86:86,0:40:-0.00,-26.61,-374.78	0/1:92:47,45:40:-166.59,0.00,-177.37	0/0:118:118,0:40:-0.00,-36.24,-513.44	0/0:115:115,0:40:0.00,-35.34,-500.44	0/0:52:52,0:40:0.00,-16.37,-227.44	0/0:121:121,0:40:0.00,-37.14,-526.44	0/0:89:89,0:40:0.00,-27.51,-387.78	0/0:81:81,0:40:0.00,-25.10,-353.11	0/0:26:26,0:40:-0.00,-8.55,-114.78	0/0:88:88,0:40:0.00,-27.21,-383.44	0/0:145:145,0:40:0.00,-44.37,-630.44	0/0:58:58,0:40:-0.00,-18.18,-253.44	0/0:110:110,0:40:0.00,-33.83,-478.78	0/0:89:89,0:40:0.00,-27.51,-387.78	0/0:267:267,0:40:0.00,-81.09,-1159.10	0/0:193:193,0:40:-0.00,-58.81,-838.44	0/0:47:47,0:40:-0.00,-14.87,-205.78	0/0:333:333,0:40:-0.00,-100.96,-1445.10	0/0:66:66,0:40:0.00,-20.59,-288.11	0/0:87:87,0:40:-0.00,-26.91,-379.11	0/0:65:65,0:40:-0.00,-20.29,-283.78	0/1:114:64,50:40:-181.63,0.00,-244.41	0/0:103:103,0:40:0.00,-31.72,-448.44	0/0:79:79,0:40:0.00,-24.50,-344.44	0/1:94:44,50:40:-187.65,0.00,-163.76	0/1:68:46,22:40:-74.14,0.00,-180.26	0/0:223:223,0:40:0.00,-67.84,-968.44	0/0:104:104,0:40:-0.00,-32.02,-452.78	0/0:49:49,0:40:-0.00,-15.47,-214.44	0/0:111:111,0:40:-0.00,-34.13,-483.11	0/0:122:122,0:40:0.00,-37.44,-530.77	0/0:108:108,0:40:0.00,-33.23,-470.11	0/0:101:101,0:40:-0.00,-31.12,-439.78
1606	BADN01019501.1	873	225207:27:-	G	A	.	PASS	NS=307;AF=0.064	GT:DP:AD:GQ:GL	0/0:26:26,0:40:-0.00,-8.67,-122.54	0/0:7:7,0:36:-0.00,-2.95,-34.55	0/0:23:23,0:40:-0.00,-7.77,-108.65	0/0:28:28,0:40:-0.00,-9.27,-131.81	0/1:189:79,110:40:-451.70,0.00,-310.26	0/0:138:138,0:40:0.00,-42.39,-641.24	0/0:169:169,0:40:0.00,-51.72,-784.81	0/0:247:247,0:40:0.00,-75.20,-1146.04	0/0:261:261,0:40:-0.00,-79.41,-1210.88	0/1:217:135,82:40:-313.59,0.00,-561.18	0/0:283:283,0:40:-0.00,-86.03,-1312.77	0/0:157:157,0:40:0.00,-48.10,-729.23	0/0:292:292,0:40:0.00,-88.74,-1354.45	0/0:168:168,0:40:-0.00,-51.42,-780.18	0/0:171:171,0:40:-0.00,-52.32,-794.07	0/0:17:17,0:40:-0.00,-5.96,-80.86	0/0:149:149,0:40:0.00,-45.70,-692.18	0/0:159:159,0:40:0.00,-48.71,-738.49	0/0:85:82,3:40:-0.00,-12.54,-368.00	0/0:169:169,0:40:0.00,-51.72,-784.81	0/0:81:81,0:40:-0.00,-25.23,-377.26	0/0:319:319,0:40:0.00,-96.87,-1479.49	0/0:264:264,0:40:-0.00,-80.31,-1224.77	0/0:122:122,0:40:0.00,-37.57,-567.14	0/0:425:425,0:40:0.00,-128.78,-1970.40	0/0:161:161,0:40:-0.00,-49.31,-747.76	0/0:224:224,0:40:0.00,-68.27,-1039.52	0/0:155:155,0:40:0.00,-47.50,-719.97	0/0:221:221,0:40:0.00,-67.37,-1025.63	0/0:262:262,0:40:0.00,-79.71,-1215.51	0/0:201:201,0:40:-0.00,-61.35,-933.01	0/0:235:235,0:40:0.00,-71.58,-1090.47	0/0:139:139,0:40:-0.00,-42.69,-645.87	0/0:167:167,0:40:-0.00,-51.11,-775.54	0/0:215:215,0:40:0.00,-65.56,-997.84	0/0:46:46,0:40:-0.00,-14.69,-215.17	0/0:278:278,0:40:-0.00,-84.53,-1289.61	0/0:251:251,0:40:-0.00,-76.40,-1164.57	0/0:261:260,1:40:0.00,-74.78,-1201.62	0/0:161:160,0:40:0.00,-49.01,-743.13
1634	BADN01019799.1	1386	228264:12:+	G	A	.	PASS	NS=306;AF=0.109	GT:DP:AD:GQ:GL	0/1:22:12,10:40:-31.62,0.00,-41.29	0/0:14:14,0:40:-0.00,-4.78,-56.24	0/0:21:21,0:40:-0.00,-6.89,-83.40	0/1:27:16,11:40:-34.00,0.00,-55.31	0/0:73:73,0:40:0.00,-22.54,-285.20	0/0:67:67,0:40:0.00,-20.73,-261.91	0/0:45:45,0:40:-0.00,-14.11,-176.54	0/1:58:29,29:40:-94.52,0.00,-96.42	0/0:82:82,0:40:0.00,-25.25,-320.12	0/0:71:71,0:40:0.00,-21.94,-277.44	0/0:76:76,0:40:0.00,-23.44,-296.84	0/0:43:43,0:40:-0.00,-13.51,-168.78	0/0:101:101,0:40:-0.00,-30.96,-393.86	0/0:33:33,0:40:-0.00,-10.50,-129.97	0/0:69:69,0:40:0.00,-21.33,-269.67	0/1:25:17,8:40:-22.96,0.00,-59.79	0/0:53:53,0:40:0.00,-16.52,-207.58	0/0:85:85,0:40:0.00,-26.15,-331.76	0/0:51:51,0:40:-0.00,-15.92,-199.82	0/1:85:46,39:40:-125.20,0.00,-154.27	0/0:59:59,0:40:-0.00,-18.32,-230.87	0/0:158:158,0:40:-0.00,-48.12,-615.05	0/1:145:79,66:40:-211.92,0.00,-264.27	0/1:24:15,9:40:-27.14,0.00,-52.33	0/1:228:121,107:40:-346.05,0.00,-402.28	0/0:42:42,0:40:-0.00,-13.21,-164.90	0/0:60:60,0:40:0.00,-18.62,-234.75	0/1:48:24,24:40:-78.12,0.00,-80.03	0/0:84:84,0:40:-0.00,-25.85,-327.88	0/1:55:39,16:40:-44.97,0.00,-136.13	0/1:62:26,36:40:-120.48,0.00,-83.58	0/1:47:26,21:40:-66.78,0.00,-88.09	0/0:50:50,0:40:-0.00,-15.61,-195.94	0/1:116:73,43:40:-131.39,0.00,-249.72	0/0:71:71,0:40:0.00,-21.94,-277.44	0/0:33:33,0:40:-0.00,-10.50,-129.97	0/0:42:42,0:40:-0.00,-13.21,-164.90	0/0:36:36,0:40:-0.00,-11.40,-141.61	0/0:56:56,0:40:0.00,-17.42,-219.23	0/0:43:43,0:40:-0.00,-13.51,-168.78
1652	BADN01019968.1	16088	230154:153:-	C	G	.	PASS	NS=306;AF=0.085	GT:DP:AD:GQ:GL	0/1:14:4,10:40:-30.08,-0.00,-10.68	0/0:12:12,0:40:-0.00,-4.38,-43.71	0/1:17:8,9:40:-25.67,0.00,-23.80	0/1:47:31,16:40:-41.18,0.00,-95.40	0/0:181:181,0:40:0.00,-55.23,-636.17	0/0:193:193,0:40:0.00,-58.84,-678.24	0/0:148:148,0:40:-0.00,-45.30,-520.48	0/0:185:185,0:40:0.00,-56.43,-650.19	0/0:196:195,0:40:0.00,-59.44,-685.25	0/0:231:230,1:40:0.00,-66.77,-804.44	0/0:127:127,0:40:-0.00,-38.98,-446.86	0/0:128:128,0:40:0.00,-39.28,-450.37	0/0:187:187,0:40:0.00,-57.04,-657.21	0/0:153:153,0:40:0.00,-46.81,-538.01	0/0:137:137,0:40:-0.00,-41.99,-481.92	0/0:33:33,0:40:-0.00,-10.70,-117.33	0/0:133:133,0:40:-0.00,-40.79,-467.90	0/0:123:123,0:40:-0.00,-37.78,-432.84	0/0:48:47,1:40:-0.00,-11.71,-162.90	0/0:68:67,0:40:0.00,-20.93,-236.52	0/0:93:92,0:40:0.00,-28.45,-324.16	0/0:139:139,0:40:0.00,-42.59,-488.93	0/0:231:231,0:40:-0.00,-70.28,-811.46	0/0:118:118,0:40:0.00,-36.27,-415.31	0/0:344:343,0:40:0.00,-103.98,-1204.10	0/0:137:137,0:40:-0.00,-41.99,-481.92	0/0:114:114,0:40:0.00,-35.07,-401.29	0/1:149:59,90:40:-269.91,0.00,-162.87	0/0:246:246,0:40:0.00,-74.79,-864.04	0/0:284:284,0:40:-0.00,-86.22,-997.26	0/1:180:84,96:40:-281.62,0.00,-241.19	0/0:211:211,0:40:-0.00,-64.26,-741.34	0/0:145:145,0:40:0.00,-44.40,-509.97	0/0:238:238,0:40:0.00,-72.38,-836.00	0/0:181:181,0:40:0.00,-55.23,-636.17	0/0:75:74,0:40:0.00,-23.03,-261.06	0/1:230:127,103:40:-291.11,0.00,-376.89	0/1:199:98,100:40:-290.23,0.00,-284.85	0/0:191:188,2:40:0.00,-50.93,-653.70	0/0:156:156,0:40:0.00,-47.71,-548.53
1686	BADN01020297.1	17834	234137:57:+	C	T	.	PASS	NS=308;AF=0.068	GT:DP:AD:GQ:GL	0/1:15:7,8:40:-27.15,0.00,-25.04	0/0:5:5,0:29:-0.00,-2.35,-22.27	0/0:14:14,0:40:-0.00,-5.06,-58.85	0/0:27:27,0:40:-0.00,-8.97,-111.68	0/0:149:149,0:40:0.00,-45.69,-607.47	0/0:101:100,1:40:0.00,-27.18,-404.27	0/0:94:94,0:40:-0.00,-29.13,-383.95	0/0:133:133,0:40:0.00,-40.87,-542.44	0/0:187:187,0:40:0.00,-57.13,-761.89	0/0:183:183,0:40:0.00,-55.92,-745.64	0/0:187:187,0:40:0.00,-57.13,-761.89	1/1:87:0,87:40:-351.60,-25.07,0.00	0/0:233:233,0:40:0.00,-70.97,-948.83	0/1:121:62,59:40:-202.51,0.00,-216.65	1/1:103:2,101:40:-400.37,-21.76,0.00	0/1:21:18,3:40:-5.03,-0.00,-67.94	0/0:117:117,0:40:0.00,-36.06,-477.42	0/0:159:159,0:40:0.00,-48.70,-648.10	0/0:44:44,0:40:-0.00,-14.08,-180.76	0/0:146:146,0:40:-0.00,-44.79,-595.27	0/0:94:94,0:40:-0.00,-29.13,-383.95	0/0:201:201,0:40:-0.00,-61.34,-818.79	0/0:167:167,0:40:0.00,-51.11,-680.61	0/0:17:17,0:40:-0.00,-5.96,-71.04	0/0:316:316,0:40:0.00,-95.95,-1286.13	0/0:85:85,0:40:-0.00,-26.43,-347.38	0/0:128:128,0:40:0.00,-39.37,-522.12	0/0:130:130,0:40:0.00,-39.97,-530.25	0/0:179:179,0:40:-0.00,-54.72,-729.38	0/0:216:216,0:40:-0.00,-65.86,-879.74	0/0:157:157,0:40:0.00,-48.10,-639.98	0/0:161:161,0:40:0.00,-49.30,-656.23	0/0:111:111,0:40:-0.00,-34.25,-453.04	0/0:215:215,0:40:0.00,-65.55,-875.68	0/1:130:68,62:40:-211.99,0.00,-238.32	0/1:80:45,35:40:-117.31,0.00,-159.91	0/0:198:198,0:40:-0.00,-60.44,-806.59	0/0:147:147,0:40:-0.00,-45.09,-599.34	0/0:166:165,1:40:-0.00,-46.74,-668.42	0/0:92:92,0:40:0.00,-28.53,-375.83
1732	BADN01020917.1	7847	240571:39:-	C	T	.	PASS	NS=297;AF=0.081	GT:DP:AD:GQ:GL	0/0:12:12,0:40:-0.00,-4.42,-46.15	0/1:4:3,1:22:-1.72,-0.01,-10.67	0/0:9:9,0:40:-0.00,-3.52,-34.99	0/0:19:19,0:40:-0.00,-6.52,-72.19	0/0:166:166,0:40:0.00,-50.76,-619.02	./.	0/0:206:202,4:40:0.00,-47.92,-738.06	0/0:208:208,0:40:0.00,-63.40,-775.26	0/0:193:193,0:40:0.00,-58.89,-719.46	0/0:293:292,0:40:0.00,-88.68,-1087.73	0/0:248:247,0:40:0.00,-75.14,-920.33	0/0:153:153,0:40:0.00,-46.85,-570.66	0/0:130:130,0:40:-0.00,-39.93,-485.10	0/0:91:91,0:40:0.00,-28.19,-340.03	1/1:72:0,72:40:-266.32,-20.96,0.00	0/0:9:9,0:40:-0.00,-3.52,-34.99	0/0:158:158,0:40:-0.00,-48.36,-589.26	0/0:38:38,0:40:-0.00,-12.24,-142.87	0/1:21:3,18:40:-59.83,-0.00,-5.55	0/0:1:1,0:16:-0.03,-1.14,-5.27	0/1:23:13,10:40:-29.47,0.00,-42.15	0/0:88:88,0:40:0.00,-27.29,-328.87	0/0:135:135,0:40:0.00,-41.43,-503.70	0/0:120:120,0:40:0.00,-36.92,-447.90	0/0:228:228,0:40:0.00,-69.42,-849.65	0/0:67:67,0:40:0.00,-20.97,-250.75	0/0:195:195,0:40:0.00,-59.49,-726.90	0/0:167:167,0:40:0.00,-51.07,-622.74	0/0:244:244,0:40:-0.00,-74.24,-909.17	0/0:301:301,0:40:-0.00,-91.39,-1121.21	0/0:182:182,0:40:-0.00,-55.58,-678.54	0/0:260:260,0:40:0.00,-79.05,-968.69	0/1:181:94,86:40:-264.93,0.00,-296.21	0/0:172:172,0:40:0.00,-52.57,-641.34	0/0:181:180,1:40:0.00,-51.56,-667.38	0/0:19:19,0:40:-0.00,-6.52,-72.19	0/0:270:270,0:40:0.00,-82.06,-1005.89	0/0:222:222,0:40:0.00,-67.62,-827.33	0/0:106:106,0:40:-0.00,-32.71,-395.83	0/0:142:142,0:40:-0.00,-43.54,-529.74
1793	BADN01021914.1	1950	250288:44:+	G	A	.	PASS	NS=304;AF=0.074	GT:DP:AD:GQ:GL	0/0:10:10,0:40:-0.00,-3.76,-39.56	0/0:1:1,0:15:-0.04,-1.09,-5.74	0/1:16:2,14:40:-47.10,-0.00,-3.90	0/0:24:24,0:40:-0.00,-7.98,-92.23	0/0:178:178,0:40:0.00,-54.32,-671.62	0/1:166:71,95:40:-306.70,0.00,-218.35	0/0:171:171,0:40:0.00,-52.22,-645.28	0/0:198:198,0:40:-0.00,-60.34,-746.86	0/0:275:275,0:40:-0.00,-83.52,-1036.55	0/0:214:214,0:40:0.00,-65.16,-807.06	0/0:220:220,0:40:0.00,-66.96,-829.63	0/0:135:135,0:40:-0.00,-41.38,-509.84	0/1:267:114,153:40:-494.51,0.00,-349.73	0/0:138:137,0:40:0.00,-41.98,-517.37	0/1:191:76,115:40:-374.42,0.00,-229.63	0/0:19:19,0:40:-0.00,-6.47,-73.42	0/0:170:170,0:40:-0.00,-51.92,-641.52	0/0:107:107,0:40:0.00,-32.96,-404.50	0/0:31:31,0:40:-0.00,-10.08,-118.57	0/0:125:125,0:40:0.00,-38.37,-472.22	0/0:23:23,0:40:-0.00,-7.68,-88.47	0/1:195:101,94:40:-294.21,0.00,-322.49	0/0:157:157,0:40:-0.00,-48.00,-592.61	0/1:145:72,73:40:-230.25,0.00,-228.43	0/0:305:304,1:40:0.00,-88.78,-1141.89	0/0:148:148,0:40:0.00,-45.29,-558.75	0/0:216:216,0:40:0.00,-65.76,-814.58	0/0:121:121,0:40:0.00,-37.17,-457.17	0/0:218:217,0:40:0.00,-66.06,-818.34	0/0:303:303,0:40:0.00,-91.94,-1141.89	0/0:214:214,0:40:0.00,-65.16,-807.06	0/0:243:243,0:40:0.00,-73.89,-916.16	0/1:161:91,70:40:-214.15,0.00,-295.10	0/1:155:59,96:40:-313.77,0.00,-176.51	0/0:173:173,0:40:0.00,-52.82,-652.81	0/0:100:100,0:40:-0.00,-30.85,-378.16	0/0:268:268,0:40:0.00,-81.41,-1010.22	0/0:227:227,0:40:0.00,-69.07,-855.97	0/0:181:181,0:40:0.00,-55.23,-682.90	0/0:139:139,0:40:0.00,-42.59,-524.89
1803	BADN01022085.1	5749	251943:37:+	C	T	.	PASS	NS=305;AF=0.115	GT:DP:AD:GQ:GL	0/1:33:18,15:40:-48.25,0.00,-61.67	0/0:11:11,0:40:-0.00,-3.87,-44.76	0/0:24:24,0:40:-0.00,-7.78,-95.66	0/0:74:74,0:40:0.00,-22.83,-291.45	0/0:71:71,0:40:0.00,-21.93,-279.71	0/1:72:28,44:40:-150.07,0.00,-89.10	0/0:57:57,0:40:0.00,-17.72,-224.88	0/0:59:59,0:40:0.00,-18.32,-232.72	0/1:89:35,54:40:-184.11,0.00,-111.39	0/0:90:90,0:40:-0.00,-27.65,-354.11	0/0:119:119,0:40:-0.00,-36.38,-467.67	0/0:85:85,0:40:-0.00,-26.14,-334.53	0/0:107:107,0:40:0.00,-32.76,-420.68	0/0:66:66,0:40:0.00,-20.42,-260.13	0/0:73:73,0:40:-0.00,-22.53,-287.54	0/0:49:49,0:40:-0.00,-15.31,-193.56	0/0:92:92,0:40:0.00,-28.25,-361.94	0/0:235:233,2:40:0.00,-63.46,-906.24	0/0:80:80,0:40:0.00,-24.64,-314.95	0/0:168:167,1:40:0.00,-47.21,-651.71	0/0:167:167,0:40:-0.00,-50.82,-655.63	0/0:399:399,0:40:0.00,-120.65,-1564.11	0/0:313:313,0:40:-0.00,-94.77,-1227.34	1/1:24:0,24:40:-92.30,-6.10,-0.00	0/0:607:607,0:40:-0.00,-183.25,-2378.61	0/1:52:21,31:40:-105.18,0.00,-67.70	0/0:101:101,0:40:0.00,-30.96,-397.18	0/0:80:80,0:40:0.00,-24.64,-314.95	0/0:126:126,0:40:0.00,-38.48,-495.08	0/0:121:121,0:40:0.00,-36.98,-475.50	0/0:94:94,0:40:-0.00,-28.85,-369.77	0/0:100:100,0:40:0.00,-30.66,-393.27	0/1:63:38,25:40:-78.38,0.00,-130.96	0/0:360:360,0:40:0.00,-108.91,-1411.39	0/1:106:63,43:40:-135.92,0.00,-215.92	0/0:34:34,0:40:-0.00,-10.79,-134.82	0/1:123:76,47:40:-146.47,0.00,-261.71	0/0:79:79,0:40:-0.00,-24.34,-311.03	0/0:100:100,0:40:0.00,-30.66,-393.27	0/0:75:75,0:40:0.00,-23.13,-295.37
1839	BADN01022699.1	1400	258082:58:+	C	T	.	PASS	NS=303;AF=0.069	GT:DP:AD:GQ:GL	0/0:10:10,0:40:-0.00,-3.78,-33.66	0/1:4:2,2:40:-4.33,-0.00,-6.45	0/0:6:6,0:32:-0.00,-2.58,-21.05	0/0:6:6,0:32:-0.00,-2.58,-21.05	0/0:104:104,0:40:-0.00,-32.05,-330.12	0/0:112:111,0:40:0.00,-34.15,-352.20	0/0:148:147,1:40:0.00,-42.13,-462.58	0/0:148:148,0:40:-0.00,-45.28,-468.89	0/0:172:172,0:40:0.00,-52.50,-544.58	0/0:160:160,0:40:-0.00,-48.89,-506.74	0/1:179:92,87:40:-219.78,0.00,-237.67	0/1:78:33,45:40:-117.69,0.00,-81.97	0/0:168:167,1:40:0.00,-48.14,-525.66	0/0:114:114,0:40:0.00,-35.05,-361.66	0/0:93:92,0:40:0.00,-28.44,-292.27	0/0:2:2,0:19:-0.02,-1.39,-8.45	0/0:103:103,0:40:0.00,-31.75,-326.97	0/0:28:28,0:40:-0.00,-9.19,-90.43	0/0:6:6,0:32:-0.00,-2.58,-21.05	1/1:20:0,20:40:-60.96,-4.67,-0.00	0/0:11:11,0:40:-0.00,-4.08,-36.81	0/0:48:48,0:40:-0.00,-15.21,-153.51	0/0:44:43,0:40:-0.00,-13.70,-137.74	0/0:107:107,0:40:-0.00,-32.95,-339.58	0/0:104:104,0:40:-0.00,-32.05,-330.12	0/0:77:77,0:40:-0.00,-23.93,-244.97	0/0:163:162,0:40:0.00,-49.49,-513.04	0/1:109:65,44:40:-105.22,0.00,-173.57	0/0:156:156,0:40:0.00,-47.69,-494.12	0/0:188:188,0:40:0.00,-57.31,-595.04	0/0:123:122,1:40:0.00,-34.61,-383.74	0/1:136:67,69:40:-175.94,0.00,-171.76	0/0:110:110,0:40:0.00,-33.85,-349.04	0/0:71:71,0:40:-0.00,-22.12,-226.04	0/1:113:55,56:40:-142.46,0.00,-141.43	0/1:37:19,18:40:-44.87,0.00,-50.15	0/0:167:167,0:40:0.00,-50.99,-528.81	0/0:131:130,1:40:0.00,-37.01,-408.97	0/0:117:117,0:40:-0.00,-35.96,-371.12	0/0:126:126,0:40:0.00,-38.66,-399.50
1874	BADN01023062.1	18824	261679:141:+	T	C	.	PASS	NS=301;AF=0.051	GT:DP:AD:GQ:GL	0/1:4:2,2:40:-6.77,-0.00,-8.43	0/0:2:2,0:21:-0.01,-1.63,-10.66	0/0:8:8,0:40:-0.00,-3.42,-37.62	0/0:5:5,0:31:-0.00,-2.52,-24.14	0/0:86:86,0:40:0.00,-26.90,-388.12	0/0:61:61,0:40:0.00,-19.38,-275.78	0/0:172:172,0:40:0.00,-52.79,-774.58	0/1:198:98,100:40:-388.75,0.00,-381.43	0/0:222:222,0:40:0.00,-67.84,-999.26	0/1:233:95,138:40:-548.97,0.00,-357.41	0/0:143:143,0:40:-0.00,-44.06,-644.26	0/0:108:107,1:40:0.00,-29.03,-477.99	0/0:228:228,0:40:0.00,-69.65,-1026.22	0/1:141:81,60:40:-226.16,0.00,-322.19	0/0:170:170,0:40:0.00,-52.19,-765.59	0/0:1:1,0:18:-0.02,-1.34,-6.18	0/0:71:71,0:40:-0.00,-22.39,-320.72	0/0:44:44,0:40:-0.00,-14.26,-199.39	0/0:12:12,0:40:-0.00,-4.63,-55.59	0/0:54:54,0:40:-0.00,-17.27,-244.32	0/0:11:11,0:40:-0.00,-4.33,-51.10	0/1:62:23,39:40:-155.57,0.00,-85.34	0/1:94:42,52:40:-204.36,0.00,-161.09	./.	0/0:156:156,0:40:0.00,-47.97,-702.68	0/0:169:169,0:40:0.00,-51.89,-761.09	0/0:240:240,0:40:-0.00,-73.26,-1080.14	0/0:131:131,0:40:-0.00,-40.45,-590.34	0/0:238:238,0:40:0.00,-72.66,-1071.16	0/0:260:260,0:40:-0.00,-79.28,-1170.02	0/0:173:173,0:40:0.00,-53.09,-779.07	0/0:213:213,0:40:-0.00,-65.13,-958.82	0/0:179:179,0:40:0.00,-54.90,-806.03	0/0:64:64,0:40:0.00,-20.28,-289.26	0/0:154:154,0:40:-0.00,-47.37,-693.69	0/0:51:51,0:40:0.00,-16.37,-230.84	0/0:219:219,0:40:0.00,-66.94,-985.78	0/0:240:240,0:40:-0.00,-73.26,-1080.14	./.	0/0:135:135,0:40:-0.00,-41.65,-608.31
1908	BADN01023473.1	7676	266070:83:+	T	C	.	PASS	NS=304;AF=0.337	GT:DP:AD:GQ:GL	0/1:16:12,4:40:-11.92,-0.00,-45.90	1/1:7:0,7:20:-28.60,-1.46,-0.02	0/1:25:5,20:40:-75.94,-0.00,-13.99	1/1:62:0,62:40:-257.98,-18.00,-0.00	0/1:88:43,45:40:-161.25,0.00,-153.52	0/1:81:42,39:40:-138.34,0.00,-151.46	0/0:60:60,0:40:-0.00,-18.01,-250.86	0/0:93:93,0:40:0.00,-27.94,-388.50	0/0:166:166,0:40:0.00,-49.91,-692.97	0/1:115:58,57:40:-203.18,0.00,-207.96	1/1:89:0,89:40:-370.59,-26.12,0.00	0/1:70:37,33:40:-116.62,0.00,-133.92	0/0:123:123,0:40:0.00,-36.97,-513.63	0/1:70:40,30:40:-104.11,0.00,-146.43	0/1:53:27,26:40:-92.54,0.00,-97.33	0/1:23:9,14:40:-51.52,0.00,-31.28	0/0:62:62,0:40:0.00,-18.61,-259.21	0/1:153:82,71:40:-250.13,0.00,-296.62	0/1:71:40,31:40:-107.98,0.00,-146.13	0/0:118:118,0:40:0.00,-35.47,-492.77	0/1:111:47,64:40:-233.58,0.00,-163.28	0/1:320:156,164:40:-587.75,0.00,-555.00	0/0:250:250,0:40:0.00,-75.20,-1043.33	1/1:43:0,43:40:-178.73,-12.28,-0.00	0/0:415:413,2:40:0.00,-116.52,-1714.83	0/0:64:64,0:40:0.00,-19.21,-267.55	1/1:111:0,111:40:-462.35,-32.75,0.00	0/0:57:57,0:40:-0.00,-17.10,-238.35	0/1:95:59,36:40:-121.61,0.00,-218.15	0/0:111:111,0:40:0.00,-33.36,-463.58	0/0:106:106,0:40:0.00,-31.85,-442.72	0/1:123:63,60:40:-213.28,0.00,-226.41	0/1:66:40,26:40:-88.63,0.00,-147.63	0/0:318:318,0:40:0.00,-95.67,-1326.94	0/1:92:45,47:40:-168.39,0.00,-160.66	0/1:33:13,20:40:-73.54,0.00,-44.95	0/0:95:95,0:40:0.00,-28.54,-396.84	0/0:90:90,0:40:0.00,-27.04,-375.99	0/1:103:49,54:40:-194.28,0.00,-174.03	0/1:88:53,35:40:-119.54,0.00,-195.23
1944	BADN01024016.1	1034	271626:11:-	A	G	.	PASS	NS=305;AF=0.090	GT:DP:AD:GQ:GL	0/0:19:19,0:40:-0.00,-6.40,-84.97	0/0:2:2,0:18:-0.02,-1.30,-10.58	0/0:21:21,0:40:-0.00,-7.00,-93.72	0/1:38:20,18:40:-66.67,0.00,-77.23	0/0:320:320,0:40:-0.00,-97.00,-1402.49	0/0:240:240,0:40:-0.00,-72.92,-1052.32	0/0:267:267,0:40:-0.00,-81.05,-1170.50	0/0:295:295,0:40:-0.00,-89.48,-1293.06	0/0:323:323,0:40:-0.00,-97.91,-1415.62	0/0:334:334,0:40:-0.00,-101.22,-1463.77	0/0:415:415,0:40:0.00,-125.60,-1818.32	0/1:207:110,97:40:-361.60,0.00,-420.30	0/0:383:383,0:40:-0.00,-115.97,-1678.25	0/0:317:317,0:40:-0.00,-96.10,-1389.36	0/0:279:279,0:40:0.00,-84.66,-1223.03	0/0:18:18,0:40:-0.00,-6.10,-80.59	0/1:279:149,130:40:-484.37,0.00,-569.34	0/0:150:150,0:40:-0.00,-45.83,-658.38	0/0:50:50,0:40:-0.00,-15.73,-220.66	0/0:118:118,0:40:0.00,-36.20,-518.31	0/0:64:64,0:40:-0.00,-19.94,-281.94	0/0:351:351,0:40:0.00,-106.33,-1538.18	0/0:265:265,0:40:-0.00,-80.45,-1161.75	0/0:192:192,0:40:0.00,-58.47,-842.22	0/0:445:445,0:40:-0.00,-134.63,-1949.64	0/0:276:276,0:40:-0.00,-83.76,-1209.90	0/1:297:143,154:40:-584.00,0.00,-537.66	0/0:225:225,0:40:-0.00,-68.41,-986.66	0/0:402:397,5:40:0.00,-99.80,-1717.65	0/0:536:533,1:40:0.00,-157.04,-2330.45	0/0:318:318,0:40:0.00,-96.40,-1393.74	0/0:385:385,0:40:-0.00,-116.57,-1687.01	0/0:266:264,2:40:0.00,-71.99,-1148.62	0/1:326:165,161:40:-605.91,0.00,-625.22	0/0:312:312,0:40:-0.00,-94.59,-1367.47	0/0:139:139,0:40:0.00,-42.52,-610.23	0/0:387:387,0:40:0.00,-117.17,-1695.76	0/0:334:334,0:40:-0.00,-101.22,-1463.77	0/1:326:157,169:40:-640.93,0.00,-590.21	0/0:284:284,0:40:0.00,-86.17,-1244.91
1950	BADN01024094.1	3155	272287:206:-	T	C	.	PASS	NS=301;AF=0.055	GT:DP:AD:GQ:GL	0/0:3:3,0:24:-0.01,-1.87,-12.23	0/0:1:1,0:17:-0.02,-1.28,-5.32	0/0:7:7,0:37:-0.00,-3.07,-26.06	0/0:12:12,0:40:-0.00,-4.57,-43.36	0/0:83:83,0:40:-0.00,-25.93,-289.04	0/0:161:161,0:40:0.00,-49.40,-558.94	0/0:185:184,1:40:0.00,-53.16,-635.06	0/0:79:79,0:40:-0.00,-24.73,-275.20	0/0:236:236,0:40:-0.00,-71.97,-818.46	0/0:222:222,0:40:0.00,-67.76,-770.01	0/0:263:263,0:40:0.00,-80.09,-911.88	0/0:95:95,0:40:-0.00,-29.54,-330.56	0/0:220:220,0:40:0.00,-67.15,-763.09	0/0:171:171,0:40:-0.00,-52.41,-593.54	0/0:227:225,1:40:0.00,-65.50,-776.94	0/0:11:11,0:40:-0.00,-4.27,-39.90	0/0:184:184,0:40:-0.00,-56.32,-638.53	0/0:39:39,0:40:-0.00,-12.69,-136.79	0/0:14:14,0:40:-0.00,-5.17,-50.28	0/0:23:23,0:40:-0.00,-7.88,-81.43	0/0:40:40,0:40:-0.00,-12.99,-140.25	0/0:84:84,0:40:0.00,-26.23,-292.50	0/0:99:99,0:40:0.00,-30.75,-344.40	0/0:164:164,0:40:0.00,-50.30,-569.32	0/0:188:188,0:40:0.00,-57.53,-652.37	0/0:169:169,0:40:0.00,-51.81,-586.62	0/0:115:114,0:40:0.00,-35.26,-396.31	1/1:66:0,65:40:-223.08,-18.68,0.00	0/0:207:207,0:40:-0.00,-63.24,-718.11	0/0:148:148,0:40:-0.00,-45.49,-513.96	0/0:210:209,0:40:0.00,-63.84,-725.03	0/0:238:238,0:40:0.00,-72.57,-825.38	0/0:165:164,0:40:0.00,-50.30,-569.32	0/0:118:118,0:40:0.00,-36.46,-410.15	0/1:201:101,100:40:-284.59,0.00,-289.89	0/0:52:52,0:40:-0.00,-16.61,-181.77	0/0:241:241,0:40:0.00,-73.47,-835.76	0/0:253:252,1:40:0.00,-73.62,-870.36	0/0:200:200,0:40:-0.00,-61.14,-693.89	0/0:161:161,0:40:0.00,-49.40,-558.94
1994	BADN01024580.1	4451	277369:111:-	T	A	.	PASS	NS=302;AF=0.240	GT:DP:AD:GQ:GL	0/1:23:10,13:40:-44.74,0.00,-33.82	0/0:5:5,0:22:-0.01,-1.67,-20.97	0/0:19:19,0:40:-0.00,-5.88,-76.77	0/1:46:20,26:40:-89.63,0.00,-66.75	0/0:61:61,0:40:-0.00,-18.52,-244.18	0/0:65:65,0:40:0.00,-19.72,-260.12	0/1:56:20,36:40:-126.48,0.00,-63.74	0/0:60:60,0:40:-0.00,-18.22,-240.19	0/1:94:44,50:40:-170.85,0.00,-147.97	0/0:81:81,0:40:0.00,-24.54,-323.89	0/0:92:92,0:40:0.00,-27.85,-367.74	1/1:50:0,50:40:-198.26,-14.17,-0.00	0/0:64:63,1:40:-0.00,-15.43,-248.16	0/0:51:51,0:40:-0.00,-15.51,-204.32	0/1:54:39,15:40:-43.38,0.00,-140.08	0/1:27:14,13:40:-43.53,0.00,-48.56	0/1:58:21,37:40:-129.86,0.00,-67.13	0/1:119:70,49:40:-159.33,0.00,-244.07	0/0:58:58,0:40:0.00,-17.61,-232.22	0/0:136:136,0:40:0.00,-41.09,-543.12	0/1:56:28,28:40:-94.59,0.00,-95.63	0/1:233:115,118:40:-400.05,0.00,-389.13	0/0:205:203,1:40:0.00,-57.57,-806.19	0/1:47:19,28:40:-97.30,0.00,-62.47	1/1:353:0,353:40:-1405.98,-105.37,0.00	0/0:67:67,0:40:0.00,-20.32,-268.09	0/1:81:43,38:40:-126.93,0.00,-147.89	0/0:86:86,0:40:0.00,-26.04,-343.82	0/1:103:42,61:40:-211.98,0.00,-137.29	0/0:52:52,0:40:-0.00,-15.81,-208.30	0/0:76:76,0:40:0.00,-23.03,-303.96	0/0:89:89,0:40:0.00,-26.94,-355.78	0/0:51:51,0:40:-0.00,-15.51,-204.32	0/1:205:110,95:40:-316.80,0.00,-377.63	0/1:72:40,32:40:-105.72,0.00,-138.64	0/1:38:17,21:40:-72.11,0.00,-57.20	0/1:91:49,42:40:-139.86,0.00,-168.80	1/1:70:0,70:40:-277.98,-20.19,0.00	0/0:84:84,0:40:0.00,-25.44,-335.85	0/0:46:46,0:40:-0.00,-14.00,-184.39
2009	BADN01024826.1	1129	279770:37:-	C	T	.	PASS	NS=308;AF=0.054	GT:DP:AD:GQ:GL	0/0:17:17,0:40:-0.00,-6.05,-73.55	1/1:8:0,8:17:-31.49,-1.23,-0.03	0/0:20:20,0:40:-0.00,-6.95,-86.15	0/1:44:22,22:40:-78.24,0.00,-80.38	0/0:162:162,0:40:-0.00,-49.69,-682.63	0/1:142:75,67:40:-237.76,0.00,-273.51	0/0:121:121,0:40:0.00,-37.35,-510.41	0/1:144:69,75:40:-270.77,0.00,-247.70	0/0:183:183,0:40:0.00,-56.01,-770.85	0/0:172:172,0:40:0.00,-52.70,-724.64	0/0:194:194,0:40:0.00,-59.33,-817.05	0/0:97:97,0:40:0.00,-30.13,-409.60	0/0:195:195,0:40:0.00,-59.63,-821.25	0/0:131:131,0:40:-0.00,-40.36,-552.42	0/0:126:126,0:40:-0.00,-38.86,-531.41	0/0:41:41,0:40:-0.00,-13.27,-174.36	0/0:179:179,0:40:0.00,-54.81,-754.04	0/0:97:97,0:40:0.00,-30.13,-409.60	0/0:38:38,0:40:-0.00,-12.37,-161.76	0/0:112:112,0:40:-0.00,-34.64,-472.60	0/0:81:81,0:40:0.00,-25.31,-342.39	0/1:208:107,101:40:-360.72,0.00,-388.06	0/0:174:174,0:40:0.00,-53.31,-733.04	0/0:106:106,0:40:0.00,-32.84,-447.40	0/0:301:298,3:40:0.00,-78.93,-1241.31	0/0:125:125,0:40:0.00,-38.56,-527.21	0/0:173:173,0:40:0.00,-53.00,-728.84	0/0:95:95,0:40:-0.00,-29.53,-401.19	0/0:191:191,0:40:0.00,-58.42,-804.45	0/0:210:210,0:40:-0.00,-64.14,-884.26	0/0:142:142,0:40:-0.00,-43.67,-598.62	0/0:231:231,0:40:0.00,-70.46,-972.47	0/0:124:124,0:40:-0.00,-38.26,-523.01	0/0:190:190,0:40:-0.00,-58.12,-800.25	0/0:162:162,0:40:-0.00,-49.69,-682.63	0/0:58:58,0:40:-0.00,-18.39,-245.77	0/0:171:171,0:40:0.00,-52.40,-720.44	0/0:137:137,0:40:-0.00,-42.17,-577.62	0/0:136:136,0:40:-0.00,-41.87,-573.42	0/0:101:101,0:40:0.00,-31.33,-426.40
2026	BADN01025159.1	494	282634:25:+	T	A	.	PASS	NS=301;AF=0.086	GT:DP:AD:GQ:GL	0/0:21:21,0:40:-0.00,-6.96,-82.10	0/0:4:4,0:24:-0.01,-1.85,-17.34	0/0:31:31,0:40:-0.00,-9.97,-120.19	0/1:38:16,22:40:-71.73,0.00,-50.97	0/0:238:238,0:40:0.00,-72.27,-908.72	0/0:195:195,0:40:-0.00,-59.33,-744.92	0/1:207:104,103:40:-329.42,0.00,-335.33	0/0:219:219,0:40:-0.00,-66.55,-836.34	0/0:269:269,0:40:0.00,-81.60,-1026.81	0/0:239:239,0:40:0.00,-72.57,-912.53	0/0:324:324,0:40:0.00,-98.15,-1236.32	0/0:190:190,0:40:-0.00,-57.83,-725.87	0/0:325:325,0:40:0.00,-98.46,-1240.13	0/0:222:221,0:40:0.00,-67.16,-843.96	0/0:174:174,0:40:0.00,-53.01,-664.92	0/0:43:43,0:40:-0.00,-13.58,-165.90	0/0:232:231,1:40:0.00,-66.66,-878.24	0/0:181:181,0:40:0.00,-55.12,-691.59	0/0:79:79,0:40:0.00,-24.42,-303.04	0/0:201:200,1:40:0.00,-57.33,-760.15	0/0:139:139,0:40:0.00,-42.48,-531.60	0/0:383:383,0:40:-0.00,-115.91,-1461.07	0/1:299:144,155:40:-499.81,0.00,-460.01	./.	./.	0/0:212:212,0:40:0.00,-64.45,-809.68	0/1:198:111,87:40:-271.18,0.00,-364.70	0/0:168:168,0:40:-0.00,-51.20,-642.07	0/0:273:271,2:40:0.00,-75.19,-1026.81	0/0:340:340,0:40:0.00,-102.97,-1297.27	0/0:211:211,0:40:0.00,-64.15,-805.87	0/0:268:268,0:40:0.00,-81.30,-1023.00	0/0:136:136,0:40:-0.00,-41.57,-520.17	0/0:326:325,0:40:0.00,-98.46,-1240.13	0/0:236:236,0:40:-0.00,-71.67,-901.10	0/0:83:83,0:40:0.00,-25.62,-318.27	0/0:290:290,0:40:0.00,-87.92,-1106.80	0/0:277:277,0:40:-0.00,-84.01,-1057.28	0/0:200:200,0:40:-0.00,-60.84,-763.96	0/0:196:196,0:40:-0.00,-59.63,-748.73
2035	BADN01025281.1	2082	284048:7:-	C	T	.	PASS	NS=302;AF=0.055	GT:DP:AD:GQ:GL	0/0:16:16,0:40:-0.00,-5.85,-69.67	0/0:1:1,0:18:-0.02,-1.36,-5.87	0/0:22:22,0:40:-0.00,-7.66,-95.20	0/0:56:56,0:40:0.00,-17.89,-239.86	0/0:89:89,0:40:0.00,-27.82,-380.26	0/0:105:105,0:40:0.00,-32.64,-448.34	0/0:136:136,0:40:0.00,-41.97,-580.23	0/0:185:185,0:40:0.00,-56.72,-788.71	0/0:201:201,0:40:0.00,-61.54,-856.78	1/1:147:1,146:40:-615.32,-39.43,0.00	0/1:161:85,76:40:-273.86,0.00,-313.75	0/0:97:97,0:40:-0.00,-30.23,-414.30	0/0:184:184,0:40:0.00,-56.42,-784.45	0/0:66:66,0:40:-0.00,-20.90,-282.41	0/0:137:137,0:40:-0.00,-42.27,-584.49	0/0:12:12,0:40:-0.00,-4.65,-52.66	0/0:171:171,0:40:0.00,-52.51,-729.14	0/0:113:113,0:40:0.00,-35.05,-482.37	0/1:47:31,16:40:-52.89,0.00,-118.31	0/0:66:66,0:40:-0.00,-20.90,-282.41	0/0:55:55,0:40:-0.00,-17.59,-235.60	0/0:221:220,0:40:0.00,-67.26,-937.62	0/0:96:96,0:40:0.00,-29.93,-410.05	0/1:87:33,54:40:-202.53,0.00,-114.78	0/0:281:281,0:40:0.00,-85.62,-1197.15	0/0:65:65,0:40:-0.00,-20.60,-278.15	0/0:129:129,0:40:-0.00,-39.87,-550.45	0/0:129:129,0:40:-0.00,-39.87,-550.45	0/0:83:83,0:40:-0.00,-26.02,-354.73	0/0:181:181,0:40:-0.00,-55.52,-771.69	0/0:133:133,0:40:0.00,-41.07,-567.47	0/0:151:151,0:40:-0.00,-46.49,-644.05	0/0:77:77,0:40:0.00,-24.21,-329.21	0/0:182:182,0:40:0.00,-55.82,-775.94	0/0:111:111,0:40:-0.00,-34.45,-473.86	0/0:53:53,0:40:-0.00,-16.99,-227.10	0/0:156:156,0:40:0.00,-47.99,-665.32	0/0:82:82,0:40:0.00,-25.72,-350.48	0/0:180:180,0:40:0.00,-55.22,-767.43	0/0:116:116,0:40:-0.00,-35.95,-495.14
2057	BADN01025549.1	2321	286595:86:+	A	G	.	PASS	NS=303;AF=0.480	GT:DP:AD:GQ:GL	0/1:24:12,12:40:-50.62,0.00,-50.71	0/1:18:5,13:40:-57.22,0.00,-18.96	0/1:42:23,19:40:-78.76,0.00,-98.01	0/1:72:26,46:40:-199.14,0.00,-103.36	1/1:37:0,37:40:-177.27,-10.73,-0.00	1/1:43:0,43:40:-206.03,-12.53,-0.00	0/1:42:28,14:40:-54.79,0.00,-121.98	0/0:70:70,0:40:0.00,-20.74,-335.61	0/1:54:21,33:40:-142.25,0.00,-84.81	1/1:81:0,81:40:-388.17,-23.97,0.00	0/1:43:31,12:40:-44.90,0.00,-136.06	0/0:49:49,0:40:-0.00,-14.42,-234.95	0/1:71:42,29:40:-117.96,0.00,-180.35	0/1:33:21,12:40:-47.91,0.00,-91.13	0/1:43:24,19:40:-78.46,0.00,-102.50	0/1:41:24,17:40:-69.47,0.00,-103.11	0/1:78:38,40:40:-168.58,0.00,-159.07	0/1:175:82,93:40:-393.42,0.00,-340.78	1/1:90:3,87:40:-402.55,-12.30,-0.00	1/1:199:0,199:40:-953.77,-59.49,0.00	0/1:133:64,69:40:-291.02,0.00,-267.14	0/1:324:156,168:40:-708.06,0.00,-650.62	0/1:247:126,121:40:-505.95,0.00,-530.00	0/1:27:25,2:23:-1.79,-0.01,-112.12	0/0:411:411,0:40:0.00,-123.39,-1970.09	0/0:25:25,0:40:-0.00,-7.20,-119.91	1/1:58:0,58:40:-277.92,-17.05,0.00	0/0:48:48,0:40:-0.00,-14.12,-230.16	0/1:53:21,32:40:-137.76,0.00,-85.11	1/1:57:0,57:40:-273.13,-16.75,0.00	1/1:53:0,53:40:-253.96,-15.54,0.00	0/1:49:22,27:40:-115.00,0.00,-91.11	0/0:31:31,0:40:-0.00,-9.00,-148.67	0/1:291:134,157:40:-665.27,0.00,-555.10	1/1:58:0,58:40:-277.92,-17.05,0.00	0/1:25:11,14:40:-59.91,0.00,-45.61	0/0:41:41,0:40:-0.00,-12.01,-196.60	0/1:48:25,23:40:-96.12,0.00,-105.79	0/0:26:26,0:40:-0.00,-7.50,-124.71	1/1:28:0,28:40:-134.13,-8.02,-0.00
2116	BADN01026307.1	8167	294482:60:-	A	G	.	PASS	NS=306;AF=0.092	GT:DP:AD:GQ:GL	0/1:23:10,13:40:-44.64,0.00,-34.28	0/0:11:11,0:40:-0.00,-4.01,-45.93	0/1:21:7,14:40:-49.26,0.00,-22.83	1/1:30:0,30:40:-118.89,-8.02,-0.00	0/0:55:55,0:40:0.00,-17.25,-222.80	0/0:64:64,0:40:0.00,-19.96,-258.98	0/0:14:14,0:40:-0.00,-4.91,-57.99	0/0:49:49,0:40:-0.00,-15.45,-198.68	0/0:45:45,0:40:-0.00,-14.24,-182.60	0/0:49:49,0:40:-0.00,-15.45,-198.68	0/0:71:71,0:40:-0.00,-22.07,-287.12	0/0:30:30,0:40:-0.00,-9.73,-122.30	0/0:58:58,0:40:-0.00,-18.16,-234.86	0/0:36:36,0:40:-0.00,-11.53,-146.42	0/0:41:41,0:40:-0.00,-13.04,-166.52	0/1:26:13,13:40:-43.73,0.00,-45.44	0/0:26:26,0:40:-0.00,-8.52,-106.22	0/0:73:73,0:40:0.00,-22.67,-295.16	0/0:99:99,0:40:-0.00,-30.50,-399.67	0/1:162:85,77:40:-260.07,0.00,-293.94	0/0:143:143,0:40:-0.00,-43.74,-576.55	0/0:314:314,0:40:0.00,-95.21,-1263.95	0/0:224:224,0:40:0.00,-68.12,-902.16	0/0:26:26,0:40:-0.00,-8.52,-106.22	0/0:440:440,0:40:-0.00,-133.13,-1770.45	0/0:44:44,0:40:-0.00,-13.94,-178.58	0/0:33:32,1:40:-0.00,-6.61,-126.32	0/0:26:26,0:40:-0.00,-8.52,-106.22	0/0:55:55,0:40:0.00,-17.25,-222.80	0/1:80:31,49:40:-172.20,0.00,-101.55	0/0:42:42,0:40:-0.00,-13.34,-170.54	1/1:53:0,53:40:-211.35,-14.94,-0.00	0/1:33:19,14:40:-45.65,0.00,-67.45	0/0:241:240,1:40:0.00,-69.22,-962.46	0/1:40:22,18:40:-59.62,0.00,-77.41	0/0:17:17,0:40:-0.00,-5.82,-70.05	0/0:48:48,0:40:-0.00,-15.15,-194.66	0/0:34:34,0:40:-0.00,-10.93,-138.38	0/0:51:51,0:40:-0.00,-16.05,-206.72	0/0:42:42,0:40:-0.00,-13.34,-170.54
2133	BADN01026674.1	9259	298478:60:-	A	G	.	PASS	NS=306;AF=0.062	GT:DP:AD:GQ:GL	0/0:5:5,0:29:-0.00,-2.34,-18.86	0/0:1:1,0:16:-0.03,-1.17,-5.51	0/0:3:3,0:23:-0.01,-1.75,-12.17	0/0:8:8,0:39:-0.00,-3.24,-28.90	0/0:137:137,0:40:0.00,-42.05,-460.49	0/0:245:244,0:40:0.00,-74.24,-818.48	0/0:182:182,0:40:0.00,-55.59,-611.05	0/0:245:245,0:40:0.00,-74.54,-821.83	0/0:301:300,1:40:0.00,-88.04,-1002.49	0/0:261:261,0:40:0.00,-79.35,-875.36	0/0:377:377,0:40:0.00,-114.25,-1263.46	0/0:128:128,0:40:0.00,-39.34,-430.38	0/0:328:328,0:40:-0.00,-99.51,-1099.52	0/0:231:231,0:40:-0.00,-70.33,-774.99	0/0:239:239,0:40:0.00,-72.74,-801.75	./.	0/0:191:191,0:40:0.00,-58.30,-641.16	0/0:50:50,0:40:-0.00,-15.88,-169.41	0/0:21:21,0:40:-0.00,-7.15,-72.39	0/1:38:25,13:40:-31.23,0.00,-73.50	0/0:29:28,0:40:-0.00,-9.26,-95.81	0/0:107:107,0:40:-0.00,-33.03,-360.12	0/0:127:127,0:40:0.00,-39.04,-427.03	0/0:106:105,1:40:0.00,-29.38,-350.08	0/0:194:193,0:40:0.00,-58.90,-647.85	0/0:81:81,0:40:0.00,-25.20,-273.13	0/0:288:288,0:40:-0.00,-87.48,-965.69	0/0:219:219,0:40:0.00,-66.72,-734.84	0/0:279:279,0:40:-0.00,-84.77,-935.58	0/0:374:374,0:40:-0.00,-113.35,-1253.42	0/0:249:249,0:40:0.00,-75.74,-835.21	0/0:282:282,0:40:0.00,-85.67,-945.62	0/0:204:204,0:40:0.00,-62.21,-684.65	0/0:101:101,0:40:0.00,-31.22,-340.05	0/0:195:195,0:40:-0.00,-59.50,-654.54	0/1:46:24,22:40:-58.93,0.00,-67.75	0/0:280:279,0:40:0.00,-84.77,-935.58	0/1:341:168,173:40:-475.38,0.00,-460.79	0/0:269:266,3:40:0.00,-71.72,-882.05	0/0:173:173,0:40:0.00,-52.88,-580.94
2160	BADN01027067.1	7902	303055:82:-	A	T	.	PASS	NS=305;AF=0.057	GT:DP:AD:GQ:GL	0/0:16:16,0:40:-0.00,-5.68,-56.75	0/0:1:1,0:16:-0.03,-1.19,-5.58	0/0:11:11,0:40:-0.00,-4.17,-39.68	0/0:23:23,0:40:-0.00,-7.78,-80.65	0/0:232:231,1:40:0.00,-67.25,-787.27	0/0:223:223,0:40:0.00,-67.96,-763.37	0/1:227:121,106:40:-292.68,0.00,-346.02	0/0:248:247,0:40:0.00,-75.18,-845.30	0/0:296:296,0:40:-0.00,-89.92,-1012.57	0/0:277:277,0:40:0.00,-84.20,-947.71	0/0:338:338,0:40:0.00,-102.56,-1155.94	0/0:154:154,0:40:-0.00,-47.20,-527.83	0/0:326:326,0:40:0.00,-98.94,-1114.98	0/0:215:215,0:40:-0.00,-65.55,-736.06	0/0:203:203,0:40:0.00,-61.94,-695.10	0/0:18:18,0:40:-0.00,-6.28,-63.58	0/0:201:201,0:40:-0.00,-61.34,-688.27	0/0:72:72,0:40:0.00,-22.53,-247.91	0/0:23:23,0:40:-0.00,-7.78,-80.65	0/0:100:100,0:40:0.00,-30.95,-343.50	0/0:47:47,0:40:-0.00,-15.00,-162.57	0/0:143:143,0:40:0.00,-43.89,-490.28	0/0:160:159,0:40:0.00,-48.70,-544.90	0/0:167:167,0:40:-0.00,-51.11,-572.21	0/0:238:238,0:40:0.00,-72.47,-814.58	0/1:205:100,105:40:-295.89,0.00,-280.96	0/0:307:307,0:40:-0.00,-93.23,-1050.12	0/0:190:190,0:40:0.00,-58.03,-650.72	0/0:309:309,0:40:-0.00,-93.83,-1056.94	0/0:346:346,0:40:-0.00,-104.96,-1183.25	0/0:268:268,0:40:-0.00,-81.49,-916.98	0/0:331:331,0:40:0.00,-100.45,-1132.04	0/0:201:201,0:40:-0.00,-61.34,-688.27	0/0:139:139,0:40:0.00,-42.68,-476.63	0/0:288:287,1:40:0.00,-84.10,-978.43	0/0:91:91,0:40:0.00,-28.24,-312.77	0/1:281:169,112:40:-296.92,0.00,-493.63	0/0:319:318,1:40:0.00,-93.43,-1084.25	0/0:258:258,0:40:0.00,-78.49,-882.85	0/0:195:195,0:40:0.00,-59.53,-667.79
2191	BADN01027530.1	2123	307915:144:+	G	T	.	PASS	NS=303;AF=0.053	GT:DP:AD:GQ:GL	0/0:9:9,0:40:-0.00,-3.59,-30.97	0/0:6:6,0:33:-0.00,-2.69,-21.36	0/1:11:7,4:40:-8.63,-0.00,-20.38	0/1:33:15,18:40:-46.87,0.00,-39.39	0/0:232:232,0:40:0.00,-70.66,-745.54	0/0:228:227,0:40:0.00,-69.15,-729.52	0/0:260:258,1:40:0.00,-75.57,-825.65	0/0:221:219,0:40:-0.00,-66.75,-703.88	0/0:295:294,1:40:0.00,-86.40,-941.00	0/0:312:311,0:40:0.00,-94.42,-998.68	0/0:362:360,2:40:-0.00,-103.35,-1149.28	0/0:179:178,1:40:0.00,-51.51,-569.30	./.	0/0:229:229,0:40:0.00,-69.75,-735.93	0/0:233:233,0:40:0.00,-70.96,-748.74	0/0:17:17,0:40:-0.00,-5.99,-56.61	0/0:191:190,0:40:0.00,-58.02,-610.96	0/0:114:114,0:40:0.00,-35.17,-367.43	0/0:34:34,0:40:-0.00,-11.11,-111.08	0/0:124:124,0:40:0.00,-38.17,-399.47	0/0:40:40,0:40:-0.00,-12.91,-130.31	0/0:218:218,0:40:0.00,-66.45,-700.68	0/0:155:155,0:40:0.00,-47.50,-498.81	0/0:184:184,0:40:-0.00,-56.22,-591.73	0/0:278:277,1:40:0.00,-81.29,-886.53	0/0:180:180,0:40:-0.00,-55.02,-578.91	0/0:245:242,3:40:0.00,-64.95,-767.97	0/0:179:179,0:40:-0.00,-54.72,-575.71	0/1:291:170,120:40:-296.42,0.00,-458.77	0/0:347:346,0:40:0.00,-104.94,-1110.83	0/0:262:262,0:40:-0.00,-79.68,-841.67	0/0:352:352,0:40:0.00,-106.75,-1130.06	0/0:221:221,0:40:0.00,-67.35,-710.29	0/0:230:230,0:40:0.00,-70.05,-739.13	0/0:270:269,0:40:0.00,-81.78,-864.10	0/0:95:95,0:40:-0.00,-29.45,-306.55	0/0:363:362,1:40:-0.00,-106.85,-1158.90	0/0:314:312,0:40:0.00,-94.72,-1001.88	0/0:308:308,0:40:0.00,-93.51,-989.07	0/0:241:240,0:40:0.00,-73.06,-771.17
2201	BADN01027683.1	2588	309292:117:-	G	A	.	PASS	NS=306;AF=0.098	GT:DP:AD:GQ:GL	0/0:9:9,0:40:-0.00,-3.37,-51.85	0/0:1:1,0:14:-0.04,-1.01,-7.25	0/1:6:3,3:40:-14.27,-0.00,-15.89	1/1:11:0,11:30:-59.77,-2.36,-0.00	0/0:164:164,0:40:-0.00,-50.03,-916.83	0/0:170:170,0:40:-0.00,-51.84,-950.31	./.	0/0:172:172,0:40:-0.00,-52.44,-961.47	0/0:239:239,0:40:-0.00,-72.61,-1335.36	0/0:209:209,0:40:0.00,-63.58,-1167.95	0/0:243:243,0:40:0.00,-73.81,-1357.69	0/0:95:95,0:40:-0.00,-29.26,-531.77	0/0:252:252,0:40:-0.00,-76.52,-1407.91	0/0:130:130,0:40:0.00,-39.80,-727.09	0/0:176:176,0:40:-0.00,-53.65,-983.79	0/0:2:2,0:18:-0.02,-1.29,-12.80	0/0:160:160,0:40:-0.00,-48.83,-894.50	0/0:55:55,0:40:0.00,-17.22,-308.55	0/1:12:11,1:18:-1.32,-0.02,-58.75	0/0:69:69,0:40:0.00,-21.44,-386.68	0/0:29:29,0:40:-0.00,-9.39,-163.46	0/0:108:107,1:40:0.00,-27.60,-593.16	0/0:76:76,0:40:0.00,-23.54,-425.74	0/0:153:153,0:40:-0.00,-46.72,-855.44	0/0:53:53,0:40:0.00,-16.62,-297.39	0/0:82:82,0:40:0.00,-25.35,-459.22	0/0:225:225,0:40:-0.00,-68.40,-1257.24	0/0:173:173,0:40:0.00,-52.74,-967.05	0/0:176:176,0:40:-0.00,-53.65,-983.79	0/0:252:252,0:40:-0.00,-76.52,-1407.91	0/0:183:183,0:40:0.00,-55.75,-1022.86	0/0:184:184,0:40:-0.00,-56.05,-1028.44	0/0:141:141,0:40:0.00,-43.11,-788.47	0/0:68:68,0:40:0.00,-21.13,-381.10	0/0:147:147,0:40:0.00,-44.92,-821.96	0/0:41:41,0:40:-0.00,-13.01,-230.42	0/0:210:210,0:40:0.00,-63.88,-1173.53	0/1:213:106,107:40:-532.33,0.00,-528.37	0/0:165:165,0:40:-0.00,-50.33,-922.41	./.
2210	BADN01027816.1	1491	310777:108:-	C	T	.	PASS	NS=306;AF=0.113	GT:DP:AD:GQ:GL	0/0:18:18,0:40:-0.00,-5.95,-80.32	0/0:6:6,0:29:-0.00,-2.34,-28.16	0/0:12:12,0:40:-0.00,-4.15,-54.24	0/1:75:26,49:40:-189.88,0.00,-91.98	0/0:40:40,0:40:-0.00,-12.58,-175.95	0/0:63:63,0:40:-0.00,-19.50,-275.93	0/0:62:62,0:40:-0.00,-19.20,-271.58	0/0:94:93,1:40:0.00,-24.48,-401.99	0/0:63:63,0:40:-0.00,-19.50,-275.93	0/0:80:80,0:40:-0.00,-24.62,-349.82	0/0:54:54,0:40:0.00,-16.79,-236.81	0/0:38:38,0:40:-0.00,-11.97,-167.26	0/0:77:77,0:40:0.00,-23.71,-336.78	0/1:44:16,28:40:-107.93,0.00,-57.85	0/0:39:39,0:40:-0.00,-12.28,-171.60	./.	0/0:51:51,0:40:-0.00,-15.89,-223.77	0/0:330:330,0:40:0.00,-99.87,-1436.53	0/1:108:61,47:40:-171.26,0.00,-234.19	0/0:267:267,0:40:0.00,-80.91,-1162.68	0/0:155:155,0:40:-0.00,-47.19,-675.84	0/1:458:247,211:40:-778.78,0.00,-937.35	0/0:353:353,0:40:-0.00,-106.79,-1536.51	0/0:27:27,0:40:-0.00,-8.66,-119.44	0/0:558:556,2:40:0.00,-159.81,-2410.22	0/0:60:60,0:40:0.00,-18.60,-262.89	0/0:61:61,0:40:0.00,-18.90,-267.23	0/0:44:44,0:40:-0.00,-13.78,-193.34	0/0:82:82,0:40:-0.00,-25.22,-358.52	0/1:71:34,37:40:-138.93,0.00,-127.96	0/0:60:60,0:40:0.00,-18.60,-262.89	0/0:67:67,0:40:0.00,-20.70,-293.32	0/0:39:39,0:40:-0.00,-12.28,-171.60	0/1:429:233,196:40:-722.31,0.00,-885.22	1/1:53:0,53:40:-228.30,-14.41,-0.00	0/0:14:14,0:40:-0.00,-4.75,-62.93	0/0:107:107,0:40:0.00,-32.74,-467.19	0/0:67:67,0:40:0.00,-20.70,-293.32	0/0:74:74,0:40:0.00,-22.81,-323.74	0/0:62:62,0:40:-0.00,-19.20,-271.58
2216	BADN01027903.1	5751	311694:9:-	T	C	.	PASS	NS=306;AF=0.124	GT:DP:AD:GQ:GL	0/1:9:6,3:40:-8.48,-0.00,-21.95	0/1:9:2,7:40:-24.08,-0.00,-6.35	0/1:7:4,3:40:-9.08,-0.00,-14.75	1/1:21:0,21:40:-80.14,-5.06,-0.00	0/0:168:168,0:40:0.00,-51.08,-657.07	0/0:159:159,0:40:-0.00,-48.37,-621.96	0/0:189:189,0:40:0.00,-57.40,-738.98	0/0:186:186,0:40:-0.00,-56.49,-727.28	0/0:268:268,0:40:-0.00,-81.17,-1047.13	0/0:297:297,0:40:-0.00,-89.90,-1160.25	0/0:299:299,0:40:0.00,-90.50,-1168.05	0/0:122:122,0:40:-0.00,-37.23,-477.64	0/0:288:288,0:40:0.00,-87.19,-1125.14	0/0:216:216,0:40:-0.00,-65.52,-844.30	0/1:218:88,130:40:-440.95,0.00,-278.90	0/0:9:9,0:39:-0.00,-3.22,-36.87	0/0:176:176,0:40:0.00,-53.48,-688.27	0/0:86:85,1:40:0.00,-22.49,-329.42	0/0:34:34,0:40:-0.00,-10.74,-134.39	0/0:63:63,0:40:-0.00,-19.47,-247.51	0/1:64:35,29:40:-93.34,0.00,-118.52	0/0:169:168,1:40:0.00,-47.48,-653.17	0/1:169:85,84:40:-276.27,0.00,-281.94	0/0:196:196,0:40:0.00,-59.50,-766.29	0/1:257:124,133:40:-440.92,0.00,-407.58	0/0:219:219,0:40:0.00,-66.43,-856.00	0/0:235:235,0:40:0.00,-71.24,-918.41	0/0:213:213,0:40:-0.00,-64.62,-832.60	0/1:291:138,153:40:-508.70,0.00,-451.96	0/0:326:324,2:40:0.00,-90.83,-1257.76	0/0:247:247,0:40:0.00,-74.85,-965.22	0/0:323:322,1:40:0.00,-93.83,-1253.86	0/0:247:247,0:40:0.00,-74.85,-965.22	0/0:165:165,0:40:0.00,-50.17,-645.37	0/0:238:238,0:40:0.00,-72.14,-930.11	0/0:51:51,0:40:-0.00,-15.86,-200.70	0/0:298:298,0:40:-0.00,-90.20,-1164.15	0/0:301:300,0:40:0.00,-90.80,-1171.95	1/1:236:1,235:40:-910.97,-65.87,0.00	0/0:158:158,0:40:-0.00,-48.07,-618.06
2217	BADN01027930.1	9761	311916:45:-	C	T	.	PASS	NS=305;AF=0.085	GT:DP:AD:GQ:GL	0/0:15:15,0:40:-0.00,-5.36,-63.54	0/0:26:26,0:40:-0.00,-8.68,-109.10	0/0:19:19,0:40:-0.00,-6.57,-80.11	0/0:99:99,0:40:0.00,-30.65,-411.42	0/0:41:41,0:40:-0.00,-13.19,-171.22	0/0:42:42,0:40:-0.00,-13.49,-175.36	0/0:37:37,0:40:-0.00,-11.99,-154.65	0/0:41:41,0:40:-0.00,-13.19,-171.22	0/0:58:58,0:40:0.00,-18.31,-241.62	0/0:32:32,0:40:-0.00,-10.48,-133.95	0/0:19:19,0:40:-0.00,-6.57,-80.11	0/0:19:19,0:40:-0.00,-6.57,-80.11	0/0:47:47,0:40:-0.00,-15.00,-196.07	0/0:26:26,0:40:-0.00,-8.68,-109.10	./.	0/0:40:40,0:40:-0.00,-12.89,-167.08	0/0:29:29,0:40:-0.00,-9.58,-121.52	0/0:160:160,0:40:-0.00,-49.01,-664.05	0/0:88:84,4:40:-0.00,-10.77,-332.73	0/0:160:157,0:40:0.00,-48.11,-651.62	0/0:127:127,0:40:-0.00,-39.08,-527.38	0/0:275:275,0:40:-0.00,-83.62,-1140.31	0/0:294:294,0:40:0.00,-89.34,-1219.00	0/0:15:15,0:40:-0.00,-5.36,-63.54	0/0:498:498,0:40:-0.00,-150.75,-2063.84	0/0:19:19,0:40:-0.00,-6.57,-80.11	0/0:41:41,0:40:-0.00,-13.19,-171.22	0/0:46:46,0:40:-0.00,-14.70,-191.93	0/1:61:32,29:40:-100.89,0.00,-114.74	0/0:61:61,0:40:-0.00,-19.21,-254.05	0/0:30:30,0:40:-0.00,-9.88,-125.66	0/0:37:37,0:40:-0.00,-11.99,-154.65	0/0:41:41,0:40:-0.00,-13.19,-171.22	0/0:290:290,0:40:-0.00,-88.14,-1202.43	0/0:29:29,0:40:-0.00,-9.58,-121.52	0/0:20:20,0:40:-0.00,-6.87,-84.25	0/0:48:48,0:40:-0.00,-15.30,-200.21	0/0:25:25,0:40:-0.00,-8.37,-104.96	0/0:38:38,0:40:-0.00,-12.29,-158.79	0/0:18:18,0:40:-0.00,-6.27,-75.97
2218	BADN01027944.1	1596	312047:78:-	G	A	.	PASS	NS=300;AF=0.092	GT:DP:AD:GQ:GL	0/0:11:11,0:40:-0.00,-3.96,-43.79	0/0:2:2,0:17:-0.02,-1.27,-9.46	0/0:17:17,0:40:-0.00,-5.76,-66.69	0/0:35:35,0:40:-0.00,-11.18,-135.40	0/1:191:123,67:40:-197.93,0.00,-413.49	0/0:166:166,0:40:-0.00,-50.61,-635.46	0/0:150:150,0:40:0.00,-45.79,-574.39	0/0:236:236,0:40:-0.00,-71.67,-902.67	0/0:210:210,0:40:0.00,-63.85,-803.42	0/0:150:150,0:40:0.00,-45.79,-574.39	0/0:247:247,0:40:0.00,-74.98,-944.66	0/0:101:101,0:40:0.00,-31.04,-387.34	0/0:107:107,0:40:0.00,-32.85,-410.24	0/0:170:170,0:40:-0.00,-51.81,-650.73	0/0:179:177,1:40:0.00,-50.40,-673.64	0/0:23:23,0:40:-0.00,-7.57,-89.59	0/0:157:157,0:40:-0.00,-47.90,-601.11	0/0:116:116,0:40:0.00,-35.56,-444.60	0/0:59:59,0:40:0.00,-18.40,-227.02	0/0:135:134,1:40:0.00,-37.46,-509.49	0/0:52:52,0:40:0.00,-16.30,-200.29	0/0:272:272,0:40:0.00,-82.51,-1040.09	0/1:201:111,89:40:-278.90,0.00,-364.67	0/1:102:51,51:40:-163.34,0.00,-165.13	0/0:379:379,0:40:0.00,-114.71,-1448.54	0/0:106:106,0:40:0.00,-32.55,-406.43	0/0:194:194,0:40:0.00,-59.03,-742.35	0/0:112:112,0:40:0.00,-34.35,-429.33	0/0:254:253,0:40:0.00,-76.79,-967.57	0/0:274:273,0:40:0.00,-82.81,-1043.91	0/0:198:198,0:40:0.00,-60.24,-757.62	0/0:225:225,0:40:0.00,-68.36,-860.68	0/0:113:113,0:40:0.00,-34.66,-433.15	0/0:241:241,0:40:-0.00,-73.18,-921.76	0/0:185:185,0:40:-0.00,-56.32,-707.99	0/0:63:63,0:40:0.00,-19.61,-242.28	0/0:232:232,0:40:0.00,-70.47,-887.40	0/0:161:161,0:40:0.00,-49.10,-616.38	0/0:160:160,0:40:-0.00,-48.80,-612.56	0/0:150:150,0:40:0.00,-45.79,-574.39
2222	BADN01027974.1	4206	312299:35:-	G	A	.	PASS	NS=306;AF=0.078	GT:DP:AD:GQ:GL	0/1:6:2,4:40:-9.77,-0.00,-5.74	0/0:1:1,0:15:-0.04,-1.05,-5.22	0/0:10:10,0:40:-0.00,-3.72,-32.82	0/0:22:22,0:40:-0.00,-7.33,-69.66	0/0:188:188,0:40:-0.00,-57.24,-579.38	0/1:153:67,86:40:-217.36,0.00,-161.13	0/0:191:191,0:40:0.00,-58.14,-588.59	0/0:216:216,0:40:0.00,-65.65,-665.36	0/0:243:243,0:40:-0.00,-73.77,-748.26	0/1:273:139,134:40:-328.67,0.00,-346.13	0/1:259:106,153:40:-391.22,0.00,-249.01	0/0:135:135,0:40:0.00,-41.30,-416.64	0/0:297:297,0:40:0.00,-90.01,-914.08	0/0:156:156,0:40:0.00,-47.61,-481.12	0/0:215:215,0:40:0.00,-65.35,-662.29	0/0:16:16,0:40:-0.00,-5.52,-51.24	0/0:187:187,0:40:0.00,-56.93,-576.31	0/0:76:76,0:40:0.00,-23.56,-235.48	0/0:33:33,0:40:-0.00,-10.63,-103.44	0/0:89:89,0:40:0.00,-27.47,-275.39	0/0:47:47,0:40:-0.00,-14.84,-146.43	0/0:151:151,0:40:0.00,-46.11,-465.77	0/0:124:124,0:40:0.00,-37.99,-382.86	0/0:167:166,0:40:0.00,-50.62,-511.83	0/1:222:108,114:40:-282.59,0.00,-266.28	0/0:141:141,0:40:0.00,-43.10,-435.06	0/0:217:216,1:40:0.00,-62.88,-662.29	0/0:159:159,0:40:0.00,-48.52,-490.33	0/0:214:214,0:40:0.00,-65.05,-659.22	0/0:343:343,0:40:-0.00,-103.84,-1055.32	0/0:207:205,1:40:0.00,-59.58,-628.51	0/1:238:124,114:40:-277.78,0.00,-310.60	0/0:169:169,0:40:0.00,-51.52,-521.04	0/0:123:123,0:40:0.00,-37.69,-379.79	0/0:215:215,0:40:0.00,-65.35,-662.29	0/0:44:44,0:40:-0.00,-13.94,-137.22	0/0:233:233,0:40:0.00,-70.77,-717.56	0/0:291:291,0:40:-0.00,-88.20,-895.65	0/0:276:273,2:40:0.00,-77.25,-834.24	0/0:164:163,1:40:0.00,-46.95,-499.55
2251	BADN01028616.1	14397	318016:103:-	T	C	.	PASS	NS=306;AF=0.092	GT:DP:AD:GQ:GL	0/0:9:9,0:40:-0.00,-3.41,-41.55	0/1:3:1,2:40:-7.25,-0.00,-4.53	0/0:12:12,0:40:-0.00,-4.31,-54.83	0/0:27:27,0:40:-0.00,-8.83,-121.23	0/0:184:184,0:40:0.00,-56.09,-816.26	0/0:170:170,0:40:-0.00,-51.87,-754.28	0/0:173:173,0:40:-0.00,-52.78,-767.56	0/1:232:101,131:40:-509.39,0.00,-378.29	0/1:255:129,126:40:-480.33,0.00,-495.32	0/1:255:139,114:40:-427.81,0.00,-540.19	0/0:289:289,0:40:0.00,-87.69,-1281.08	0/0:109:109,0:40:-0.00,-33.51,-484.24	0/0:257:257,0:40:0.00,-78.06,-1139.42	0/0:157:157,0:40:-0.00,-47.96,-696.73	0/0:166:166,0:40:-0.00,-50.67,-736.57	0/0:12:12,0:40:-0.00,-4.31,-54.83	0/1:151:82,69:40:-259.30,0.00,-318.56	0/0:50:50,0:40:-0.00,-15.75,-223.05	0/0:31:31,0:40:-0.00,-10.03,-138.94	0/1:67:32,35:40:-134.07,0.00,-122.50	0/0:60:60,0:40:0.00,-18.76,-267.32	0/0:143:143,0:40:-0.00,-43.75,-634.75	0/0:156:156,0:40:-0.00,-47.66,-692.30	0/0:65:65,0:40:-0.00,-20.27,-289.46	0/0:228:228,0:40:0.00,-69.33,-1011.04	0/0:165:165,0:40:0.00,-50.37,-732.15	0/1:236:129,107:40:-401.94,0.00,-501.04	0/0:154:154,0:40:-0.00,-47.06,-683.45	0/0:217:213,4:40:0.00,-48.31,-926.93	0/0:249:249,0:40:-0.00,-75.65,-1104.01	0/1:174:82,92:40:-354.20,0.00,-311.64	0/0:231:231,0:40:-0.00,-70.24,-1024.32	0/0:162:162,0:40:0.00,-49.47,-718.87	0/0:71:71,0:40:0.00,-22.07,-316.02	0/0:214:214,0:40:-0.00,-65.12,-949.06	0/1:103:57,46:40:-171.93,0.00,-222.34	0/0:252:252,0:40:-0.00,-76.56,-1117.29	0/0:233:233,0:40:0.00,-70.84,-1033.18	0/0:217:216,1:40:0.00,-61.59,-953.49	0/0:148:148,0:40:0.00,-45.25,-656.89
2273	BADN01028870.1	2426	320946:28:-	T	C	.	PASS	NS=301;AF=0.080	GT:DP:AD:GQ:GL	0/0:18:18,0:40:-0.00,-6.07,-89.83	0/0:2:2,0:17:-0.02,-1.28,-12.14	0/0:27:27,0:40:-0.00,-8.78,-133.54	0/0:59:59,0:40:-0.00,-18.41,-288.96	0/0:81:81,0:40:0.00,-25.04,-395.81	0/0:63:63,0:40:-0.00,-19.62,-308.39	0/0:65:65,0:40:0.00,-20.22,-318.10	0/0:72:72,0:40:-0.00,-22.33,-352.10	0/0:110:110,0:40:0.00,-33.77,-536.66	0/0:80:80,0:40:0.00,-24.73,-390.95	0/0:89:89,0:40:0.00,-27.44,-434.66	0/0:59:59,0:40:-0.00,-18.41,-288.96	0/0:95:95,0:40:0.00,-29.25,-463.81	0/1:69:47,22:40:-85.43,0.00,-209.25	0/0:57:57,0:40:0.00,-17.81,-279.24	0/0:29:29,0:40:-0.00,-9.38,-143.25	0/0:55:55,0:40:0.00,-17.21,-269.53	0/0:159:159,0:40:-0.00,-48.52,-774.64	0/0:96:96,0:40:-0.00,-29.55,-468.66	0/0:186:184,2:40:0.00,-46.93,-886.35	0/0:103:103,0:40:0.00,-31.66,-502.66	0/0:393:393,0:40:0.00,-118.96,-1911.15	0/1:298:159,139:40:-584.75,0.00,-684.29	0/0:43:43,0:40:-0.00,-13.60,-211.25	0/0:444:444,0:40:0.00,-134.31,-2158.85	0/0:59:59,0:40:-0.00,-18.41,-288.96	0/0:85:85,0:40:-0.00,-26.24,-415.24	0/0:56:56,0:40:0.00,-17.51,-274.39	0/0:120:120,0:40:0.00,-36.78,-585.23	0/0:90:90,0:40:0.00,-27.74,-439.52	0/1:74:29,45:40:-195.63,0.00,-120.32	0/0:96:96,0:40:-0.00,-29.55,-468.66	0/1:42:21,21:40:-88.70,0.00,-91.10	0/0:280:280,0:40:0.00,-84.94,-1362.32	0/0:57:57,0:40:0.00,-17.81,-279.24	0/0:33:33,0:40:-0.00,-10.59,-162.68	0/0:84:84,0:40:-0.00,-25.94,-410.38	0/0:80:80,0:40:0.00,-24.73,-390.95	0/0:79:79,0:40:0.00,-24.43,-386.10	0/0:60:60,0:40:0.00,-18.71,-293.82
2281	BADN01028990.1	129	321937:31:-	A	G	.	PASS	NS=298;AF=0.077	GT:DP:AD:GQ:GL	0/0:9:9,0:40:-0.00,-3.39,-30.85	0/0:4:4,0:24:-0.01,-1.89,-14.79	0/1:14:4,10:40:-27.24,-0.00,-9.89	0/0:16:16,0:40:-0.00,-5.49,-53.34	0/0:256:255,1:40:0.00,-74.46,-818.13	0/0:217:217,0:40:0.00,-65.95,-699.24	0/0:180:180,0:40:0.00,-54.82,-580.34	0/0:230:230,0:40:0.00,-69.86,-741.01	0/0:271:271,0:40:0.00,-82.19,-872.76	0/0:253:253,0:40:-0.00,-76.78,-814.92	0/0:326:326,0:40:0.00,-98.73,-1049.50	0/0:148:148,0:40:0.00,-45.20,-477.51	0/1:329:173,156:40:-401.66,0.00,-458.21	0/0:184:184,0:40:0.00,-56.02,-593.19	0/0:223:222,1:40:0.00,-64.54,-712.09	./.	0/0:213:213,0:40:0.00,-64.75,-686.38	0/0:106:106,0:40:0.00,-32.56,-342.55	0/0:33:33,0:40:-0.00,-10.61,-107.97	0/1:97:57,40:40:-98.68,0.00,-155.24	0/1:47:15,32:40:-88.01,0.00,-35.31	0/0:188:188,0:40:0.00,-57.23,-606.05	0/0:96:96,0:40:0.00,-29.56,-310.42	0/0:133:133,0:40:0.00,-40.68,-429.31	0/0:268:267,0:40:0.00,-80.99,-859.91	0/0:122:122,0:40:0.00,-37.38,-393.96	0/0:293:293,0:40:-0.00,-88.81,-943.46	0/0:191:191,0:40:0.00,-58.13,-615.69	0/0:270:269,0:40:0.00,-81.59,-866.33	0/0:299:298,1:40:0.00,-87.40,-956.31	0/0:275:275,0:40:0.00,-83.39,-885.61	0/0:273:273,0:40:-0.00,-82.79,-879.19	0/0:217:217,0:40:0.00,-65.95,-699.24	0/0:160:159,0:40:0.00,-48.50,-512.86	0/0:237:237,0:40:0.00,-71.96,-763.50	0/0:87:87,0:40:0.00,-26.85,-281.50	0/0:263:263,0:40:0.00,-79.78,-847.05	0/1:250:118,132:40:-348.30,0.00,-305.24	0/0:264:263,0:40:0.00,-79.78,-847.05	0/1:211:94,117:40:-311.82,0.00,-239.85
2285	BADN01029032.1	15832	322412:19:+	A	G	.	PASS	NS=304;AF=0.061	GT:DP:AD:GQ:GL	0/1:6:3,3:40:-8.75,-0.00,-10.34	0/0:1:1,0:18:-0.02,-1.29,-5.46	0/1:8:6,2:40:-4.30,-0.00,-21.26	0/0:2:2,0:21:-0.01,-1.58,-9.29	0/0:145:145,0:40:-0.00,-44.61,-558.45	0/1:147:48,99:40:-334.99,0.00,-140.72	0/0:170:170,0:40:0.00,-52.13,-654.46	0/0:213:213,0:40:0.00,-65.08,-819.60	0/0:179:179,0:40:0.00,-54.84,-689.03	0/0:78:78,0:40:-0.00,-24.44,-301.15	0/0:229:229,0:40:0.00,-69.89,-881.05	0/0:82:82,0:40:-0.00,-25.65,-316.51	0/0:206:206,0:40:-0.00,-62.97,-792.72	0/0:124:123,0:40:0.00,-37.99,-473.96	0/0:132:132,0:40:-0.00,-40.70,-508.53	0/0:6:6,0:34:-0.00,-2.78,-24.64	0/0:143:143,0:40:0.00,-44.01,-550.77	0/0:43:43,0:40:-0.00,-13.91,-166.73	0/0:6:6,0:34:-0.00,-2.78,-24.64	0/0:24:24,0:40:-0.00,-8.19,-93.76	0/0:26:26,0:40:-0.00,-8.79,-101.44	0/0:82:82,0:40:-0.00,-25.65,-316.51	0/0:73:73,0:40:0.00,-22.94,-281.94	0/0:171:171,0:40:0.00,-52.43,-658.30	0/1:132:85,47:40:-139.80,0.00,-287.33	0/0:131:131,0:40:0.00,-40.40,-504.69	0/0:190:190,0:40:-0.00,-58.15,-731.27	0/0:135:135,0:40:-0.00,-41.60,-520.05	0/0:10:10,0:40:-0.00,-3.98,-40.00	./.	0/0:141:141,0:40:-0.00,-43.41,-543.09	0/0:198:198,0:40:0.00,-60.56,-762.00	0/0:173:173,0:40:-0.00,-53.04,-665.98	0/0:60:60,0:40:-0.00,-19.03,-232.02	0/0:154:154,0:40:-0.00,-47.32,-593.02	0/0:63:63,0:40:-0.00,-19.93,-243.54	0/0:225:223,2:40:0.00,-61.01,-850.32	0/0:228:228,0:40:-0.00,-69.59,-877.21	0/0:166:166,0:40:0.00,-50.93,-639.10	0/0:144:144,0:40:0.00,-44.31,-554.61
2290	BADN01029098.1	4665	323047:117:+	C	G	.	PASS	NS=304;AF=0.100	GT:DP:AD:GQ:GL	0/0:20:20,0:40:-0.00,-6.62,-80.36	0/0:7:7,0:33:-0.00,-2.71,-29.37	0/1:16:12,4:40:-10.27,-0.00,-43.57	0/0:30:30,0:40:-0.00,-9.63,-119.58	0/1:150:87,63:40:-201.36,0.00,-297.41	0/1:119:71,48:40:-151.86,0.00,-243.98	0/0:126:126,0:40:0.00,-38.52,-496.13	0/0:161:161,0:40:-0.00,-49.06,-633.41	0/0:182:182,0:40:-0.00,-55.38,-715.78	0/0:154:154,0:40:0.00,-46.95,-605.96	0/0:187:187,0:40:-0.00,-56.88,-735.39	0/0:103:103,0:40:0.00,-31.60,-405.92	0/1:159:86,72:40:-234.25,0.00,-291.08	0/0:123:123,0:40:-0.00,-37.62,-484.36	0/0:135:135,0:40:0.00,-41.23,-531.43	0/0:14:14,0:40:-0.00,-4.81,-56.83	0/0:171:171,0:40:0.00,-52.07,-672.63	0/0:75:75,0:40:0.00,-23.17,-296.09	0/0:60:60,0:40:0.00,-18.66,-237.25	0/0:124:124,0:40:0.00,-37.92,-488.28	0/0:85:85,0:40:0.00,-26.18,-335.31	0/0:187:187,0:40:-0.00,-56.88,-735.39	0/0:168:168,0:40:0.00,-51.16,-660.87	0/0:115:115,0:40:0.00,-35.21,-452.98	0/0:277:277,0:40:0.00,-83.97,-1088.40	0/0:123:123,0:40:-0.00,-37.62,-484.36	1/1:165:1,164:40:-637.43,-44.42,0.00	0/1:140:73,67:40:-220.06,0.00,-245.51	0/0:199:198,1:40:0.00,-56.57,-774.62	0/0:230:230,0:40:0.00,-69.82,-904.05	0/0:137:137,0:40:0.00,-41.83,-539.28	0/1:230:127,103:40:-334.18,0.00,-430.23	0/1:93:51,42:40:-136.15,0.00,-173.36	0/0:185:184,1:40:0.00,-52.36,-719.70	0/0:119:119,0:40:0.00,-36.42,-468.67	0/0:81:81,0:40:0.00,-24.98,-319.62	0/0:174:174,0:40:0.00,-52.97,-684.40	0/0:148:148,0:40:-0.00,-45.14,-582.42	0/0:192:192,0:40:0.00,-58.39,-755.00	0/0:133:133,0:40:0.00,-40.63,-523.59
2294	BADN01029143.1	5225	323648:39:-	A	T	.	PASS	NS=306;AF=0.190	GT:DP:AD:GQ:GL	0/1:16:10,6:40:-19.33,0.00,-36.82	0/0:3:3,0:17:-0.02,-1.27,-13.43	0/0:18:18,0:40:-0.00,-5.76,-74.63	0/1:27:16,11:40:-36.42,0.00,-57.99	0/0:104:104,0:40:-0.00,-31.65,-425.61	0/1:87:47,40:40:-136.72,0.00,-166.45	0/1:76:37,39:40:-135.95,0.00,-128.95	0/0:91:91,0:40:0.00,-27.74,-372.56	0/0:131:131,0:40:0.00,-39.78,-535.81	0/0:154:154,0:40:-0.00,-46.70,-629.68	0/1:107:60,47:40:-159.27,0.00,-213.49	0/1:58:37,21:40:-67.90,0.00,-134.37	0/1:119:64,55:40:-188.30,0.00,-226.20	0/0:92:92,0:40:0.00,-28.04,-376.64	0/1:65:30,34:40:-119.15,0.00,-103.99	0/0:18:18,0:40:-0.00,-5.76,-74.63	0/0:93:93,0:40:-0.00,-28.34,-380.72	0/0:105:105,0:40:0.00,-31.95,-429.70	0/0:34:34,0:40:-0.00,-10.58,-139.93	0/0:105:105,0:40:0.00,-31.95,-429.70	0/0:47:47,0:40:-0.00,-14.49,-192.98	0/1:124:80,44:40:-141.91,0.00,-289.99	0/0:126:126,0:40:0.00,-38.27,-515.40	0/0:65:65,0:40:0.00,-19.91,-266.45	0/0:233:233,0:40:-0.00,-70.48,-952.09	0/0:67:67,0:40:0.00,-20.51,-274.61	0/0:137:137,0:40:0.00,-41.58,-560.30	0/1:88:56,32:40:-103.77,0.00,-202.88	0/1:119:68,51:40:-171.98,0.00,-242.53	0/0:158:158,0:40:0.00,-47.90,-646.00	0/0:48:48,0:40:-0.00,-14.79,-197.06	0/0:161:161,0:40:0.00,-48.81,-658.24	0/1:93:60,33:40:-106.34,0.00,-217.70	0/1:137:77,60:40:-203.29,0.00,-273.84	0/0:94:94,0:40:0.00,-28.64,-384.80	0/1:38:19,19:40:-65.76,0.00,-66.92	0/0:97:97,0:40:-0.00,-29.54,-397.05	0/1:83:45,38:40:-129.76,0.00,-159.49	0/0:131:131,0:40:0.00,-39.78,-535.81	0/1:82:46,36:40:-121.90,0.00,-163.87
2313	BADN01029477.1	1774	327000:118:-	C	G	.	PASS	NS=308;AF=0.060	GT:DP:AD:GQ:GL	0/0:8:8,0:39:-0.00,-3.27,-37.64	0/0:6:6,0:33:-0.00,-2.67,-28.84	0/0:9:9,0:40:-0.00,-3.57,-42.04	0/0:27:27,0:40:-0.00,-8.99,-121.26	0/0:117:117,0:40:0.00,-36.08,-517.36	0/0:109:109,0:40:0.00,-33.67,-482.15	0/1:91:51,40:40:-147.79,0.00,-198.64	0/0:132:132,0:40:0.00,-40.59,-583.38	0/0:151:151,0:40:0.00,-46.31,-667.00	0/0:141:141,0:40:0.00,-43.30,-622.99	0/0:144:144,0:40:-0.00,-44.20,-636.19	0/0:108:108,0:40:0.00,-33.37,-477.75	0/0:173:173,0:40:0.00,-52.93,-763.82	0/0:137:137,0:40:0.00,-42.10,-605.38	0/0:82:82,0:40:-0.00,-25.54,-363.32	0/0:14:14,0:40:-0.00,-5.07,-64.05	0/1:117:55,62:40:-236.79,0.00,-208.42	0/0:84:84,0:40:-0.00,-26.14,-372.13	0/0:46:45,1:40:-0.00,-10.30,-196.08	0/0:96:96,0:40:0.00,-29.76,-424.94	0/1:46:22,24:40:-90.92,0.00,-84.55	0/0:139:139,0:40:0.00,-42.70,-614.19	0/0:149:149,0:40:-0.00,-45.71,-658.20	0/0:90:90,0:40:0.00,-27.95,-398.53	0/0:242:242,0:40:-0.00,-73.70,-1067.50	0/0:77:77,0:40:-0.00,-24.04,-341.32	0/0:121:121,0:40:-0.00,-37.28,-534.97	0/0:106:106,0:40:0.00,-32.77,-468.95	0/0:128:128,0:40:0.00,-39.39,-565.77	0/0:167:167,0:40:-0.00,-51.13,-737.42	0/1:130:85,45:40:-158.06,0.00,-336.54	0/0:175:175,0:40:0.00,-53.54,-772.63	0/0:71:71,0:40:0.00,-22.23,-314.91	0/0:133:131,2:40:0.00,-32.09,-570.18	0/1:145:68,77:40:-294.38,0.00,-257.20	0/0:51:51,0:40:0.00,-16.21,-226.89	0/0:166:166,0:40:0.00,-50.83,-733.02	0/0:98:98,0:40:0.00,-30.36,-433.74	0/0:108:108,0:40:0.00,-33.37,-477.75	0/0:103:103,0:40:-0.00,-31.86,-455.75
2320	BADN01029672.1	1108	328818:18:-	T	C	.	PASS	NS=305;AF=0.093	GT:DP:AD:GQ:GL	0/1:32:18,14:40:-53.80,0.00,-73.91	0/0:37:37,0:40:-0.00,-11.80,-171.20	0/0:43:43,0:40:-0.00,-13.61,-198.67	0/0:62:62,0:40:0.00,-19.33,-285.66	0/0:54:54,0:40:0.00,-16.92,-249.03	0/0:58:58,0:40:0.00,-18.12,-267.35	0/0:49:49,0:40:-0.00,-15.41,-226.14	0/0:74:74,0:40:-0.00,-22.94,-340.60	0/0:76:76,0:40:0.00,-23.54,-349.76	0/0:67:67,0:40:-0.00,-20.83,-308.55	0/0:57:57,0:40:0.00,-17.82,-262.77	0/0:50:50,0:40:-0.00,-15.71,-230.72	0/0:21:21,0:40:-0.00,-6.99,-97.95	0/0:26:26,0:40:-0.00,-8.49,-120.84	0/0:37:37,0:40:-0.00,-11.80,-171.20	./.	0/0:43:43,0:40:-0.00,-13.61,-198.67	0/0:194:194,0:40:0.00,-59.06,-890.00	0/0:123:123,0:40:0.00,-37.69,-564.94	0/0:248:248,0:40:0.00,-75.32,-1137.24	0/0:114:114,0:40:0.00,-34.98,-523.73	0/1:355:173,182:40:-725.74,0.00,-686.33	0/0:304:304,0:40:0.00,-92.17,-1393.63	0/0:6:6,0:31:-0.00,-2.47,-29.27	0/0:424:424,0:40:0.00,-128.30,-1943.03	0/1:35:19,16:40:-62.05,0.00,-77.59	0/0:76:75,0:40:0.00,-23.24,-345.18	0/0:22:22,0:40:-0.00,-7.29,-102.52	0/0:85:85,0:40:-0.00,-26.25,-390.96	0/0:63:63,0:40:-0.00,-19.63,-290.24	0/0:68:68,0:40:-0.00,-21.13,-313.13	0/0:59:59,0:40:-0.00,-18.42,-271.92	0/0:30:30,0:40:-0.00,-9.69,-139.15	0/0:307:307,0:40:-0.00,-93.08,-1407.36	0/0:52:52,0:40:0.00,-16.32,-239.88	0/1:48:28,20:40:-76.45,0.00,-114.88	0/1:71:27,44:40:-179.41,0.00,-103.38	0/0:67:67,0:40:-0.00,-20.83,-308.55	0/0:54:54,0:40:0.00,-16.92,-249.03	0/0:54:54,0:40:0.00,-16.92,-249.03
2324	BADN01029717.1	10495	329164:104:+	G	A	.	PASS	NS=306;AF=0.092	GT:DP:AD:GQ:GL	0/1:8:6,2:40:-4.44,-0.00,-21.38	0/0:2:2,0:18:-0.02,-1.29,-9.46	0/0:4:4,0:24:-0.01,-1.87,-16.95	0/0:15:15,0:40:-0.00,-5.18,-58.25	0/0:178:178,0:40:-0.00,-54.23,-670.29	0/0:194:194,0:40:0.00,-59.05,-730.37	0/0:210:210,0:40:0.00,-63.86,-790.45	0/0:240:240,0:40:0.00,-72.89,-903.10	0/0:290:289,1:40:0.00,-84.19,-1083.33	0/0:303:303,0:40:0.00,-91.85,-1139.65	0/1:321:174,147:40:-454.70,0.00,-558.00	0/0:124:124,0:40:-0.00,-37.98,-467.53	0/1:321:145,176:40:-563.59,0.00,-449.11	0/1:243:123,120:40:-376.79,0.00,-389.98	0/0:204:204,0:40:0.00,-62.06,-767.92	0/0:3:3,0:21:-0.01,-1.58,-13.20	0/0:91:91,0:40:0.00,-28.05,-343.62	0/0:70:70,0:40:0.00,-21.73,-264.77	0/1:30:13,17:40:-54.14,0.00,-41.05	1/1:76:0,76:40:-283.44,-21.61,0.00	0/0:19:19,0:40:-0.00,-6.38,-73.27	0/1:159:78,81:40:-255.63,0.00,-246.29	0/0:108:108,0:40:-0.00,-33.17,-407.45	0/0:196:196,0:40:0.00,-59.65,-737.88	0/0:185:184,0:40:-0.00,-56.04,-692.82	0/0:195:195,0:40:-0.00,-59.35,-734.13	0/1:269:134,135:40:-425.29,0.00,-423.46	0/0:86:86,0:40:-0.00,-26.55,-324.85	0/0:230:228,2:40:0.00,-62.37,-850.53	0/0:286:286,0:40:-0.00,-86.74,-1075.82	0/0:251:251,0:40:0.00,-76.20,-944.40	0/0:279:279,0:40:0.00,-84.63,-1049.54	0/0:173:173,0:40:0.00,-52.73,-651.52	0/0:149:149,0:40:0.00,-45.51,-561.40	0/1:209:97,112:40:-356.98,0.00,-302.59	0/0:59:59,0:40:0.00,-18.42,-223.46	0/0:248:248,0:40:0.00,-75.30,-933.14	0/0:257:257,0:40:0.00,-78.01,-966.93	0/0:148:148,0:40:0.00,-45.20,-557.65	0/0:82:79,3:40:-0.00,-14.08,-287.30
2335	BADN01029850.1	1808	330366:23:+	A	G	.	PASS	NS=307;AF=0.054	GT:DP:AD:GQ:GL	0/0:16:16,0:40:-0.00,-5.75,-76.80	0/0:3:3,0:24:-0.01,-1.85,-16.15	0/0:23:23,0:40:-0.00,-7.86,-109.46	0/0:19:19,0:40:-0.00,-6.66,-90.79	0/0:166:166,0:40:-0.00,-50.91,-776.68	0/0:149:149,0:40:0.00,-45.79,-697.36	0/0:128:128,0:40:-0.00,-39.47,-599.38	0/1:186:88,98:40:-400.33,0.00,-355.81	0/0:196:196,0:40:0.00,-59.94,-916.66	0/0:175:175,0:40:-0.00,-53.62,-818.67	0/0:188:188,0:40:0.00,-57.53,-879.33	0/0:100:100,0:40:0.00,-31.04,-468.73	0/0:224:224,0:40:0.00,-68.37,-1047.30	0/0:146:146,0:40:-0.00,-44.89,-683.36	0/0:133:133,0:40:0.00,-40.97,-622.71	0/0:16:16,0:40:-0.00,-5.75,-76.80	0/0:98:98,0:40:-0.00,-30.44,-459.40	0/1:47:23,24:40:-96.89,0.00,-94.37	0/0:31:31,0:40:-0.00,-10.27,-146.78	0/0:77:77,0:40:0.00,-24.12,-361.42	0/0:53:53,0:40:0.00,-16.89,-249.43	0/0:143:143,0:40:-0.00,-43.98,-669.36	0/0:124:123,1:40:0.00,-33.60,-571.38	0/0:73:73,0:40:-0.00,-22.91,-342.75	0/1:189:103,86:40:-343.44,0.00,-424.90	0/0:109:109,0:40:0.00,-33.75,-510.72	0/0:180:180,0:40:0.00,-55.12,-842.00	0/1:145:62,83:40:-342.68,0.00,-246.84	0/0:155:155,0:40:-0.00,-47.60,-725.36	0/0:206:206,0:40:-0.00,-62.95,-963.32	0/0:165:165,0:40:0.00,-50.61,-772.01	0/1:164:63,101:40:-420.95,0.00,-245.79	0/0:126:126,0:40:-0.00,-38.87,-590.04	0/0:132:132,0:40:0.00,-40.67,-618.04	0/0:166:166,0:40:-0.00,-50.91,-776.68	0/0:52:52,0:40:0.00,-16.59,-244.77	0/0:164:164,0:40:0.00,-50.31,-767.35	0/0:154:154,0:40:-0.00,-47.30,-720.69	0/0:119:119,0:40:0.00,-36.76,-557.38	0/1:124:53,71:40:-293.01,0.00,-211.17
2371	BADN01030398.1	298	335735:64:+	C	T	.	PASS	NS=304;AF=0.066	GT:DP:AD:GQ:GL	0/0:10:10,0:40:-0.00,-3.80,-49.20	0/0:1:1,0:16:-0.03,-1.12,-6.87	0/0:10:10,0:40:-0.00,-3.80,-49.20	0/1:20:12,8:40:-30.85,0.00,-51.80	0/0:91:91,0:40:0.00,-28.18,-430.51	0/0:195:195,0:40:-0.00,-59.49,-920.10	0/0:202:202,0:40:0.00,-61.60,-953.05	0/0:224:224,0:40:-0.00,-68.22,-1056.62	0/0:332:332,0:40:-0.00,-100.73,-1565.03	0/0:269:269,0:40:-0.00,-81.76,-1268.46	0/0:285:285,0:40:-0.00,-86.58,-1343.78	0/0:77:77,0:40:-0.00,-23.97,-364.61	0/0:312:312,0:40:-0.00,-94.71,-1470.88	0/1:209:111,98:40:-397.64,0.00,-460.96	0/0:99:99,0:40:0.00,-30.59,-468.17	0/1:10:9,1:13:-0.96,-0.05,-40.74	0/0:181:181,0:40:-0.00,-55.27,-854.19	0/0:76:76,0:40:0.00,-23.67,-359.90	0/0:36:36,0:40:-0.00,-11.63,-171.60	0/0:94:94,0:40:0.00,-29.09,-444.63	0/0:71:71,0:40:0.00,-22.16,-336.36	0/0:167:167,0:40:0.00,-51.06,-788.29	0/0:133:133,0:40:-0.00,-40.83,-628.23	0/0:70:70,0:40:0.00,-21.86,-331.65	0/1:254:119,135:40:-558.27,0.00,-485.07	0/0:168:168,0:40:-0.00,-51.36,-792.99	0/1:245:139,106:40:-424.46,0.00,-581.94	0/0:158:158,0:40:-0.00,-48.35,-745.92	0/0:266:262,4:40:0.00,-62.03,-1216.67	0/0:310:310,0:40:0.00,-94.11,-1461.47	0/0:279:279,0:40:0.00,-84.77,-1315.53	0/0:300:300,0:40:-0.00,-91.10,-1414.39	0/0:182:182,0:40:0.00,-55.58,-858.90	0/0:145:145,0:40:-0.00,-44.44,-684.72	0/0:212:212,0:40:-0.00,-64.61,-1000.13	0/0:76:76,0:40:0.00,-23.67,-359.90	0/0:272:272,0:40:0.00,-82.67,-1282.58	0/0:282:282,0:40:-0.00,-85.68,-1329.66	0/0:249:249,0:40:0.00,-75.74,-1174.31	0/0:194:194,0:40:-0.00,-59.19,-915.39
2395	BADN01030786.1	3991	339758:252:-	T	C	.	PASS	NS=301;AF=0.055	GT:DP:AD:GQ:GL	0/1:10:8,2:31:-2.47,-0.00,-23.76	0/0:2:2,0:19:-0.02,-1.44,-8.73	0/0:12:12,0:40:-0.00,-4.43,-40.16	0/1:23:12,11:40:-26.85,0.00,-32.43	0/0:279:279,0:40:0.00,-84.72,-879.64	0/0:286:286,0:40:0.00,-86.82,-901.65	0/0:263:261,0:40:0.00,-79.30,-823.04	0/0:335:335,0:40:0.00,-101.56,-1055.71	0/0:361:361,0:40:0.00,-109.38,-1137.45	0/0:389:389,0:40:0.00,-117.80,-1225.49	0/0:417:415,0:40:0.00,-125.62,-1307.24	0/1:170:74,96:40:-249.89,0.00,-183.15	0/0:446:445,0:40:0.00,-134.64,-1401.56	0/1:297:151,146:40:-368.91,0.00,-387.06	0/0:306:305,1:40:0.00,-89.69,-958.24	0/0:12:11,1:18:-0.02,-1.30,-33.89	0/0:232:232,0:40:0.00,-70.58,-731.86	0/0:109:109,0:40:0.00,-33.60,-345.14	0/0:29:29,0:40:-0.00,-9.54,-93.61	0/0:102:102,0:40:0.00,-31.49,-323.13	0/0:45:45,0:40:-0.00,-14.35,-143.91	0/0:194:194,0:40:0.00,-59.16,-612.39	0/0:187:187,0:40:0.00,-57.05,-590.38	0/0:267:265,2:40:0.00,-74.82,-829.33	0/1:342:165,177:40:-452.84,0.00,-417.54	0/0:271:269,1:40:0.00,-78.87,-845.05	0/0:355:354,0:40:0.00,-107.27,-1115.44	0/0:256:256,0:40:0.00,-77.80,-807.32	0/0:326:325,1:40:0.00,-95.71,-1021.12	0/0:450:448,2:40:0.00,-129.85,-1404.70	0/0:328:327,0:40:-0.00,-99.15,-1030.55	0/0:336:335,0:40:0.00,-101.56,-1055.71	0/0:259:257,0:40:0.00,-78.10,-810.47	0/0:180:180,0:40:0.00,-54.95,-568.37	0/0:334:334,0:40:0.00,-101.26,-1052.56	0/0:89:89,0:40:0.00,-27.58,-282.26	0/0:418:417,0:40:0.00,-126.22,-1313.52	0/0:434:433,0:40:0.00,-131.03,-1363.83	0/0:395:395,0:40:-0.00,-119.60,-1244.35	0/0:215:215,0:40:0.00,-65.47,-678.41
2396	BADN01030790.1	10579	339822:114:-	T	C	.	PASS	NS=306;AF=0.109	GT:DP:AD:GQ:GL	0/1:5:1,4:40:-16.38,-0.00,-4.32	0/0:2:2,0:17:-0.03,-1.21,-11.04	0/0:7:7,0:33:-0.00,-2.69,-34.10	0/0:28:28,0:40:-0.00,-9.01,-131.05	0/0:181:181,0:40:0.00,-55.06,-837.39	0/1:158:77,81:40:-325.81,0.00,-309.12	0/0:192:192,0:40:0.00,-58.37,-888.17	0/0:193:193,0:40:0.00,-58.68,-892.79	0/0:240:240,0:40:0.00,-72.82,-1109.77	0/0:244:244,0:40:0.00,-74.03,-1128.24	0/0:260:260,0:40:0.00,-78.84,-1202.10	0/0:127:127,0:40:0.00,-38.81,-588.09	0/0:249:249,0:40:-0.00,-75.53,-1151.32	0/1:190:85,105:40:-426.97,0.00,-336.42	0/1:156:68,88:40:-358.72,0.00,-268.18	0/0:5:5,0:27:-0.00,-2.09,-24.87	0/1:120:66,54:40:-212.60,0.00,-269.78	0/0:45:45,0:40:-0.00,-14.12,-209.53	0/0:28:28,0:40:-0.00,-9.01,-131.05	0/0:61:61,0:40:0.00,-18.94,-283.40	0/1:33:16,17:40:-67.97,0.00,-65.14	0/0:119:119,0:40:0.00,-36.40,-551.16	0/0:122:122,0:40:0.00,-37.30,-565.01	0/0:146:146,0:40:0.00,-44.53,-675.81	0/0:191:191,0:40:-0.00,-58.07,-883.56	0/0:175:175,0:40:0.00,-53.26,-809.69	0/0:229:229,0:40:-0.00,-69.51,-1058.99	0/0:153:153,0:40:0.00,-46.63,-708.12	0/0:188:188,0:40:0.00,-57.17,-869.71	0/1:249:114,134:40:-543.39,0.00,-452.85	0/1:207:78,129:40:-532.65,0.00,-298.99	0/0:218:218,0:40:0.00,-66.20,-1008.20	0/0:176:176,0:40:-0.00,-53.56,-814.31	0/0:105:105,0:40:0.00,-32.19,-486.53	0/0:188:188,0:40:0.00,-57.17,-869.71	0/0:64:64,0:40:0.00,-19.84,-297.25	0/1:278:157,121:40:-474.35,0.00,-642.33	0/0:246:246,0:40:0.00,-74.63,-1137.47	0/0:220:220,0:40:0.00,-66.80,-1017.44	0/1:128:61,67:40:-270.20,0.00,-244.29
2421	BADN01031281.1	10215	344991:184:+	G	A	.	PASS	NS=306;AF=0.052	GT:DP:AD:GQ:GL	0/0:14:14,0:40:-0.00,-5.10,-46.41	0/0:1:1,0:17:-0.03,-1.22,-5.61	0/1:14:6,8:40:-20.02,-0.00,-16.18	0/1:19:10,9:40:-21.66,-0.00,-27.24	0/0:223:223,0:40:0.00,-67.95,-702.83	0/0:184:184,0:40:0.00,-56.23,-580.34	0/0:209:209,0:40:0.00,-63.74,-658.86	0/0:265:265,0:40:0.00,-80.58,-834.74	0/0:224:223,0:40:0.00,-67.95,-702.83	0/0:264:264,0:40:0.00,-80.28,-831.60	0/1:340:184,156:40:-386.82,0.00,-477.20	0/0:142:142,0:40:0.00,-43.60,-448.43	0/1:304:158,146:40:-366.24,0.00,-406.37	0/0:208:206,2:40:0.00,-57.16,-643.15	0/0:205:205,0:40:0.00,-62.54,-646.29	0/0:12:12,0:40:-0.00,-4.50,-40.13	0/1:184:87,97:40:-248.43,0.00,-219.46	0/0:71:70,0:40:0.00,-21.94,-222.29	0/0:22:21,1:40:-0.00,-4.37,-65.25	0/0:81:81,0:40:-0.00,-25.25,-256.84	0/0:64:64,0:40:0.00,-20.14,-203.45	0/0:177:177,0:40:-0.00,-54.12,-558.35	0/0:121:121,0:40:0.00,-37.28,-382.47	0/0:169:169,0:40:-0.00,-51.72,-533.23	0/0:232:232,0:40:0.00,-70.66,-731.09	0/0:210:210,0:40:-0.00,-64.04,-662.00	0/1:260:132,128:40:-322.94,0.00,-337.94	0/0:200:199,0:40:0.00,-60.74,-627.45	0/0:238:236,2:40:0.00,-66.18,-737.37	0/0:324:324,0:40:0.00,-98.33,-1020.04	0/0:267:267,0:40:0.00,-81.19,-841.02	0/0:279:278,0:40:0.00,-84.49,-875.57	0/0:227:227,0:40:0.00,-69.16,-715.39	0/0:157:157,0:40:0.00,-48.11,-495.54	0/0:191:191,0:40:0.00,-58.33,-602.32	0/0:92:92,0:40:0.00,-28.56,-291.39	0/0:282:282,0:40:0.00,-85.70,-888.13	0/0:271:270,0:40:0.00,-82.09,-850.44	0/0:260:259,0:40:0.00,-78.78,-815.89	0/0:150:150,0:40:0.00,-46.00,-473.55
2423	BADN01031302.1	63	345266:29:+	A	G	.	PASS	NS=306;AF=0.056	GT:DP:AD:GQ:GL	0/0:3:3,0:23:-0.01,-1.79,-14.37	0/0:1:1,0:17:-0.03,-1.21,-6.44	0/0:10:10,0:40:-0.00,-3.89,-42.19	0/0:21:21,0:40:-0.00,-7.20,-85.92	0/0:184:184,0:40:-0.00,-56.26,-733.93	0/0:234:234,0:40:-0.00,-71.31,-932.71	0/0:183:183,0:40:0.00,-55.96,-729.95	0/0:205:204,1:40:0.00,-58.61,-809.47	0/0:250:249,0:40:0.00,-75.83,-992.34	0/0:256:256,0:40:0.00,-77.93,-1020.17	0/0:280:280,0:40:0.00,-85.16,-1115.58	0/0:80:80,0:40:0.00,-24.96,-320.48	0/0:305:305,0:40:-0.00,-92.68,-1214.97	0/0:203:203,0:40:-0.00,-61.98,-809.47	0/0:206:206,0:40:0.00,-62.89,-821.39	0/0:11:11,0:40:-0.00,-4.19,-46.17	0/0:149:149,0:40:-0.00,-45.73,-594.79	0/0:65:64,0:40:0.00,-20.15,-256.87	0/0:24:24,0:40:-0.00,-8.11,-97.85	0/1:67:34,33:40:-110.14,0.00,-116.56	0/0:35:35,0:40:-0.00,-11.42,-141.58	0/0:135:135,0:40:-0.00,-41.52,-539.13	0/0:113:113,0:40:-0.00,-34.89,-451.67	0/1:186:89,97:40:-328.76,0.00,-299.39	0/0:212:212,0:40:-0.00,-64.69,-845.24	0/0:189:189,0:40:0.00,-57.77,-753.81	0/0:200:200,0:40:0.00,-61.08,-797.54	0/0:162:161,0:40:0.00,-49.34,-642.49	0/0:263:263,0:40:0.00,-80.04,-1048.00	0/0:328:328,0:40:-0.00,-99.61,-1306.40	0/0:229:229,0:40:-0.00,-69.81,-912.83	0/0:257:257,0:40:-0.00,-78.24,-1024.14	0/1:224:102,122:40:-416.71,0.00,-339.64	0/0:87:87,0:40:-0.00,-27.07,-348.31	0/0:216:216,0:40:-0.00,-65.90,-861.15	0/0:46:46,0:40:-0.00,-14.73,-185.31	0/1:278:138,140:40:-472.01,0.00,-466.50	0/0:264:264,0:40:0.00,-80.34,-1051.97	./.	0/1:192:79,113:40:-390.56,0.00,-257.83
2510	BADN01032627.1	4095	359018:122:-	G	A	.	PASS	NS=302;AF=0.051	GT:DP:AD:GQ:GL	0/0:12:12,0:40:-0.00,-4.49,-47.86	0/0:2:2,0:20:-0.01,-1.50,-9.77	0/0:6:6,0:33:-0.00,-2.69,-25.00	0/0:12:12,0:40:-0.00,-4.49,-47.86	0/0:222:222,0:40:0.00,-67.69,-847.96	0/1:141:75,66:40:-208.15,0.00,-244.57	0/0:241:241,0:40:-0.00,-73.41,-920.35	0/0:224:223,1:40:0.00,-64.49,-847.96	0/0:275:275,0:40:-0.00,-83.65,-1049.89	0/0:246:246,0:40:0.00,-74.92,-939.40	0/0:259:259,0:40:-0.00,-78.83,-988.93	0/0:111:111,0:40:0.00,-34.29,-425.05	0/0:250:250,0:40:0.00,-76.12,-954.64	0/0:176:176,0:40:0.00,-53.85,-672.70	0/0:196:196,0:40:0.00,-59.87,-748.90	./.	0/0:174:174,0:40:0.00,-53.25,-665.08	0/1:58:33,25:40:-76.91,0.00,-109.53	0/0:27:27,0:40:-0.00,-9.01,-105.01	0/0:80:80,0:40:0.00,-24.96,-306.94	0/0:22:22,0:40:-0.00,-7.50,-85.96	0/0:109:109,0:40:0.00,-33.69,-417.43	0/1:94:55,39:40:-119.42,0.00,-182.52	0/0:142:142,0:40:0.00,-43.62,-543.16	0/0:181:181,0:40:0.00,-55.36,-691.75	0/0:174:174,0:40:0.00,-53.25,-665.08	0/0:198:198,0:40:0.00,-60.47,-756.52	0/0:145:145,0:40:-0.00,-44.52,-554.59	0/0:202:200,0:40:0.00,-61.07,-764.14	0/0:276:276,0:40:0.00,-83.95,-1053.70	0/0:159:159,0:40:-0.00,-48.73,-607.93	0/0:273:272,1:40:0.00,-79.23,-1034.65	0/0:198:198,0:40:0.00,-60.47,-756.52	0/0:114:114,0:40:0.00,-35.19,-436.48	0/0:149:149,0:40:-0.00,-45.72,-569.83	0/1:66:34,32:40:-101.18,0.00,-110.93	0/0:224:224,0:40:-0.00,-68.30,-855.58	0/0:228:228,0:40:-0.00,-69.50,-870.82	0/0:203:203,0:40:-0.00,-61.98,-775.57	0/0:155:155,0:40:0.00,-47.53,-592.69
2517	BADN01032677.1	9183	359759:189:-	A	G	.	PASS	NS=305;AF=0.085	GT:DP:AD:GQ:GL	0/0:11:11,0:40:-0.00,-4.11,-37.46	0/0:1:1,0:16:-0.03,-1.14,-4.82	0/0:13:13,0:40:-0.00,-4.72,-44.00	0/1:28:14,14:40:-36.52,0.00,-38.04	0/0:185:184,1:40:0.00,-53.18,-599.53	0/0:178:178,0:40:-0.00,-54.35,-583.19	0/0:94:94,0:40:-0.00,-29.08,-308.69	0/0:105:100,5:40:0.00,-16.05,-311.96	0/1:295:180,115:40:-286.26,0.00,-500.19	0/0:288:288,0:40:0.00,-87.43,-942.65	0/0:273:273,0:40:-0.00,-82.92,-893.63	0/0:174:174,0:40:0.00,-53.14,-570.12	0/0:307:307,0:40:0.00,-93.15,-1004.74	0/0:197:197,0:40:0.00,-60.06,-645.28	0/0:167:166,0:40:0.00,-50.74,-543.98	0/0:15:15,0:40:-0.00,-5.32,-50.53	0/0:145:145,0:40:-0.00,-44.42,-475.35	0/0:141:140,0:40:0.00,-42.92,-459.01	0/0:14:14,0:40:-0.00,-5.02,-47.26	0/0:106:105,0:40:0.00,-32.39,-344.64	0/0:53:53,0:40:0.00,-16.75,-174.71	0/0:189:188,1:40:0.00,-54.39,-612.60	0/0:168:168,0:40:0.00,-51.34,-550.51	0/0:53:53,0:40:0.00,-16.75,-174.71	0/1:299:163,136:40:-353.68,0.00,-443.43	1/1:168:0,168:40:-547.48,-49.82,0.00	0/1:270:135,135:40:-359.14,0.00,-360.65	0/0:179:179,0:40:0.00,-54.65,-586.46	0/0:294:286,8:40:0.00,-63.10,-909.97	0/0:352:351,0:40:0.00,-106.38,-1148.53	0/0:224:224,0:40:0.00,-68.18,-733.51	0/0:248:248,0:40:0.00,-75.40,-811.94	0/0:180:180,0:40:0.00,-54.95,-589.73	0/0:186:185,1:40:0.00,-53.49,-602.80	0/0:198:197,0:40:0.00,-60.06,-645.28	0/0:85:85,0:40:0.00,-26.37,-279.28	0/0:306:306,0:40:-0.00,-92.85,-1001.47	0/0:231:230,0:40:0.00,-69.99,-753.12	0/0:271:269,1:40:0.00,-78.75,-877.30	0/1:179:56,123:40:-347.30,0.00,-129.87
2547	BADN01033081.1	3421	363674:115:-	A	G	.	PASS	NS=305;AF=0.072	GT:DP:AD:GQ:GL	0/0:8:8,0:38:-0.00,-3.17,-46.75	0/0:1:1,0:15:-0.04,-1.10,-7.73	0/0:7:7,0:35:-0.00,-2.87,-41.17	0/0:16:16,0:40:-0.00,-5.58,-91.38	0/0:162:162,0:40:0.00,-49.53,-905.91	0/1:95:41,54:40:-271.91,0.00,-201.50	0/0:131:131,0:40:0.00,-40.19,-732.96	0/0:154:154,0:40:0.00,-47.12,-861.28	0/0:218:218,0:40:0.00,-66.38,-1218.33	0/0:162:162,0:40:0.00,-49.53,-905.91	0/0:171:170,1:40:0.00,-46.66,-944.96	0/0:104:104,0:40:0.00,-32.07,-582.33	0/0:217:217,0:40:0.00,-66.08,-1212.75	0/0:126:126,0:40:0.00,-38.69,-705.07	0/0:135:135,0:40:0.00,-41.40,-755.28	0/0:13:13,0:40:-0.00,-4.67,-74.65	0/0:110:110,0:40:-0.00,-33.87,-615.80	0/0:46:46,0:40:-0.00,-14.61,-258.75	0/0:10:10,0:40:-0.00,-3.77,-57.91	0/0:52:52,0:40:-0.00,-16.41,-292.23	0/0:32:31,1:40:-0.00,-4.81,-169.49	0/0:72:72,0:40:-0.00,-22.43,-403.80	0/0:68:68,0:40:0.00,-21.23,-381.49	0/0:106:106,0:40:0.00,-32.67,-593.49	0/0:121:121,0:40:0.00,-37.18,-677.17	0/0:93:93,0:40:0.00,-28.76,-520.96	0/0:196:196,0:40:-0.00,-59.76,-1095.60	0/0:86:86,0:40:0.00,-26.65,-481.91	./.	0/0:159:159,0:40:-0.00,-48.62,-889.17	0/0:137:137,0:40:0.00,-42.00,-766.44	0/0:165:165,0:40:0.00,-50.43,-922.65	./.	0/0:82:82,0:40:0.00,-25.44,-459.59	0/0:137:137,0:40:0.00,-42.00,-766.44	0/0:48:48,0:40:-0.00,-15.21,-269.91	0/1:149:77,72:40:-356.07,0.00,-386.09	0/0:194:194,0:40:0.00,-59.16,-1084.44	0/0:148:148,0:40:0.00,-45.31,-827.81	0/0:134:134,0:40:0.00,-41.10,-749.70
2556	BADN01033195.1	3103	364801:44:-	T	C	.	PASS	NS=306;AF=0.059	GT:DP:AD:GQ:GL	0/0:22:22,0:40:-0.00,-7.54,-99.78	0/0:11:11,0:40:-0.00,-4.23,-50.81	0/0:18:18,0:40:-0.00,-6.33,-81.97	0/0:35:35,0:40:-0.00,-11.45,-157.65	0/0:139:139,0:40:0.00,-42.76,-620.64	0/0:153:153,0:40:0.00,-46.97,-682.97	0/0:151:151,0:40:0.00,-46.37,-674.07	0/0:125:125,0:40:0.00,-38.54,-558.32	0/0:190:190,0:40:0.00,-58.11,-847.69	0/0:198:198,0:40:0.00,-60.52,-883.30	0/0:168:168,0:40:0.00,-51.49,-749.75	0/0:117:117,0:40:0.00,-36.13,-522.70	0/0:196:196,0:40:0.00,-59.91,-874.40	0/0:145:145,0:40:0.00,-44.56,-647.35	0/0:120:120,0:40:-0.00,-37.04,-536.06	0/0:25:25,0:40:-0.00,-8.44,-113.13	0/0:156:156,0:40:-0.00,-47.87,-696.33	0/0:94:94,0:40:0.00,-29.21,-420.31	0/0:56:56,0:40:-0.00,-17.77,-251.14	0/0:104:104,0:40:0.00,-32.22,-464.83	0/1:61:29,32:40:-123.18,0.00,-111.66	0/0:190:190,0:40:0.00,-58.11,-847.69	0/0:160:160,0:40:-0.00,-49.08,-714.13	0/0:89:89,0:40:0.00,-27.71,-398.05	0/1:279:147,132:40:-502.75,0.00,-571.36	0/0:98:98,0:40:0.00,-30.42,-438.12	0/0:170:170,0:40:0.00,-52.09,-758.65	0/0:167:167,0:40:0.00,-51.19,-745.30	./.	0/0:166:166,0:40:-0.00,-50.88,-740.84	0/0:138:138,0:40:-0.00,-42.46,-616.19	0/0:185:185,0:40:0.00,-56.60,-825.43	0/0:93:93,0:40:0.00,-28.91,-415.86	0/0:171:170,1:40:0.00,-47.94,-754.20	0/0:168:168,0:40:0.00,-51.49,-749.75	0/0:65:65,0:40:0.00,-20.48,-291.21	0/0:172:172,0:40:0.00,-52.69,-767.56	0/1:125:61,64:40:-246.38,0.00,-234.86	0/0:136:136,0:40:0.00,-41.85,-607.29	0/1:142:54,88:40:-348.10,0.00,-198.58
2587	BADN01033666.1	12785	369782:34:-	G	A	.	PASS	NS=307;AF=0.054	GT:DP:AD:GQ:GL	0/0:16:16,0:40:-0.00,-5.75,-68.35	0/1:9:4,5:40:-17.05,-0.00,-15.05	0/0:34:34,0:40:-0.00,-11.17,-142.83	0/0:68:68,0:40:-0.00,-21.40,-283.52	0/0:65:65,0:40:0.00,-20.50,-271.11	0/0:64:64,0:40:-0.00,-20.20,-266.97	0/0:43:43,0:40:-0.00,-13.88,-180.07	0/0:76:76,0:40:0.00,-23.81,-316.62	0/1:69:37,32:40:-110.71,0.00,-133.54	0/0:91:91,0:40:-0.00,-28.32,-378.69	0/0:94:94,0:40:0.00,-29.23,-391.11	0/0:45:45,0:40:-0.00,-14.48,-188.35	0/0:100:100,0:40:0.00,-31.03,-415.94	0/0:66:66,0:40:0.00,-20.80,-275.25	0/0:43:43,0:40:-0.00,-13.88,-180.07	0/0:34:34,0:40:-0.00,-11.17,-142.83	0/0:90:90,0:40:-0.00,-28.02,-374.56	0/0:225:225,0:40:-0.00,-68.66,-933.18	0/0:86:86,0:40:-0.00,-26.82,-358.00	0/0:230:230,0:40:0.00,-70.16,-953.87	0/0:119:118,1:40:0.00,-32.61,-486.28	0/1:350:176,174:40:-613.72,0.00,-624.14	0/0:285:285,0:40:0.00,-86.72,-1181.46	0/0:44:44,0:40:-0.00,-14.18,-184.21	0/0:434:431,0:40:0.00,-130.66,-1785.60	0/0:39:39,0:40:-0.00,-12.67,-163.52	0/0:79:79,0:40:0.00,-24.71,-329.04	0/0:82:82,0:40:0.00,-25.61,-341.45	0/0:101:101,0:40:-0.00,-31.33,-420.07	0/0:102:102,0:40:0.00,-31.63,-424.21	0/0:65:65,0:40:0.00,-20.50,-271.11	0/0:75:75,0:40:0.00,-23.51,-312.49	0/0:65:65,0:40:0.00,-20.50,-271.11	0/1:325:179,146:40:-505.38,0.00,-644.08	0/0:87:87,0:40:0.00,-27.12,-362.14	0/0:45:45,0:40:-0.00,-14.48,-188.35	0/0:118:118,0:40:0.00,-36.45,-490.42	0/1:72:40,32:40:-109.81,0.00,-145.05	0/0:97:97,0:40:-0.00,-30.13,-403.52	0/0:46:46,0:40:-0.00,-14.78,-192.49
2628	BADN01034132.1	2332	374216:100:-	A	C	.	PASS	NS=300;AF=0.070	GT:DP:AD:GQ:GL	0/0:5:5,0:29:-0.00,-2.30,-23.84	0/0:5:5,0:29:-0.00,-2.30,-23.84	0/0:7:7,0:35:-0.00,-2.90,-32.68	0/1:27:16,11:40:-39.73,0.00,-63.56	0/0:168:168,0:40:-0.00,-51.36,-744.68	0/0:214:214,0:40:-0.00,-65.21,-948.12	0/0:164:164,0:40:-0.00,-50.16,-727.00	./.	0/0:221:221,0:40:0.00,-67.31,-979.07	0/0:193:193,0:40:0.00,-58.89,-855.25	0/0:311:311,0:40:-0.00,-94.41,-1377.09	0/0:156:156,0:40:0.00,-47.75,-691.62	0/0:246:246,0:40:0.00,-74.84,-1089.63	0/0:236:236,0:40:-0.00,-71.83,-1045.41	0/0:186:186,0:40:-0.00,-56.78,-824.29	0/0:11:11,0:40:-0.00,-4.10,-50.37	0/0:148:148,0:40:0.00,-45.34,-656.24	0/0:71:71,0:40:0.00,-22.16,-315.71	0/0:46:46,0:40:-0.00,-14.64,-205.15	0/0:100:100,0:40:0.00,-30.89,-443.96	0/0:22:22,0:40:-0.00,-7.41,-99.01	0/1:171:76,95:40:-367.86,0.00,-285.56	0/0:172:172,0:40:0.00,-52.56,-762.37	0/0:163:163,0:40:0.00,-49.86,-722.57	0/1:237:114,123:40:-471.82,0.00,-433.74	0/0:187:187,0:40:0.00,-57.08,-828.71	0/0:210:210,0:40:0.00,-64.00,-930.43	0/0:161:161,0:40:0.00,-49.25,-713.73	0/0:223:223,0:40:0.00,-67.92,-987.92	0/0:264:264,0:40:-0.00,-80.26,-1169.24	0/0:225:225,0:40:0.00,-68.52,-996.76	0/0:222:222,0:40:0.00,-67.62,-983.49	0/0:208:208,0:40:-0.00,-63.40,-921.58	0/0:158:158,0:40:0.00,-48.35,-700.46	0/0:205:205,0:40:0.00,-62.50,-908.31	0/0:56:56,0:40:0.00,-17.65,-249.38	0/0:243:243,0:40:0.00,-73.94,-1076.37	0/0:250:250,0:40:-0.00,-76.04,-1107.32	0/0:236:236,0:40:-0.00,-71.83,-1045.41	0/0:209:209,0:40:-0.00,-63.70,-926.00
2640	BADN01034276.1	2120	375616:34:-	C	T	.	PASS	NS=306;AF=0.051	GT:DP:AD:GQ:GL	0/0:19:19,0:40:-0.00,-6.87,-74.53	0/0:1:1,0:20:-0.02,-1.47,-5.46	0/0:2:2,0:23:-0.01,-1.76,-9.29	0/0:21:21,0:40:-0.00,-7.47,-82.20	0/0:200:200,0:40:0.00,-61.35,-769.17	0/0:203:203,0:40:0.00,-62.25,-780.68	0/0:163:163,0:40:0.00,-50.21,-627.17	0/0:226:226,0:40:0.00,-69.17,-868.95	0/0:118:118,0:40:-0.00,-36.67,-454.47	0/0:293:293,0:40:-0.00,-89.34,-1126.08	./.	0/0:59:59,0:40:0.00,-18.91,-228.04	0/0:285:285,0:40:0.00,-86.93,-1095.38	0/0:227:227,0:40:0.00,-69.47,-872.79	0/0:290:290,0:40:0.00,-88.43,-1114.57	0/0:10:10,0:40:-0.00,-4.16,-39.99	0/0:227:227,0:40:0.00,-69.47,-872.79	0/1:120:60,60:40:-193.00,0.00,-194.61	0/0:3:3,0:26:-0.00,-2.06,-13.13	0/0:111:111,0:40:-0.00,-34.56,-427.60	0/0:57:56,1:40:-0.00,-14.47,-212.69	0/0:96:96,0:40:0.00,-30.04,-370.04	0/0:201:201,0:40:-0.00,-61.65,-773.01	0/0:144:144,0:40:-0.00,-44.49,-554.25	0/0:279:279,0:40:0.00,-85.12,-1072.36	0/0:211:211,0:40:0.00,-64.66,-811.38	0/0:238:238,0:40:0.00,-72.78,-915.01	0/1:195:94,101:40:-327.78,0.00,-302.52	0/1:305:156,149:40:-478.89,0.00,-507.36	0/0:186:186,0:40:-0.00,-57.13,-715.44	0/0:117:117,0:40:0.00,-36.37,-450.63	0/1:299:152,147:40:-473.02,0.00,-493.81	0/0:223:223,0:40:0.00,-68.27,-857.44	0/0:103:103,0:40:-0.00,-32.15,-396.90	0/0:208:208,0:40:0.00,-63.75,-799.87	0/0:100:100,0:40:0.00,-31.25,-385.39	0/0:311:311,0:40:0.00,-94.75,-1195.16	0/0:267:267,0:40:0.00,-81.51,-1026.30	0/0:268:268,0:40:0.00,-81.81,-1030.14	0/0:175:175,0:40:0.00,-53.82,-673.22
2660	BADN01034441.1	111	377548:47:-	C	A	.	PASS	NS=303;AF=0.114	GT:DP:AD:GQ:GL	0/1:7:4,3:40:-9.49,-0.00,-15.00	0/0:4:4,0:24:-0.01,-1.84,-17.74	0/0:11:11,0:40:-0.00,-3.94,-46.25	0/0:37:37,0:40:-0.00,-11.76,-152.19	0/0:269:269,0:40:0.00,-81.59,-1097.48	1/1:218:0,218:40:-886.81,-64.81,-0.00	0/1:238:128,110:40:-375.93,0.00,-450.71	0/0:256:256,0:40:0.00,-77.68,-1044.51	0/1:338:152,186:40:-655.50,0.00,-518.40	0/0:316:316,0:40:0.00,-95.74,-1288.98	0/0:325:325,0:40:0.00,-98.45,-1325.65	0/0:137:137,0:40:0.00,-41.86,-559.64	0/0:302:302,0:40:0.00,-91.53,-1231.93	0/1:181:87,94:40:-327.90,0.00,-300.81	0/0:169:169,0:40:0.00,-51.49,-690.03	0/1:19:16,3:40:-5.88,-0.00,-60.28	0/0:86:86,0:40:0.00,-26.51,-351.84	0/0:87:87,0:40:0.00,-26.81,-355.92	0/0:39:39,0:40:-0.00,-12.36,-160.34	0/0:108:108,0:40:-0.00,-33.13,-441.48	0/0:67:66,1:40:0.00,-16.72,-266.28	0/0:181:181,0:40:0.00,-55.11,-738.92	0/0:181:181,0:40:0.00,-55.11,-738.92	0/0:172:172,0:40:0.00,-52.40,-702.25	0/0:279:279,0:40:0.00,-84.60,-1138.22	0/0:156:156,0:40:0.00,-47.58,-637.06	0/0:242:242,0:40:-0.00,-73.47,-987.46	0/0:191:191,0:40:0.00,-58.12,-779.66	0/0:9:9,0:40:-0.00,-3.34,-38.10	0/0:319:319,0:40:0.00,-96.64,-1301.20	0/0:127:127,0:40:0.00,-38.85,-518.90	0/0:317:317,0:40:0.00,-96.04,-1293.05	0/0:213:213,0:40:-0.00,-64.74,-869.30	0/0:169:169,0:40:0.00,-51.49,-690.03	0/0:215:215,0:40:0.00,-65.34,-877.45	0/0:86:86,0:40:0.00,-26.51,-351.84	0/0:295:294,1:40:0.00,-85.34,-1195.26	1/1:116:0,116:40:-471.21,-34.11,0.00	0/0:282:282,0:40:-0.00,-85.51,-1150.44	0/0:105:105,0:40:0.00,-32.23,-429.26
2669	BADN01034677.1	2277	379727:9:+	A	T	.	PASS	NS=300;AF=0.068	GT:DP:AD:GQ:GL	0/1:28:18,10:40:-5.97,-0.00,-19.62	0/0:4:4,0:25:-0.00,-1.94,-7.74	0/0:7:7,0:34:-0.00,-2.80,-12.17	0/0:23:23,0:40:-0.00,-7.39,-35.84	0/0:213:212,0:40:0.00,-61.60,-315.40	0/0:187:187,0:40:0.00,-54.43,-278.42	0/1:179:84,95:40:-88.38,0.00,-73.93	0/0:205:116,0:40:0.00,-34.07,-173.40	0/0:244:244,0:40:0.00,-70.78,-362.74	0/0:265:265,0:40:0.00,-76.81,-393.80	0/0:266:266,0:40:0.00,-77.10,-395.28	0/1:141:70,71:40:-63.78,0.00,-64.12	0/0:287:286,1:40:0.00,-81.64,-423.38	0/0:164:164,0:40:0.00,-47.84,-244.40	0/1:176:84,92:40:-84.80,0.00,-74.79	0/0:23:23,0:40:-0.00,-7.39,-35.84	0/0:162:162,0:40:0.00,-47.26,-241.44	0/1:61:35,26:40:-20.17,0.00,-35.30	0/0:28:27,1:40:-0.00,-7.34,-40.28	0/0:116:116,0:40:0.00,-34.07,-173.40	0/0:37:37,0:40:-0.00,-11.41,-56.55	0/0:147:147,0:40:0.00,-42.96,-219.26	0/0:141:141,0:40:0.00,-41.24,-210.38	0/0:139:139,0:40:0.00,-40.66,-207.42	0/0:208:208,0:40:0.00,-60.46,-309.49	0/0:152:152,0:40:0.00,-44.39,-226.65	0/0:220:118,0:40:0.00,-34.64,-176.36	0/0:178:90,1:40:0.00,-25.42,-133.47	./.	0/0:299:297,1:40:0.00,-84.80,-439.65	0/0:254:254,0:40:0.00,-73.65,-377.53	0/0:117:117,0:40:0.00,-34.35,-174.88	0/1:188:99,89:40:-76.93,0.00,-93.54	0/0:141:141,0:40:0.00,-41.24,-210.38	0/1:181:92,89:40:-78.93,0.00,-85.19	0/0:73:73,0:40:0.00,-21.73,-109.80	0/1:249:113,135:40:-127.76,0.00,-97.03	0/0:255:255,0:40:0.00,-73.94,-379.01	0/0:215:215,0:40:0.00,-62.47,-319.84	0/0:128:128,0:40:0.00,-37.51,-191.15
2678	BADN01034839.1	5686	381271:67:+	T	C	.	PASS	NS=302;AF=0.187	GT:DP:AD:GQ:GL	0/1:10:6,4:40:-7.25,-0.00,-13.68	1/1:7:0,7:18:-17.43,-1.33,-0.02	0/1:13:5,8:40:-16.95,-0.00,-10.13	0/1:20:9,11:40:-22.79,0.00,-18.63	0/0:158:158,0:40:0.00,-47.75,-419.59	0/0:159:159,0:40:0.00,-48.05,-422.24	0/0:186:186,0:40:0.00,-56.15,-493.75	0/0:192:191,1:40:0.00,-55.30,-504.34	0/0:202:202,0:40:0.00,-60.95,-536.12	0/0:218:218,0:40:0.00,-65.75,-578.50	0/0:193:193,0:40:0.00,-58.25,-512.29	0/1:89:47,42:40:-84.19,0.00,-98.57	0/1:219:114,105:40:-212.04,0.00,-237.01	0/1:129:71,58:40:-114.56,0.00,-150.13	0/1:154:80,74:40:-149.44,0.00,-166.46	0/0:8:8,0:34:-0.00,-2.74,-22.32	0/1:164:87,77:40:-154.38,0.00,-182.00	0/0:58:58,0:40:0.00,-17.74,-154.74	0/0:17:16,1:34:-0.00,-2.79,-40.86	0/1:71:37,34:40:-68.40,0.00,-77.48	0/0:67:67,0:40:-0.00,-20.44,-178.58	0/0:151:74,0:40:0.00,-22.54,-197.12	0/0:125:125,0:40:0.00,-37.85,-332.19	0/0:145:145,0:40:0.00,-43.85,-385.16	0/0:224:224,0:40:0.00,-67.55,-594.39	0/1:157:94,63:40:-119.41,0.00,-202.64	0/1:163:79,84:40:-173.22,0.00,-161.11	0/0:154:154,0:40:0.00,-46.55,-409.00	1/1:192:3,189:40:-491.49,-48.87,0.00	0/0:222:222,0:40:0.00,-66.95,-589.09	0/0:189:189,0:40:0.00,-57.05,-501.69	0/0:222:222,0:40:0.00,-66.95,-589.09	0/1:129:56,73:40:-154.29,0.00,-110.40	0/0:105:105,0:40:0.00,-31.85,-279.22	0/0:161:159,2:40:-0.00,-43.35,-416.94	1/1:65:1,64:40:-165.72,-16.06,0.00	0/1:244:113,131:40:-273.40,0.00,-226.86	0/0:201:201,0:40:0.00,-60.65,-533.48	./.	0/0:150:150,0:40:0.00,-45.35,-398.40
2734	BADN01035679.1	2724	389141:90:+	G	A	.	PASS	NS=303;AF=0.068	GT:DP:AD:GQ:GL	0/0:2:2,0:19:-0.02,-1.38,-9.19	0/0:1:1,0:15:-0.04,-1.10,-5.83	0/0:4:4,0:25:-0.00,-1.97,-15.92	0/1:3:1,2:40:-5.08,-0.00,-4.13	0/0:192:192,0:40:-0.00,-58.53,-650.11	0/0:178:178,0:40:0.00,-54.31,-602.88	0/0:164:164,0:40:-0.00,-50.10,-555.65	0/0:198:198,0:40:0.00,-60.33,-670.35	0/0:234:234,0:40:-0.00,-71.16,-791.79	0/0:250:250,0:40:0.00,-75.98,-845.76	0/1:296:130,165:40:-467.09,0.00,-351.44	0/0:109:107,1:40:0.00,-29.88,-360.00	0/0:338:337,0:40:0.00,-102.15,-1139.24	0/0:218:218,0:40:0.00,-66.35,-737.81	./.	0/0:5:5,0:29:-0.00,-2.27,-19.29	0/0:152:152,0:40:0.00,-46.49,-515.17	0/0:48:48,0:40:-0.00,-15.20,-164.34	0/0:19:19,0:40:-0.00,-6.48,-66.52	0/0:58:58,0:40:0.00,-18.21,-198.08	0/0:13:13,0:40:-0.00,-4.67,-46.28	0/0:156:155,1:40:0.00,-44.32,-521.92	0/0:118:118,0:40:-0.00,-36.26,-400.48	0/0:194:194,0:40:0.00,-59.13,-656.85	0/0:209:209,0:40:-0.00,-63.64,-707.45	0/0:215:213,1:40:0.00,-61.77,-717.57	0/1:230:106,123:40:-345.26,0.00,-290.34	0/0:174:174,0:40:0.00,-53.11,-589.39	0/0:263:250,13:40:0.00,-36.03,-801.91	0/0:346:346,0:40:-0.00,-104.86,-1169.60	0/1:257:149,108:40:-286.24,0.00,-426.97	0/0:282:281,1:40:0.00,-82.23,-946.96	0/0:177:176,1:40:0.00,-50.64,-592.76	0/0:102:102,0:40:-0.00,-31.45,-346.50	0/0:253:253,0:40:0.00,-76.88,-855.88	0/0:45:45,0:40:-0.00,-14.30,-154.22	0/0:280:280,0:40:-0.00,-85.00,-946.96	0/0:300:300,0:40:0.00,-91.02,-1014.43	0/0:226:225,0:40:0.00,-68.45,-761.43	0/0:164:162,2:40:0.00,-43.36,-542.16
2742	BADN01035802.1	23517	390393:59:-	G	A	.	PASS	NS=308;AF=0.070	GT:DP:AD:GQ:GL	0/1:18:5,13:40:-47.47,0.00,-16.23	0/1:15:7,8:40:-27.71,0.00,-25.40	0/0:26:26,0:40:-0.00,-8.67,-109.31	0/1:61:30,31:40:-108.94,0.00,-106.63	0/0:69:69,0:40:0.00,-21.62,-287.06	0/0:93:93,0:40:0.00,-28.84,-386.28	0/1:62:34,28:40:-96.24,0.00,-122.87	0/0:104:104,0:40:0.00,-32.15,-431.75	0/0:99:99,0:40:0.00,-30.65,-411.08	0/0:103:103,0:40:0.00,-31.85,-427.61	0/0:112:112,0:40:-0.00,-34.56,-464.82	0/1:55:33,22:40:-73.54,0.00,-120.84	0/0:108:108,0:40:0.00,-33.36,-448.28	0/0:64:64,0:40:0.00,-20.11,-266.39	0/0:60:60,0:40:0.00,-18.91,-249.86	0/0:21:21,0:40:-0.00,-7.17,-88.64	0/0:75:75,0:40:-0.00,-23.42,-311.87	0/0:100:100,0:40:0.00,-30.95,-415.21	0/0:62:62,0:40:-0.00,-19.51,-258.13	0/0:154:154,0:40:0.00,-47.20,-638.44	0/0:91:90,1:40:-0.00,-24.11,-369.74	0/0:283:283,0:40:0.00,-86.03,-1171.71	0/0:223:223,0:40:0.00,-67.97,-923.68	0/0:40:40,0:40:-0.00,-12.89,-167.18	0/0:305:305,0:40:0.00,-92.65,-1262.65	0/0:60:60,0:40:0.00,-18.91,-249.86	0/0:94:94,0:40:0.00,-29.14,-390.41	0/0:65:65,0:40:-0.00,-20.41,-270.53	0/0:105:105,0:40:-0.00,-32.45,-435.88	0/0:104:104,0:40:0.00,-32.15,-431.75	0/0:88:88,0:40:-0.00,-27.34,-365.61	0/0:86:86,0:40:-0.00,-26.73,-357.34	0/0:68:68,0:40:-0.00,-21.32,-282.93	0/0:248:248,0:40:0.00,-75.50,-1027.02	0/0:115:115,0:40:0.00,-35.46,-477.22	0/0:46:46,0:40:-0.00,-14.69,-191.98	0/0:119:119,0:40:-0.00,-36.67,-493.76	0/0:58:58,0:40:-0.00,-18.31,-241.59	0/0:86:86,0:40:-0.00,-26.73,-357.34	0/1:80:35,45:40:-161.10,0.00,-121.58
2765	BADN01036051.1	1213	392917:22:+	C	T	.	PASS	NS=308;AF=0.071	GT:DP:AD:GQ:GL	0/0:7:7,0:35:-0.00,-2.90,-25.27	0/0:2:2,0:19:-0.02,-1.41,-8.75	0/1:11:9,2:31:-2.51,-0.00,-27.78	0/0:24:24,0:40:-0.00,-8.01,-81.47	0/1:250:120,130:40:-353.79,0.00,-322.85	0/1:175:78,97:40:-267.25,0.00,-206.56	0/0:245:245,0:40:0.00,-74.49,-812.10	0/0:286:286,0:40:0.00,-86.83,-947.65	0/1:288:133,155:40:-425.01,0.00,-354.40	0/0:322:322,0:40:-0.00,-97.66,-1066.67	0/0:319:318,1:40:0.00,-93.45,-1050.14	0/0:142:142,0:40:0.00,-43.51,-471.58	0/0:303:303,0:40:0.00,-91.94,-1003.85	0/0:217:217,0:40:-0.00,-66.07,-719.54	0/0:233:233,0:40:-0.00,-70.88,-772.43	0/1:17:8,9:40:-23.85,0.00,-22.67	0/0:222:222,0:40:0.00,-67.57,-736.07	0/0:104:104,0:40:0.00,-32.08,-345.95	0/0:48:48,0:40:-0.00,-15.23,-160.81	0/1:127:73,54:40:-139.53,0.00,-204.47	0/0:54:54,0:40:0.00,-17.04,-180.65	0/0:210:209,0:40:0.00,-63.66,-693.09	0/0:171:171,0:40:0.00,-52.23,-567.46	0/0:146:145,1:40:0.00,-41.41,-478.19	0/0:250:250,0:40:0.00,-76.00,-828.63	0/0:249:249,0:40:0.00,-75.70,-825.33	0/0:277:276,0:40:0.00,-83.82,-914.59	0/0:190:188,1:40:0.00,-54.34,-620.35	0/0:281:279,1:40:0.00,-81.72,-921.20	0/0:387:387,0:40:0.00,-117.21,-1281.56	0/1:302:126,175:40:-487.22,0.00,-327.35	0/0:305:305,0:40:0.00,-92.54,-1010.47	0/0:214:214,0:40:0.00,-65.17,-709.62	0/0:193:193,0:40:0.00,-58.85,-640.19	0/0:253:252,0:40:0.00,-76.60,-835.25	0/0:85:85,0:40:0.00,-26.36,-283.14	0/0:292:292,0:40:-0.00,-88.63,-967.49	0/1:265:102,163:40:-458.38,0.00,-258.83	0/0:271:271,0:40:0.00,-82.31,-898.06	0/0:250:250,0:40:0.00,-76.00,-828.63
2792	BADN01036297.1	1366	395629:104:+	A	G	.	PASS	NS=307;AF=0.137	GT:DP:AD:GQ:GL	0/1:7:2,5:40:-17.25,-0.00,-7.02	0/0:3:3,0:19:-0.02,-1.39,-13.57	0/0:18:18,0:40:-0.00,-5.89,-73.04	0/0:28:28,0:40:-0.00,-8.90,-112.69	0/0:286:286,0:40:0.00,-86.55,-1135.75	0/0:181:181,0:40:-0.00,-54.95,-719.39	0/0:250:250,0:40:0.00,-75.71,-992.99	0/0:250:249,1:40:0.00,-71.75,-985.06	0/0:339:339,0:40:-0.00,-102.50,-1345.91	0/0:225:225,0:40:0.00,-68.19,-893.86	0/0:376:375,0:40:0.00,-113.34,-1488.66	0/0:142:141,1:40:0.00,-39.24,-556.81	0/0:389:389,0:40:-0.00,-117.55,-1544.17	1/1:240:1,239:40:-942.09,-67.08,0.00	0/0:222:222,0:40:0.00,-67.29,-881.96	1/1:21:1,20:16:-73.71,-1.19,-0.03	0/0:177:177,0:40:-0.00,-53.74,-703.52	0/1:92:54,38:40:-122.52,0.00,-187.63	0/0:36:36,0:40:-0.00,-11.30,-144.41	0/0:119:119,0:40:-0.00,-36.29,-473.53	0/1:71:38,33:40:-109.02,0.00,-130.50	0/0:225:225,0:40:0.00,-68.19,-893.86	0/1:197:94,103:40:-348.67,0.00,-314.64	0/0:223:223,0:40:-0.00,-67.59,-885.93	0/0:287:287,0:40:0.00,-86.85,-1139.71	0/1:207:108,99:40:-329.80,0.00,-367.14	0/0:288:288,0:40:-0.00,-87.15,-1143.68	0/0:232:232,0:40:-0.00,-70.30,-921.62	0/0:362:361,1:40:0.00,-105.46,-1429.18	0/0:354:354,0:40:0.00,-107.02,-1405.39	0/0:254:254,0:40:-0.00,-76.92,-1008.85	0/0:321:321,0:40:-0.00,-97.08,-1274.53	0/0:219:218,1:40:0.00,-62.42,-862.14	0/0:219:219,0:40:0.00,-66.38,-870.07	0/0:227:226,1:40:0.00,-64.83,-893.86	0/0:92:92,0:40:0.00,-28.16,-366.47	0/0:357:357,0:40:-0.00,-107.92,-1417.28	0/0:306:306,0:40:-0.00,-92.57,-1215.05	0/0:258:258,0:40:-0.00,-78.12,-1024.72	0/1:188:93,95:40:-319.65,0.00,-313.38
2802	BADN01036473.1	3931	397398:19:+	T	C	.	PASS	NS=302;AF=0.068	GT:DP:AD:GQ:GL	0/0:4:4,0:26:-0.00,-2.01,-17.03	0/0:1:1,0:16:-0.03,-1.14,-5.75	0/0:3:3,0:22:-0.01,-1.72,-13.26	0/0:12:12,0:40:-0.00,-4.42,-47.17	0/0:193:193,0:40:-0.00,-58.89,-729.26	0/1:183:100,83:40:-256.90,0.00,-322.91	0/0:219:219,0:40:-0.00,-66.71,-827.24	0/0:259:259,0:40:0.00,-78.75,-977.98	0/0:284:284,0:40:-0.00,-86.28,-1072.19	0/0:276:276,0:40:-0.00,-83.87,-1042.04	0/0:354:354,0:40:0.00,-107.34,-1335.98	0/0:121:121,0:40:-0.00,-37.22,-457.93	0/0:336:336,0:40:0.00,-101.93,-1268.15	0/0:235:235,0:40:0.00,-71.53,-887.54	0/0:217:217,0:40:0.00,-66.11,-819.70	0/0:2:2,0:19:-0.02,-1.42,-9.50	0/0:195:195,0:40:0.00,-59.49,-736.80	0/0:78:78,0:40:0.00,-24.28,-295.89	0/0:30:30,0:40:-0.00,-9.83,-115.00	0/0:78:78,0:40:0.00,-24.28,-295.89	0/1:14:5,9:40:-28.90,0.00,-15.77	0/0:167:167,0:40:-0.00,-51.07,-631.28	0/0:159:159,0:40:0.00,-48.66,-601.13	0/0:177:176,1:40:0.00,-50.31,-661.43	0/0:251:251,0:40:0.00,-76.35,-947.83	0/0:229:229,0:40:-0.00,-69.72,-864.93	0/0:272:272,0:40:-0.00,-82.67,-1026.97	0/0:186:186,0:40:-0.00,-56.78,-702.88	0/0:301:299,2:40:0.00,-83.86,-1121.18	0/0:366:366,0:40:0.00,-110.96,-1381.20	0/0:266:266,0:40:-0.00,-80.86,-1004.36	0/1:259:116,143:40:-460.14,0.00,-360.34	0/0:229:229,0:40:-0.00,-69.72,-864.93	0/0:141:140,1:40:0.00,-39.47,-525.76	0/0:225:225,0:40:0.00,-68.52,-849.85	0/0:52:52,0:40:-0.00,-16.46,-197.91	0/0:321:321,0:40:-0.00,-97.41,-1211.62	0/0:350:349,1:40:0.00,-102.37,-1313.37	0/0:293:293,0:40:0.00,-88.99,-1106.11	0/0:162:162,0:40:-0.00,-49.56,-612.44
2803	BADN01036492.1	1742	397550:95:-	C	T	.	PASS	NS=299;AF=0.231	GT:DP:AD:GQ:GL	1/1:19:0,19:40:-108.84,-5.35,-0.00	0/1:4:1,3:40:-15.71,-0.00,-4.93	0/0:15:15,0:40:-0.00,-4.91,-87.30	0/1:52:27,25:40:-128.17,0.00,-140.47	0/0:42:41,1:40:-0.00,-7.27,-231.51	0/0:44:44,0:40:-0.00,-13.64,-254.59	0/0:89:88,1:40:0.00,-21.42,-502.65	0/0:52:52,0:40:-0.00,-16.05,-300.74	0/0:47:47,0:40:-0.00,-14.54,-271.90	0/0:78:76,2:40:-0.00,-12.34,-427.65	0/0:76:76,0:40:0.00,-23.27,-439.19	0/0:32:32,0:40:-0.00,-10.03,-185.36	0/0:76:75,1:40:0.00,-17.50,-427.65	0/0:78:78,0:40:0.00,-23.87,-450.73	0/1:65:33,32:40:-164.64,0.00,-171.17	0/0:15:15,0:40:-0.00,-4.91,-87.30	0/0:52:52,0:40:-0.00,-16.05,-300.74	0/1:148:72,76:40:-393.48,0.00,-371.17	0/1:75:4,71:13:-386.67,-0.06,-0.92	0/0:91:90,1:40:0.00,-22.02,-514.18	0/0:90:90,0:40:0.00,-27.49,-519.95	0/0:137:137,0:40:0.00,-41.64,-791.09	0/1:217:99,118:40:-615.00,0.00,-506.15	0/0:26:26,0:40:-0.00,-8.22,-150.75	0/0:200:200,0:40:-0.00,-60.60,-1154.52	1/1:34:0,34:40:-195.37,-9.87,-0.00	./.	0/0:106:106,0:40:-0.00,-32.30,-612.25	0/0:63:63,0:40:0.00,-19.36,-364.20	0/0:200:200,0:40:-0.00,-60.60,-1154.52	0/0:118:118,0:40:0.00,-35.92,-681.48	0/1:148:93,55:40:-272.34,0.00,-492.31	1/1:47:0,47:40:-270.37,-13.78,-0.00	1/1:153:0,153:40:-881.86,-45.69,0.00	0/0:112:112,0:40:0.00,-34.11,-646.87	0/0:59:59,0:40:0.00,-18.16,-341.12	0/1:38:3,35:40:-190.07,-0.00,-6.24	0/0:130:130,0:40:0.00,-39.53,-750.70	0/0:91:91,0:40:0.00,-27.79,-525.72	0/0:89:89,0:40:0.00,-27.19,-514.18
2813	BADN01036660.1	348	398951:8:-	T	C	.	PASS	NS=305;AF=0.382	GT:DP:AD:GQ:GL	0/1:21:9,12:40:-45.98,0.00,-33.30	0/1:4:2,2:40:-7.56,-0.00,-7.95	0/1:22:9,13:40:-50.03,0.00,-33.00	0/0:39:39,0:40:-0.00,-11.69,-170.18	0/1:151:87,64:40:-233.23,0.00,-333.75	0/1:118:48,70:40:-269.29,0.00,-173.90	0/1:102:43,59:40:-226.21,0.00,-156.94	0/0:172:168,4:40:0.00,-34.31,-714.38	0/1:178:104,74:40:-268.64,0.00,-399.64	0/0:177:177,0:40:0.00,-53.23,-770.98	0/0:205:205,0:40:-0.00,-61.65,-892.88	0/1:101:47,54:40:-204.75,0.00,-174.66	1/1:154:0,154:40:-670.07,-45.91,-0.00	0/1:116:47,69:40:-265.54,0.00,-170.15	1/1:151:0,151:40:-657.01,-45.01,0.00	0/0:21:20,1:25:-0.01,-1.92,-83.11	0/0:135:135,0:40:0.00,-40.58,-588.13	0/1:101:50,51:40:-191.69,0.00,-187.72	0/0:62:61,1:40:-0.00,-14.26,-261.61	1/1:107:1,106:40:-456.74,-27.41,0.00	0/0:55:55,0:40:0.00,-16.50,-239.84	0/1:265:117,148:40:-564.62,0.00,-430.05	0/0:192:192,0:40:-0.00,-57.74,-836.28	0/1:69:35,34:40:-127.31,0.00,-132.05	0/0:313:313,0:40:0.00,-94.16,-1363.07	0/1:86:39,47:40:-178.79,0.00,-144.35	0/0:133:133,0:40:0.00,-39.98,-579.42	0/1:112:56,56:40:-210.14,0.00,-210.53	0/0:173:173,0:40:0.00,-52.02,-753.57	0/0:233:233,0:40:0.00,-70.08,-1014.78	0/1:150:76,74:40:-277.07,0.00,-286.17	0/0:150:150,0:40:0.00,-45.10,-653.43	1/1:131:0,130:40:-565.58,-38.69,0.00	0/0:220:220,0:40:0.00,-66.17,-958.19	1/1:168:0,168:40:-731.02,-50.13,-0.00	0/1:66:33,33:40:-123.86,0.00,-124.24	0/0:98:98,0:40:0.00,-29.45,-427.04	0/1:173:91,82:40:-304.97,0.00,-344.55	0/0:135:135,0:40:0.00,-40.58,-588.13	0/1:131:65,66:40:-247.96,0.00,-244.00
2831	BADN01036940.1	222	401533:51:-	G	T	.	PASS	NS=307;AF=0.052	GT:DP:AD:GQ:GL	0/0:3:3,0:24:-0.01,-1.84,-12.07	0/0:2:2,0:21:-0.01,-1.55,-8.77	0/0:8:8,0:40:-0.00,-3.34,-28.60	0/0:14:14,0:40:-0.00,-5.14,-48.44	0/0:210:209,0:40:0.00,-63.80,-693.36	0/0:210:210,0:40:-0.00,-64.10,-696.67	0/0:202:202,0:40:0.00,-61.70,-670.21	0/1:257:132,125:40:-335.17,0.00,-360.46	0/0:262:262,0:40:0.00,-79.74,-868.64	0/0:293:293,0:40:0.00,-89.07,-971.17	0/0:358:356,1:40:0.00,-105.01,-1176.22	0/1:130:72,58:40:-151.78,0.00,-200.23	0/0:349:349,0:40:0.00,-105.92,-1156.37	0/0:223:223,0:40:-0.00,-68.01,-739.66	0/0:230:230,0:40:0.00,-70.12,-762.81	0/0:16:16,0:40:-0.00,-5.74,-55.06	0/1:192:107,85:40:-222.43,0.00,-297.33	0/0:65:65,0:40:0.00,-20.48,-217.11	0/0:26:26,0:40:-0.00,-8.75,-88.13	0/0:70:70,0:40:0.00,-21.99,-233.65	0/0:40:40,0:40:-0.00,-12.96,-134.43	0/1:157:65,92:40:-256.11,0.00,-168.95	0/1:129:56,73:40:-201.69,0.00,-147.61	0/0:223:222,0:40:0.00,-67.71,-736.35	0/0:242:240,1:40:0.00,-70.12,-792.58	0/0:206:206,0:40:0.00,-62.90,-683.44	0/1:273:131,142:40:-386.58,0.00,-352.34	0/0:221:221,0:40:0.00,-67.41,-733.05	0/0:338:329,9:40:0.00,-72.84,-1060.46	0/0:400:399,0:40:0.00,-120.96,-1321.74	0/0:282:282,0:40:0.00,-85.76,-934.79	0/0:316:315,0:40:0.00,-95.69,-1043.93	0/0:209:208,0:40:0.00,-63.50,-690.05	0/0:126:126,0:40:0.00,-38.83,-418.86	0/0:241:240,0:40:0.00,-73.13,-795.88	0/0:64:64,0:40:-0.00,-20.18,-213.81	0/0:325:325,0:40:-0.00,-98.70,-1077.00	0/0:345:343,0:40:0.00,-104.11,-1136.53	0/0:291:291,0:40:0.00,-88.47,-964.55	0/0:187:187,0:40:0.00,-57.18,-620.60
2836	BADN01037014.1	293	402223:7:-	T	C	.	PASS	NS=306;AF=0.078	GT:DP:AD:GQ:GL	0/0:14:14,0:40:-0.00,-4.96,-66.98	0/1:5:3,2:40:-7.04,-0.00,-13.62	0/1:26:17,9:40:-33.24,0.00,-72.35	0/1:58:33,25:40:-97.94,0.00,-137.05	0/0:165:165,0:40:-0.00,-50.42,-768.52	0/0:159:159,0:40:-0.00,-48.61,-740.64	0/0:135:135,0:40:-0.00,-41.39,-629.14	0/0:172:172,0:40:-0.00,-52.52,-801.04	0/0:158:158,0:40:0.00,-48.31,-735.99	0/0:220:220,0:40:-0.00,-66.97,-1024.04	0/0:212:212,0:40:0.00,-64.56,-986.87	0/0:113:113,0:40:0.00,-34.76,-526.93	0/0:228:228,0:40:-0.00,-69.38,-1061.21	0/0:124:124,0:40:0.00,-38.07,-578.03	0/0:133:133,0:40:0.00,-40.78,-619.85	./.	0/1:176:64,112:40:-466.62,0.00,-245.55	0/0:200:200,0:40:-0.00,-60.95,-931.12	0/1:65:31,34:40:-137.65,0.00,-125.65	0/0:190:189,1:40:0.00,-53.30,-875.37	0/0:122:122,0:40:0.00,-37.47,-568.74	0/0:345:345,0:40:0.00,-104.60,-1604.78	0/0:272:272,0:40:-0.00,-82.63,-1265.63	0/0:131:131,0:40:-0.00,-40.18,-610.56	0/0:381:381,0:40:-0.00,-115.44,-1772.03	0/0:93:93,0:40:-0.00,-28.74,-434.01	0/0:192:192,0:40:0.00,-58.54,-893.96	0/0:111:111,0:40:-0.00,-34.16,-517.64	0/1:186:86,100:40:-407.85,0.00,-344.75	0/0:266:266,0:40:0.00,-80.82,-1237.75	0/0:183:183,0:40:0.00,-55.83,-852.14	0/0:186:186,0:40:0.00,-56.74,-866.08	0/0:114:114,0:40:0.00,-35.06,-531.57	0/0:292:292,0:40:0.00,-88.65,-1358.55	0/0:170:170,0:40:0.00,-51.92,-791.75	0/0:76:76,0:40:-0.00,-23.63,-355.03	0/0:197:197,0:40:-0.00,-60.05,-917.19	0/0:137:137,0:40:-0.00,-41.99,-638.43	0/0:173:173,0:40:0.00,-52.82,-805.68	0/0:152:151,1:40:0.00,-41.86,-698.83
2855	BADN01037308.1	3252	405170:112:-	C	T	.	PASS	NS=303;AF=0.053	GT:DP:AD:GQ:GL	0/0:8:8,0:40:-0.00,-3.33,-34.39	0/0:4:4,0:27:-0.00,-2.13,-18.18	0/0:23:23,0:40:-0.00,-7.84,-95.19	0/0:35:35,0:40:-0.00,-11.45,-143.83	0/0:281:281,0:40:0.00,-85.50,-1140.92	0/0:208:208,0:40:0.00,-63.52,-845.03	0/0:294:294,0:40:-0.00,-89.41,-1193.61	0/0:288:288,0:40:-0.00,-87.60,-1169.29	0/0:353:353,0:40:-0.00,-107.17,-1432.75	0/0:332:332,0:40:-0.00,-100.85,-1347.64	0/1:372:194,178:40:-608.59,0.00,-675.40	0/1:138:74,64:40:-216.95,0.00,-259.45	0/0:364:364,0:40:-0.00,-110.48,-1477.34	0/0:241:241,0:40:-0.00,-73.46,-978.79	0/1:258:125,133:40:-460.51,0.00,-430.04	0/0:30:30,0:40:-0.00,-9.95,-123.56	0/1:294:139,155:40:-538.84,0.00,-475.95	0/0:99:99,0:40:0.00,-30.72,-403.23	0/0:45:45,0:40:-0.00,-14.46,-184.36	0/0:118:118,0:40:-0.00,-36.44,-480.24	0/0:97:97,0:40:-0.00,-30.11,-395.13	0/0:267:267,0:40:-0.00,-81.28,-1084.18	0/1:189:99,90:40:-306.99,0.00,-345.43	0/0:203:203,0:40:-0.00,-62.02,-824.77	0/0:366:366,0:40:0.00,-111.08,-1485.45	0/0:202:202,0:40:0.00,-61.72,-820.72	0/0:277:277,0:40:0.00,-84.29,-1124.71	0/0:304:304,0:40:0.00,-92.42,-1234.15	0/0:353:353,0:40:-0.00,-107.17,-1432.75	0/0:418:418,0:40:-0.00,-126.73,-1696.21	./.	0/0:381:379,2:40:0.00,-107.49,-1530.03	0/0:255:255,0:40:-0.00,-77.67,-1035.54	0/0:227:227,0:40:0.00,-69.24,-922.05	0/0:275:275,0:40:-0.00,-83.69,-1116.60	0/1:93:38,55:40:-194.02,0.00,-127.07	0/0:306:306,0:40:-0.00,-93.02,-1242.25	0/0:283:283,0:40:0.00,-86.10,-1149.03	0/0:275:275,0:40:-0.00,-83.69,-1116.60	0/0:225:225,0:40:0.00,-68.64,-913.94
2861	BADN01037445.1	1751	406340:86:-	G	A	.	PASS	NS=306;AF=0.054	GT:DP:AD:GQ:GL	0/1:8:1,7:23:-18.80,-0.01,-1.79	0/0:1:1,0:17:-0.02,-1.26,-5.15	0/0:12:12,0:40:-0.00,-4.55,-39.92	0/1:17:11,6:40:-12.93,-0.00,-30.70	0/0:257:257,0:40:-0.00,-78.23,-814.80	0/0:226:226,0:40:0.00,-68.90,-716.75	0/0:230:230,0:40:-0.00,-70.11,-729.40	0/0:243:243,0:40:-0.00,-74.02,-770.52	0/0:336:336,0:40:0.00,-101.98,-1064.66	0/0:334:334,0:40:-0.00,-101.38,-1058.33	0/0:377:376,1:40:0.00,-111.15,-1188.01	0/0:136:136,0:40:0.00,-41.84,-432.10	0/0:359:359,0:40:0.00,-108.90,-1137.40	0/0:204:204,0:40:-0.00,-62.29,-647.17	0/0:220:220,0:40:0.00,-67.10,-697.77	0/0:13:13,0:40:-0.00,-4.85,-43.08	0/0:213:213,0:40:0.00,-64.99,-675.64	0/0:109:109,0:40:-0.00,-33.72,-346.71	0/0:60:60,0:40:0.00,-18.98,-191.73	0/0:131:131,0:40:0.00,-40.33,-416.29	0/0:67:67,0:40:0.00,-21.09,-213.87	0/0:205:205,0:40:-0.00,-62.59,-650.33	0/0:208:207,1:40:0.00,-60.33,-653.50	0/0:202:202,0:40:-0.00,-61.69,-640.84	0/0:330:330,0:40:0.00,-100.18,-1045.68	0/0:198:198,0:40:0.00,-60.48,-628.19	0/0:286:286,0:40:0.00,-86.95,-906.52	0/0:191:191,0:40:0.00,-58.38,-606.05	0/0:347:347,0:40:0.00,-105.29,-1099.45	0/0:394:393,1:40:0.00,-116.26,-1241.77	0/0:267:267,0:40:0.00,-81.23,-846.43	0/0:363:363,0:40:0.00,-110.10,-1150.05	0/1:211:120,91:40:-223.42,0.00,-317.10	0/0:216:216,0:40:0.00,-65.90,-685.12	0/0:219:219,0:40:-0.00,-66.80,-694.61	0/0:91:91,0:40:0.00,-28.30,-289.78	0/1:318:160,158:40:-403.15,0.00,-411.44	0/0:369:369,0:40:-0.00,-111.91,-1169.03	0/0:257:257,0:40:-0.00,-78.23,-814.80	0/0:189:188,1:40:0.00,-54.61,-593.40
2868	BADN01037582.1	9931	407455:89:-	C	T	.	PASS	NS=304;AF=0.212	GT:DP:AD:GQ:GL	0/1:28:18,10:40:-32.71,0.00,-66.91	0/0:11:11,0:40:-0.00,-3.58,-46.62	0/0:36:36,0:40:-0.00,-11.10,-150.13	0/1:119:46,73:40:-266.17,0.00,-155.46	0/1:26:10,16:40:-58.16,0.00,-34.39	0/1:33:15,18:40:-64.33,0.00,-52.99	0/0:25:25,0:40:-0.00,-7.79,-104.59	0/1:21:8,13:40:-47.24,0.00,-27.61	0/0:40:40,0:40:-0.00,-12.31,-166.70	0/0:36:36,0:40:-0.00,-11.10,-150.13	0/0:30:30,0:40:-0.00,-9.30,-125.29	0/0:29:29,0:40:-0.00,-8.99,-121.15	0/0:24:24,0:40:-0.00,-7.49,-100.45	0/0:15:15,0:40:-0.00,-4.78,-63.18	0/0:25:25,0:40:-0.00,-7.79,-104.59	0/1:26:17,9:40:-29.17,0.00,-63.37	0/1:20:17,3:40:-6.14,-0.00,-65.18	0/1:176:73,103:40:-373.23,0.00,-250.09	0/1:62:32,30:40:-105.29,0.00,-114.65	0/0:130:130,0:40:-0.00,-39.40,-539.34	0/0:111:111,0:40:0.00,-33.68,-460.67	0/0:305:305,0:40:-0.00,-92.07,-1263.92	0/1:252:142,110:40:-379.34,0.00,-512.91	0/0:9:9,0:36:-0.00,-2.97,-38.34	0/0:426:426,0:40:0.00,-128.49,-1764.92	0/0:27:27,0:40:-0.00,-8.39,-112.87	0/1:45:15,30:40:-110.40,0.00,-49.37	0/0:23:23,0:40:-0.00,-7.19,-96.31	0/0:32:32,0:40:-0.00,-9.90,-133.57	0/0:51:51,0:40:-0.00,-15.62,-212.24	0/0:40:40,0:40:-0.00,-12.31,-166.70	0/1:58:19,39:40:-143.76,0.00,-62.02	0/0:16:16,0:40:-0.00,-5.08,-67.33	0/0:305:304,1:40:0.00,-87.93,-1255.64	0/1:31:19,12:40:-40.09,0.00,-70.15	1/1:16:0,16:40:-65.17,-4.00,-0.00	0/0:38:37,0:40:-0.00,-11.40,-154.28	0/0:28:28,0:40:-0.00,-8.69,-117.01	0/1:15:9,6:40:-20.06,0.00,-33.56	0/1:30:21,9:40:-27.97,0.00,-78.73
2878	BADN01037769.1	1606	409440:10:+	A	C	.	PASS	NS=302;AF=0.175	GT:DP:AD:GQ:GL	0/0:19:19,0:40:-0.00,-6.06,-82.28	0/0:2:2,0:14:-0.05,-0.99,-9.88	0/0:14:14,0:40:-0.00,-4.55,-60.97	0/1:38:18,20:40:-73.45,0.00,-66.24	0/1:122:62,60:40:-218.62,0.00,-228.46	0/0:71:71,0:40:0.00,-21.71,-303.88	0/0:40:40,0:40:-0.00,-12.38,-171.77	0/1:120:59,60:40:-219.53,0.00,-216.58	0/0:105:105,0:40:-0.00,-31.94,-448.76	0/0:155:155,0:40:-0.00,-46.99,-661.83	0/1:153:85,68:40:-243.38,0.00,-317.14	0/0:66:66,0:40:-0.00,-20.21,-282.57	0/1:160:73,87:40:-322.24,0.00,-263.90	0/1:86:37,49:40:-182.58,0.00,-132.76	0/0:92:92,0:40:-0.00,-28.03,-393.36	0/1:20:16,4:40:-10.69,-0.00,-63.14	0/0:85:85,0:40:0.00,-25.92,-363.54	0/0:110:110,0:40:-0.00,-33.45,-470.07	./.	0/0:146:146,0:40:0.00,-44.29,-623.48	0/1:45:25,20:40:-71.34,0.00,-93.97	0/0:213:213,0:40:-0.00,-64.45,-909.00	0/1:153:75,78:40:-286.00,0.00,-274.53	0/0:81:81,0:40:-0.00,-24.72,-346.49	0/1:273:132,141:40:-518.35,0.00,-481.31	0/0:29:29,0:40:-0.00,-9.07,-124.90	0/0:108:108,0:40:-0.00,-32.85,-461.55	0/1:74:34,40:40:-147.84,0.00,-123.59	0/0:78:78,0:40:0.00,-23.82,-333.71	0/0:214:214,0:40:0.00,-64.75,-913.26	0/1:105:45,60:40:-223.74,0.00,-161.13	0/1:184:94,90:40:-327.80,0.00,-346.16	0/0:76:76,0:40:-0.00,-23.22,-325.18	0/0:191:191,0:40:0.00,-57.83,-815.25	0/1:126:58,68:40:-251.51,0.00,-210.21	0/1:50:25,25:40:-91.15,0.00,-92.46	0/1:95:49,46:40:-167.09,0.00,-181.19	0/1:116:57,59:40:-216.17,0.00,-208.96	0/0:137:137,0:40:0.00,-41.58,-585.13	0/0:124:124,0:40:0.00,-37.66,-529.73
2907	BADN01038032.1	3215	412346:6:+	C	T	.	PASS	NS=303;AF=0.068	GT:DP:AD:GQ:GL	0/0:9:9,0:40:-0.00,-3.46,-39.49	0/0:3:3,0:22:-0.01,-1.66,-14.79	0/0:13:13,0:40:-0.00,-4.66,-55.96	0/0:15:15,0:40:-0.00,-5.26,-64.20	0/0:221:221,0:40:0.00,-67.27,-912.65	0/0:184:184,0:40:0.00,-56.13,-760.26	0/1:195:105,90:40:-311.24,0.00,-375.44	0/0:233:233,0:40:-0.00,-70.88,-962.07	0/0:240:240,0:40:-0.00,-72.99,-990.90	0/0:270:270,0:40:0.00,-82.02,-1114.46	0/0:256:256,0:40:0.00,-77.80,-1056.80	0/0:107:107,0:40:0.00,-32.95,-443.12	0/0:323:322,1:40:0.00,-93.85,-1324.51	0/0:185:185,0:40:0.00,-56.43,-764.37	0/0:193:193,0:40:-0.00,-58.84,-797.32	0/0:1:1,0:15:-0.04,-1.08,-6.58	0/0:176:176,0:40:-0.00,-53.72,-727.31	0/0:90:90,0:40:0.00,-27.84,-373.10	0/0:29:29,0:40:-0.00,-9.48,-121.86	./.	0/1:28:17,11:40:-36.13,0.00,-63.26	0/0:163:163,0:40:0.00,-49.81,-673.76	0/1:132:74,58:40:-198.41,0.00,-266.72	0/0:163:163,0:40:0.00,-49.81,-673.76	0/0:193:193,0:40:-0.00,-58.84,-797.32	0/0:166:166,0:40:-0.00,-50.71,-686.12	./.	0/0:177:177,0:40:0.00,-54.02,-731.43	0/0:265:263,2:40:0.00,-72.27,-1077.39	0/1:286:155,131:40:-452.72,0.00,-553.98	0/0:220:218,2:40:0.00,-58.73,-892.05	0/0:287:287,0:40:-0.00,-87.13,-1184.48	0/0:174:174,0:40:-0.00,-53.12,-719.07	0/0:131:131,0:40:-0.00,-40.18,-541.97	0/0:245:245,0:40:-0.00,-74.49,-1011.50	0/1:59:35,24:40:-80.34,0.00,-128.07	0/0:258:258,0:40:0.00,-78.40,-1065.04	./.	0/0:257:257,0:40:0.00,-78.10,-1060.92	0/0:168:168,0:40:0.00,-51.31,-694.36
2941	BADN01038607.1	9759	417936:53:-	C	G	.	PASS	NS=307;AF=0.319	GT:DP:AD:GQ:GL	0/0:23:23,0:40:-0.00,-6.85,-100.23	0/1:7:3,4:40:-15.26,-0.00,-11.72	0/0:25:25,0:40:-0.00,-7.45,-108.88	1/1:54:1,53:40:-224.07,-11.08,-0.00	0/1:48:25,23:40:-85.08,0.00,-94.51	0/1:70:24,46:40:-177.91,0.00,-83.56	0/0:48:48,0:40:-0.00,-14.38,-208.34	0/0:78:78,0:40:0.00,-23.41,-338.06	0/1:94:52,42:40:-153.39,0.00,-197.41	0/0:92:92,0:40:0.00,-27.62,-398.60	0/0:79:79,0:40:0.00,-23.71,-342.38	0/0:44:44,0:40:-0.00,-13.17,-191.04	0/1:86:31,55:40:-212.01,0.00,-109.01	0/0:55:55,0:40:0.00,-16.48,-238.61	0/1:51:26,25:40:-92.82,0.00,-97.93	0/1:17:5,11:40:-42.82,0.00,-17.66	0/1:65:34,31:40:-114.55,0.00,-128.30	0/0:231:230,1:40:0.00,-65.14,-991.00	0/0:77:77,0:40:-0.00,-23.11,-333.74	0/1:195:85,110:40:-417.02,0.00,-309.70	0/1:94:55,39:40:-140.42,0.00,-210.38	0/0:408:408,0:40:-0.00,-122.74,-1765.01	0/0:327:327,0:40:0.00,-98.36,-1414.76	0/1:51:24,27:40:-101.47,0.00,-89.28	0/1:531:272,259:40:-960.17,0.00,-1017.17	0/1:38:18,20:40:-75.11,0.00,-67.25	0/1:78:29,49:40:-188.47,0.00,-102.77	0/1:52:38,14:40:-44.96,0.00,-149.51	1/1:117:2,113:40:-479.19,-25.12,0.00	0/1:93:41,52:40:-196.93,0.00,-150.15	0/0:74:74,0:40:-0.00,-22.20,-320.76	0/0:91:90,1:40:0.00,-23.00,-385.62	0/1:48:21,27:40:-102.37,0.00,-77.21	1/1:326:0,326:40:-1408.87,-97.28,0.00	0/1:70:31,39:40:-147.64,0.00,-113.83	0/1:43:16,27:40:-103.88,0.00,-57.09	0/1:102:53,49:40:-181.25,0.00,-199.33	0/0:86:86,0:40:0.00,-25.82,-372.65	0/0:69:69,0:40:-0.00,-20.70,-299.14	0/1:63:22,41:40:-158.39,0.00,-77.02
2955	BADN01038847.1	7546	420428:67:-	C	T	.	PASS	NS=301;AF=0.061	GT:DP:AD:GQ:GL	0/0:14:14,0:40:-0.00,-5.08,-58.94	0/0:6:6,0:33:-0.00,-2.67,-26.25	0/0:31:31,0:40:-0.00,-10.19,-128.41	0/0:78:78,0:40:-0.00,-24.34,-320.48	1/1:197:0,197:40:-803.32,-58.43,0.00	0/0:186:186,0:40:0.00,-56.85,-761.83	0/0:130:130,0:40:-0.00,-39.99,-532.98	./.	0/0:223:223,0:40:0.00,-67.99,-913.03	0/0:233:233,0:40:-0.00,-71.00,-953.90	0/0:292:292,0:40:0.00,-88.75,-1195.00	0/0:166:166,0:40:0.00,-50.83,-680.10	0/0:253:253,0:40:0.00,-77.02,-1035.63	0/0:175:175,0:40:-0.00,-53.54,-716.88	0/0:168:168,0:40:0.00,-51.43,-688.27	0/0:40:40,0:40:-0.00,-12.90,-165.19	0/0:164:164,0:40:-0.00,-50.23,-671.92	0/1:270:137,133:40:-461.38,0.00,-479.46	0/1:110:61,49:40:-166.27,0.00,-217.04	0/1:292:144,148:40:-516.05,0.00,-501.44	0/1:143:70,73:40:-254.41,0.00,-243.88	0/0:432:432,0:40:0.00,-130.89,-1767.12	0/1:360:181,179:40:-622.27,0.00,-632.17	0/1:142:73,69:40:-238.37,0.00,-256.44	0/0:505:504,1:40:0.00,-148.78,-2057.26	0/1:136:58,78:40:-276.95,0.00,-196.95	0/0:230:230,0:40:0.00,-70.09,-941.64	0/0:186:186,0:40:0.00,-56.85,-761.83	0/0:221:221,0:40:-0.00,-67.38,-904.86	0/0:279:279,0:40:0.00,-84.84,-1141.88	1/1:193:0,193:40:-786.97,-57.22,0.00	0/1:224:108,116:40:-405.75,0.00,-374.79	0/0:122:122,0:40:-0.00,-37.58,-500.29	0/0:395:393,2:40:0.00,-111.58,-1599.57	0/0:190:190,0:40:0.00,-58.05,-778.17	0/0:88:88,0:40:-0.00,-27.35,-361.35	0/0:208:208,0:40:0.00,-63.47,-851.73	0/0:226:226,0:40:-0.00,-68.89,-925.29	0/0:222:222,0:40:0.00,-67.68,-908.94	0/0:162:162,0:40:0.00,-49.62,-663.75
2966	BADN01038985.1	1480	421835:36:-	G	A	.	PASS	NS=308;AF=0.110	GT:DP:AD:GQ:GL	0/0:8:8,0:37:-0.00,-3.02,-31.21	0/1:2:1,1:31:-2.48,-0.00,-4.17	0/0:9:9,0:40:-0.00,-3.32,-34.90	0/0:20:20,0:40:-0.00,-6.63,-75.50	0/0:190:190,0:40:-0.00,-57.79,-702.87	0/0:186:186,0:40:0.00,-56.58,-688.11	0/0:167:167,0:40:0.00,-50.86,-617.99	0/0:192:192,0:40:-0.00,-58.39,-710.25	0/0:140:140,0:40:0.00,-42.74,-518.35	0/0:281:281,0:40:0.00,-85.17,-1038.70	0/0:331:331,0:40:0.00,-100.22,-1223.22	0/0:142:142,0:40:-0.00,-43.34,-525.73	0/0:258:257,1:40:0.00,-74.56,-946.44	0/0:207:206,0:40:0.00,-62.60,-761.92	0/0:221:221,0:40:0.00,-67.12,-817.27	0/0:10:10,0:40:-0.00,-3.62,-38.60	0/1:187:107,80:40:-238.35,0.00,-339.68	0/0:69:69,0:40:0.00,-21.37,-256.33	0/0:27:27,0:40:-0.00,-8.73,-101.33	0/0:84:84,0:40:0.00,-25.89,-311.69	0/0:31:31,0:40:-0.00,-9.94,-116.09	0/0:136:133,3:40:0.00,-30.46,-481.45	0/0:134:134,0:40:0.00,-40.93,-496.21	0/0:86:86,0:40:-0.00,-26.49,-319.07	0/0:208:208,0:40:-0.00,-63.20,-769.30	0/0:159:159,0:40:-0.00,-48.46,-588.47	0/1:261:109,152:40:-481.79,0.00,-324.79	0/1:160:84,76:40:-231.71,0.00,-262.93	0/0:197:193,4:40:0.00,-45.13,-699.18	0/0:308:307,1:40:0.00,-89.61,-1130.96	0/1:184:109,75:40:-220.80,0.00,-347.97	0/0:270:270,0:40:0.00,-81.86,-998.11	0/0:190:190,0:40:-0.00,-57.79,-702.87	0/1:99:46,53:40:-165.19,0.00,-141.05	0/0:223:223,0:40:0.00,-67.72,-824.66	0/0:68:68,0:40:0.00,-21.07,-252.64	0/0:263:263,0:40:-0.00,-79.76,-972.27	0/0:241:241,0:40:0.00,-73.13,-891.08	0/0:244:243,0:40:0.00,-73.74,-898.46	0/0:92:92,0:40:-0.00,-28.29,-341.21
2983	BADN01039273.1	4442	424581:82:-	A	G	.	PASS	NS=298;AF=0.064	GT:DP:AD:GQ:GL	0/1:15:9,6:40:-22.06,0.00,-38.14	0/1:8:4,4:40:-15.06,-0.00,-17.48	0/1:29:5,24:40:-99.80,0.00,-15.71	0/0:50:50,0:40:-0.00,-15.80,-230.09	0/0:30:30,0:40:-0.00,-9.78,-139.02	0/1:25:15,10:40:-37.26,0.00,-62.45	0/0:27:27,0:40:-0.00,-8.87,-125.36	0/0:40:40,0:40:-0.00,-12.79,-184.55	0/0:52:52,0:40:-0.00,-16.40,-239.19	0/0:55:55,0:40:-0.00,-17.30,-252.85	0/0:25:25,0:40:-0.00,-8.27,-116.25	0/0:28:28,0:40:-0.00,-9.17,-129.91	0/0:38:38,0:40:-0.00,-12.18,-175.45	0/0:31:31,0:40:-0.00,-10.08,-143.57	0/0:36:36,0:40:-0.00,-11.58,-166.34	0/0:7:7,0:35:-0.00,-2.85,-34.29	0/0:37:37,0:40:-0.00,-11.88,-170.89	0/0:89:89,0:40:-0.00,-27.54,-407.67	0/0:37:37,0:40:-0.00,-11.88,-170.89	0/0:120:120,0:40:0.00,-36.87,-548.82	0/0:57:57,0:40:0.00,-17.90,-261.96	0/0:189:189,0:40:-0.00,-57.64,-863.00	0/0:174:174,0:40:0.00,-53.12,-794.70	0/0:27:27,0:40:-0.00,-8.87,-125.36	./.	0/0:19:19,0:40:-0.00,-6.47,-88.93	0/0:28:28,0:40:-0.00,-9.17,-129.91	0/0:32:32,0:40:-0.00,-10.38,-148.13	0/0:38:38,0:40:-0.00,-12.18,-175.45	0/0:43:43,0:40:-0.00,-13.69,-198.21	0/0:33:33,0:40:-0.00,-10.68,-152.68	0/0:38:38,0:40:-0.00,-12.18,-175.45	0/0:29:29,0:40:-0.00,-9.48,-134.47	0/0:149:149,0:40:-0.00,-45.60,-680.87	0/0:40:40,0:40:-0.00,-12.79,-184.55	0/0:17:17,0:40:-0.00,-5.86,-79.83	0/0:34:34,0:40:-0.00,-10.98,-157.23	0/0:36:36,0:40:-0.00,-11.58,-166.34	0/0:18:18,0:40:-0.00,-6.16,-84.38	0/0:22:22,0:40:-0.00,-7.37,-102.59
2996	BADN01039436.1	2037	426293:216:+	G	A	.	PASS	NS=306;AF=0.067	GT:DP:AD:GQ:GL	0/0:2:2,0:20:-0.01,-1.49,-7.91	0/0:1:1,0:16:-0.03,-1.20,-4.84	0/0:13:13,0:40:-0.00,-4.78,-41.77	0/1:13:5,8:40:-19.85,-0.00,-12.35	0/0:146:146,0:40:0.00,-44.77,-451.35	0/0:147:146,1:40:0.00,-41.99,-448.27	0/0:149:149,0:40:0.00,-45.67,-460.59	0/0:137:137,0:40:-0.00,-42.07,-423.64	0/0:107:107,0:40:0.00,-33.05,-331.25	1/1:203:1,202:40:-617.27,-57.10,0.00	0/0:277:275,0:40:0.00,-83.56,-848.62	./.	0/0:243:243,0:40:0.00,-73.94,-750.08	0/0:178:178,0:40:-0.00,-54.39,-549.90	0/0:161:160,0:40:0.00,-48.98,-494.47	0/0:7:7,0:36:-0.00,-2.98,-23.29	0/0:137:137,0:40:-0.00,-42.07,-423.64	0/0:36:36,0:40:-0.00,-11.70,-112.60	0/0:17:17,0:40:-0.00,-5.99,-54.09	0/0:51:51,0:40:-0.00,-16.21,-158.79	0/0:26:26,0:40:-0.00,-8.69,-81.80	0/0:132:130,0:40:0.00,-39.96,-402.08	0/0:79:78,1:40:0.00,-21.55,-238.86	0/0:168:168,0:40:0.00,-51.39,-519.11	0/0:171:171,0:40:0.00,-52.29,-528.34	0/0:167:167,0:40:0.00,-51.09,-516.03	0/0:186:186,0:40:-0.00,-56.80,-574.54	0/0:111:111,0:40:-0.00,-34.25,-343.57	0/0:211:211,0:40:0.00,-64.32,-651.53	0/0:239:238,1:40:0.00,-69.66,-731.60	0/0:223:223,0:40:0.00,-67.92,-688.48	0/0:228:227,0:40:0.00,-69.13,-700.80	0/0:172:171,0:40:0.00,-52.29,-528.34	0/0:114:111,1:40:0.00,-31.47,-340.49	0/0:199:199,0:40:0.00,-60.71,-614.57	0/0:52:52,0:40:0.00,-16.51,-161.87	0/0:250:250,0:40:0.00,-76.04,-771.63	0/0:258:257,0:40:0.00,-78.15,-793.19	0/1:194:99,95:40:-233.36,0.00,-247.41	0/0:127:126,1:40:0.00,-35.98,-386.68
3007	BADN01039548.1	17199	427539:169:-	G	A	.	PASS	NS=306;AF=0.096	GT:DP:AD:GQ:GL	0/1:7:5,2:40:-3.81,-0.00,-15.57	0/0:1:1,0:14:-0.05,-0.99,-5.25	0/0:8:8,0:37:-0.00,-3.04,-28.15	0/0:15:15,0:40:-0.00,-5.15,-51.10	0/0:195:194,1:40:0.00,-56.02,-634.66	0/0:203:202,1:40:0.00,-58.42,-660.89	1/1:164:0,164:40:-535.75,-48.05,0.00	0/0:241:241,0:40:-0.00,-73.13,-792.03	0/0:269:269,0:40:0.00,-81.55,-883.83	0/0:216:214,2:40:0.00,-59.05,-696.95	0/0:326:326,0:40:0.00,-98.70,-1070.70	0/0:110:110,0:40:0.00,-33.73,-362.55	0/0:285:285,0:40:0.00,-86.37,-936.28	0/0:186:186,0:40:0.00,-56.59,-611.71	0/0:218:218,0:40:0.00,-66.21,-716.63	0/1:6:3,3:40:-7.39,-0.00,-9.31	0/0:168:165,3:40:0.00,-41.34,-533.03	0/0:49:49,0:40:-0.00,-15.38,-162.57	0/1:26:9,16:40:-44.30,0.00,-23.27	0/0:74:74,0:40:0.00,-22.90,-244.53	0/1:29:16,13:40:-33.26,0.00,-45.02	0/0:164:164,0:40:0.00,-49.97,-539.59	0/0:94:94,0:40:0.00,-28.91,-310.10	0/0:172:172,0:40:-0.00,-52.38,-565.82	0/0:229:229,0:40:-0.00,-69.52,-752.69	0/0:167:167,0:40:-0.00,-50.87,-549.42	0/0:262:262,0:40:0.00,-79.45,-860.88	0/0:176:176,0:40:0.00,-53.58,-578.93	0/0:254:254,0:40:0.00,-77.04,-834.65	0/0:282:282,0:40:0.00,-85.46,-926.45	0/1:226:129,96:40:-246.41,0.00,-356.52	0/0:261:259,1:40:0.00,-75.57,-847.76	0/0:183:183,0:40:0.00,-55.68,-601.88	0/0:128:126,1:40:0.00,-35.56,-411.73	0/1:180:97,82:40:-214.35,0.00,-265.45	0/0:57:57,0:40:-0.00,-17.78,-188.79	0/1:230:94,135:40:-373.07,0.00,-240.58	0/0:292:292,0:40:0.00,-88.47,-959.23	0/0:273:273,0:40:0.00,-82.76,-896.94	0/0:120:120,0:40:0.00,-36.73,-395.34
3024	BADN01039831.1	3074	430444:128:+	C	A	.	PASS	NS=305;AF=0.079	GT:DP:AD:GQ:GL	0/0:10:10,0:40:-0.00,-3.73,-38.14	0/0:2:2,0:18:-0.02,-1.35,-9.34	0/0:3:3,0:22:-0.01,-1.64,-12.93	0/1:17:3,14:40:-44.60,-0.00,-7.08	0/0:171:171,0:40:0.00,-52.18,-618.15	0/0:138:138,0:40:0.00,-42.25,-499.27	0/0:149:148,0:40:0.00,-45.26,-535.30	0/0:149:148,0:40:0.00,-45.26,-535.30	0/1:173:85,88:40:-264.24,0.00,-255.55	0/0:178:178,0:40:0.00,-54.29,-643.37	0/1:237:124,113:40:-335.05,0.00,-376.79	0/0:106:105,0:40:0.00,-32.32,-380.38	0/0:182:182,0:40:0.00,-55.49,-657.78	0/0:147:147,0:40:-0.00,-44.96,-531.69	0/0:113:113,0:40:0.00,-34.73,-409.20	0/0:11:11,0:40:-0.00,-4.03,-41.74	0/0:80:80,0:40:0.00,-24.80,-290.32	0/0:56:55,1:40:-0.00,-13.97,-196.65	0/0:21:21,0:40:-0.00,-7.04,-77.77	0/0:70:70,0:40:0.00,-21.79,-254.29	0/1:37:20,17:40:-49.39,0.00,-62.31	0/1:133:74,59:40:-171.81,0.00,-227.96	0/0:90:89,1:40:0.00,-24.20,-319.14	0/1:110:55,55:40:-164.32,0.00,-166.43	0/0:175:175,0:40:0.00,-53.38,-632.56	0/0:126:126,0:40:-0.00,-38.64,-456.04	0/0:168:167,1:40:0.00,-47.68,-600.14	0/0:149:149,0:40:0.00,-45.56,-538.90	0/1:211:111,100:40:-296.04,0.00,-337.78	0/1:260:133,127:40:-378.56,0.00,-402.29	0/0:135:135,0:40:-0.00,-41.35,-488.46	0/0:180:180,0:40:-0.00,-54.89,-650.58	0/0:129:129,0:40:0.00,-39.54,-466.85	0/0:104:104,0:40:0.00,-32.02,-376.78	0/0:162:162,0:40:0.00,-49.47,-585.73	0/0:90:90,0:40:0.00,-27.81,-326.35	0/0:179:179,0:40:0.00,-54.59,-646.98	0/0:173:173,0:40:0.00,-52.78,-625.36	0/0:192:192,0:40:-0.00,-58.50,-693.81	0/0:109:109,0:40:0.00,-33.52,-394.79
3025	BADN01039853.1	12141	430743:151:-	G	A	.	PASS	NS=306;AF=0.054	GT:DP:AD:GQ:GL	0/0:19:19,0:40:-0.00,-6.65,-67.19	0/0:3:3,0:24:-0.01,-1.84,-12.27	0/0:20:20,0:40:-0.00,-6.95,-70.62	1/1:14:0,14:38:-46.10,-3.18,-0.00	0/0:136:136,0:40:0.00,-41.85,-468.84	0/0:177:177,0:40:0.00,-54.18,-609.58	0/0:163:163,0:40:0.00,-49.97,-561.52	0/1:179:88,91:40:-257.61,0.00,-249.27	0/0:179:179,0:40:0.00,-54.78,-616.45	0/0:190:189,0:40:0.00,-57.79,-650.78	0/0:247:246,1:40:0.00,-71.81,-843.02	0/0:137:137,0:40:0.00,-42.15,-472.27	0/0:202:202,0:40:-0.00,-61.70,-695.41	0/0:167:167,0:40:0.00,-51.17,-575.25	0/0:185:185,0:40:-0.00,-56.59,-637.05	0/0:14:14,0:40:-0.00,-5.14,-50.02	0/0:157:157,0:40:-0.00,-48.17,-540.93	0/0:79:79,0:40:0.00,-24.70,-273.16	0/0:34:34,0:40:-0.00,-11.16,-118.68	0/0:82:82,0:40:0.00,-25.60,-283.46	0/0:39:39,0:40:-0.00,-12.66,-135.85	0/0:160:160,0:40:0.00,-49.07,-551.22	0/0:144:142,2:40:0.00,-37.39,-482.57	0/0:120:119,1:40:0.00,-33.60,-407.04	0/0:228:228,0:40:-0.00,-69.53,-784.66	0/0:145:145,0:40:0.00,-44.55,-499.73	0/0:154:154,0:40:-0.00,-47.26,-530.63	0/0:141:141,0:40:0.00,-43.35,-486.00	0/0:210:210,0:40:-0.00,-64.11,-722.87	0/0:266:266,0:40:-0.00,-80.96,-915.11	0/0:204:204,0:40:0.00,-62.31,-702.27	0/0:204:204,0:40:0.00,-62.31,-702.27	0/0:134:134,0:40:0.00,-41.25,-461.97	0/0:126:126,0:40:-0.00,-38.84,-434.51	0/0:199:199,0:40:-0.00,-60.80,-685.11	0/0:82:82,0:40:0.00,-25.60,-283.46	0/0:216:215,1:40:0.00,-62.48,-736.60	0/0:230:230,0:40:0.00,-70.13,-791.53	0/0:201:201,0:40:-0.00,-61.40,-691.97	0/0:123:123,0:40:0.00,-37.94,-424.21
3027	BADN01039861.1	13958	430832:37:-	T	C	.	PASS	NS=308;AF=0.060	GT:DP:AD:GQ:GL	0/0:11:11,0:40:-0.00,-4.16,-40.40	0/0:1:1,0:16:-0.03,-1.18,-5.92	0/0:19:19,0:40:-0.00,-6.57,-68.02	0/0:23:22,0:40:-0.00,-7.47,-78.37	0/0:212:212,0:40:-0.00,-64.63,-734.22	0/0:170:170,0:40:-0.00,-52.00,-589.24	0/0:195:195,0:40:-0.00,-59.52,-675.54	0/0:201:201,0:40:-0.00,-61.32,-696.25	0/0:235:235,0:40:0.00,-71.55,-813.61	0/0:243:243,0:40:0.00,-73.96,-841.23	0/0:280:280,0:40:0.00,-85.09,-968.95	0/0:145:144,0:40:0.00,-44.17,-499.50	0/0:264:264,0:40:-0.00,-80.28,-913.72	0/0:185:184,1:40:0.00,-53.06,-634.12	0/0:191:191,0:40:-0.00,-58.32,-661.73	0/0:15:15,0:40:-0.00,-5.36,-54.21	0/0:207:207,0:40:-0.00,-63.13,-716.96	0/0:92:92,0:40:-0.00,-28.53,-320.00	0/0:37:37,0:40:-0.00,-11.98,-130.15	0/0:121:121,0:40:0.00,-37.25,-420.11	0/0:70:70,0:40:-0.00,-21.91,-244.06	0/0:164:164,0:40:0.00,-50.19,-568.53	0/0:119:117,1:40:0.00,-32.90,-402.85	0/0:158:158,0:40:0.00,-48.39,-547.82	0/0:247:246,1:40:0.00,-71.71,-848.13	0/0:181:181,0:40:-0.00,-55.31,-627.21	0/0:259:259,0:40:0.00,-78.78,-896.46	0/0:214:214,0:40:0.00,-65.24,-741.13	0/0:215:215,0:40:-0.00,-65.54,-744.58	0/1:313:132,181:40:-529.76,0.00,-363.05	0/0:222:220,2:40:0.00,-60.74,-754.93	0/0:226:226,0:40:0.00,-68.85,-782.55	0/0:160:160,0:40:0.00,-48.99,-554.73	0/0:134:134,0:40:0.00,-41.17,-464.98	0/0:228:228,0:40:0.00,-69.45,-789.45	0/1:56:30,26:40:-72.05,0.00,-88.29	0/0:257:257,0:40:-0.00,-78.17,-889.55	0/1:195:94,100:40:-285.96,0.00,-267.69	0/0:234:234,0:40:0.00,-71.25,-810.16	0/0:160:160,0:40:0.00,-48.99,-554.73
3056	BADN01040307.1	23654	435299:67:-	A	G	.	PASS	NS=303;AF=0.066	GT:DP:AD:GQ:GL	0/0:17:17,0:40:-0.00,-5.88,-102.96	0/0:16:16,0:40:-0.00,-5.58,-97.05	0/1:44:18,26:40:-139.75,0.00,-94.86	0/0:83:83,0:40:0.00,-25.75,-493.29	0/1:38:14,24:40:-129.73,0.00,-73.01	0/0:44:44,0:40:-0.00,-14.01,-262.64	0/1:30:16,14:40:-73.00,0.00,-87.25	0/0:50:50,0:40:-0.00,-15.82,-298.12	0/0:50:50,0:40:-0.00,-15.82,-298.12	0/0:34:34,0:40:-0.00,-11.00,-203.50	0/0:35:35,0:40:-0.00,-11.30,-209.41	0/0:39:39,0:40:-0.00,-12.51,-233.07	0/0:79:79,0:40:-0.00,-24.55,-469.63	0/0:35:35,0:40:-0.00,-11.30,-209.41	0/0:35:35,0:40:-0.00,-11.30,-209.41	0/0:41:41,0:40:-0.00,-13.11,-244.90	0/1:28:11,17:40:-91.34,0.00,-58.28	0/0:262:262,0:40:-0.00,-79.64,-1551.89	0/0:101:100,1:40:0.00,-25.26,-587.91	0/0:246:246,0:40:0.00,-74.82,-1457.27	0/0:111:111,0:40:0.00,-34.18,-658.88	0/0:433:433,0:40:0.00,-131.11,-2563.19	0/0:283:283,0:40:0.00,-85.96,-1676.09	0/0:17:17,0:40:-0.00,-5.88,-102.96	0/0:475:475,0:40:0.00,-143.75,-2811.58	0/0:16:16,0:40:-0.00,-5.58,-97.05	0/0:41:41,0:40:-0.00,-13.11,-244.90	0/0:35:35,0:40:-0.00,-11.30,-209.41	0/0:49:49,0:40:-0.00,-15.52,-292.21	0/0:65:65,0:40:0.00,-20.33,-386.83	0/0:43:43,0:40:-0.00,-13.71,-256.73	0/0:49:49,0:40:-0.00,-15.52,-292.21	0/0:41:41,0:40:-0.00,-13.11,-244.90	0/0:372:372,0:40:0.00,-112.75,-2202.44	0/0:50:50,0:40:-0.00,-15.82,-298.12	0/0:22:22,0:40:-0.00,-7.39,-132.53	0/0:29:29,0:40:-0.00,-9.50,-173.93	0/0:33:33,0:40:-0.00,-10.70,-197.59	0/0:43:43,0:40:-0.00,-13.71,-256.73	0/0:39:39,0:40:-0.00,-12.51,-233.07
3059	BADN01040359.1	986	435771:106:-	T	A	.	PASS	NS=299;AF=0.099	GT:DP:AD:GQ:GL	0/0:14:14,0:40:-0.00,-4.83,-57.39	0/1:4:2,2:40:-6.15,-0.00,-7.76	0/0:25:25,0:40:-0.00,-8.14,-101.22	0/0:50:50,0:40:-0.00,-15.67,-200.83	0/1:183:73,110:40:-382.57,0.00,-236.77	0/0:168:168,0:40:-0.00,-51.18,-670.97	0/0:123:123,0:40:0.00,-37.64,-491.68	0/0:160:160,0:40:-0.00,-48.77,-639.09	0/1:200:95,105:40:-357.53,0.00,-319.30	0/0:192:192,0:40:-0.00,-58.41,-766.59	0/0:246:246,0:40:0.00,-74.66,-981.74	0/0:170:170,0:40:0.00,-51.78,-678.94	0/0:219:219,0:40:0.00,-66.53,-874.17	0/0:151:151,0:40:-0.00,-46.07,-603.24	0/0:137:137,0:40:0.00,-41.85,-547.46	0/0:30:30,0:40:-0.00,-9.65,-121.14	0/0:157:157,0:40:0.00,-47.87,-627.14	0/0:110:110,0:40:0.00,-33.73,-439.88	0/1:78:33,45:40:-155.20,0.00,-109.00	0/0:188:188,0:40:-0.00,-57.20,-750.65	0/0:117:117,0:40:0.00,-35.83,-467.77	0/0:397:397,0:40:-0.00,-120.11,-1583.36	0/0:265:265,0:40:-0.00,-80.38,-1057.44	0/0:125:125,0:40:-0.00,-38.24,-499.65	0/0:230:230,0:40:0.00,-69.84,-917.99	0/0:149:149,0:40:0.00,-45.46,-595.27	0/0:212:212,0:40:0.00,-64.43,-846.28	0/0:135:135,0:40:0.00,-41.25,-539.49	0/0:190:190,0:40:0.00,-57.80,-758.62	0/0:100:99,0:40:0.00,-30.41,-396.05	0/0:140:140,0:40:-0.00,-42.75,-559.41	0/0:90:90,0:40:0.00,-27.71,-360.20	0/0:109:109,0:40:0.00,-33.42,-435.90	0/1:372:207,165:40:-544.82,0.00,-713.77	0/1:209:119,90:40:-295.06,0.00,-412.22	0/0:65:65,0:40:0.00,-20.18,-260.59	0/0:194:194,0:40:0.00,-59.01,-774.56	0/1:190:83,107:40:-368.51,0.00,-274.50	0/0:184:184,0:40:0.00,-56.00,-734.72	0/0:166:166,0:40:-0.00,-50.58,-663.00
3069	BADN01040550.1	6191	437692:177:-	T	C	.	PASS	NS=294;AF=0.056	GT:DP:AD:GQ:GL	0/0:8:8,0:40:-0.00,-3.57,-25.99	0/0:1:1,0:20:-0.01,-1.48,-4.57	0/0:5:5,0:33:-0.00,-2.67,-16.80	0/0:10:10,0:40:-0.00,-4.17,-32.11	0/0:116:115,0:40:0.00,-35.74,-353.54	0/0:91:91,0:40:0.00,-28.52,-280.07	0/0:81:81,0:40:0.00,-25.52,-249.46	0/0:128:128,0:40:0.00,-39.65,-393.34	0/0:296:296,0:40:0.00,-90.16,-907.63	0/0:311:310,1:40:0.00,-91.60,-947.42	0/0:182:182,0:40:-0.00,-55.88,-558.64	0/0:90:90,0:40:-0.00,-28.22,-277.01	0/0:146:146,0:40:0.00,-45.06,-448.44	0/0:203:201,0:40:0.00,-61.59,-616.81	0/0:205:205,0:40:0.00,-62.80,-629.05	0/0:7:7,0:39:-0.00,-3.27,-22.93	0/0:170:170,0:40:0.00,-52.27,-521.91	0/1:86:40,46:40:-113.80,0.00,-96.93	0/0:22:22,0:40:-0.00,-7.78,-68.84	./.	0/0:39:39,0:40:-0.00,-12.89,-120.89	0/0:154:154,0:40:-0.00,-47.46,-472.93	0/0:154:154,0:40:-0.00,-47.46,-472.93	0/0:209:209,0:40:0.00,-64.00,-641.30	0/0:249:248,0:40:0.00,-75.72,-760.69	0/0:123:123,0:40:-0.00,-38.14,-378.03	0/0:138:138,0:40:-0.00,-42.65,-423.95	0/0:170:169,0:40:0.00,-51.97,-518.85	0/0:263:263,0:40:0.00,-80.23,-806.60	0/0:357:357,0:40:0.00,-108.50,-1094.36	0/0:227:227,0:40:0.00,-69.41,-696.40	./.	0/0:191:191,0:40:0.00,-58.59,-586.19	./.	0/0:139:139,0:40:0.00,-42.95,-427.01	0/0:43:43,0:40:-0.00,-14.09,-133.13	0/0:236:235,0:40:0.00,-71.82,-720.89	0/0:263:263,0:40:0.00,-80.23,-806.60	0/0:139:138,0:40:0.00,-42.65,-423.95	1/1:90:0,90:40:-274.02,-26.72,0.00
3104	BADN01040978.1	8883	442000:83:+	A	G	.	PASS	NS=308;AF=0.057	GT:DP:AD:GQ:GL	0/0:15:15,0:40:-0.00,-5.48,-87.15	0/0:3:3,0:24:-0.01,-1.87,-18.91	0/0:11:11,0:40:-0.00,-4.27,-64.40	0/0:37:37,0:40:-0.00,-12.10,-212.26	0/0:82:82,0:40:0.00,-25.65,-468.18	0/0:71:71,0:40:0.00,-22.34,-405.62	0/0:74:74,0:40:-0.00,-23.24,-422.68	0/0:87:87,0:40:-0.00,-27.15,-496.62	0/0:127:127,0:40:0.00,-39.19,-724.10	0/0:90:90,0:40:-0.00,-28.06,-513.68	0/0:93:93,0:40:-0.00,-28.96,-530.74	0/0:65:65,0:40:-0.00,-20.53,-371.50	0/1:109:55,54:40:-273.33,0.00,-280.85	0/1:86:46,40:40:-200.63,0.00,-236.59	0/0:63:63,0:40:-0.00,-19.93,-360.13	0/0:19:19,0:40:-0.00,-6.68,-109.89	0/1:56:34,22:40:-107.30,0.00,-177.38	0/0:80:80,0:40:-0.00,-25.05,-456.81	0/0:50:49,1:40:-0.00,-10.33,-274.82	0/0:93:93,0:40:-0.00,-28.96,-530.74	0/0:74:74,0:40:-0.00,-23.24,-422.68	0/0:156:156,0:40:0.00,-47.92,-889.02	0/0:167:167,0:40:0.00,-51.23,-951.58	0/0:45:45,0:40:-0.00,-14.51,-257.76	0/0:201:201,0:40:0.00,-61.47,-1144.94	0/0:57:57,0:40:0.00,-18.12,-326.00	0/0:85:85,0:40:0.00,-26.55,-485.24	0/0:64:64,0:40:0.00,-20.23,-365.81	0/0:102:102,0:40:-0.00,-31.67,-581.92	0/0:109:109,0:40:0.00,-33.77,-621.73	0/0:66:66,0:40:0.00,-20.83,-377.19	0/0:79:79,0:40:-0.00,-24.74,-451.12	0/0:61:61,0:40:-0.00,-19.33,-348.75	0/0:141:141,0:40:0.00,-43.41,-803.72	0/0:87:87,0:40:-0.00,-27.15,-496.62	0/0:41:41,0:40:-0.00,-13.30,-235.01	0/0:104:104,0:40:0.00,-32.27,-593.30	0/0:71:71,0:40:0.00,-22.34,-405.62	0/0:53:53,0:40:0.00,-16.92,-303.26	0/0:68:68,0:40:-0.00,-21.43,-388.56
3111	BADN01041095.1	930	443169:18:+	A	G	.	PASS	NS=308;AF=0.058	GT:DP:AD:GQ:GL	0/0:14:14,0:40:-0.00,-5.08,-65.34	0/1:7:4,3:40:-10.51,-0.00,-17.44	0/1:20:9,11:40:-42.54,0.00,-35.99	0/0:55:55,0:40:0.00,-17.42,-249.56	0/0:52:52,0:40:0.00,-16.51,-236.08	0/0:55:55,0:40:0.00,-17.42,-249.56	0/0:37:37,0:40:-0.00,-12.00,-168.68	0/0:74:74,0:40:-0.00,-23.14,-334.93	0/0:89:89,0:40:0.00,-27.65,-402.33	0/0:55:55,0:40:0.00,-17.42,-249.56	0/1:66:32,34:40:-132.04,0.00,-125.49	0/0:22:22,0:40:-0.00,-7.48,-101.28	0/0:85:85,0:40:-0.00,-26.45,-384.35	0/0:23:23,0:40:-0.00,-7.78,-105.78	0/0:18:18,0:40:-0.00,-6.28,-83.31	0/0:42:42,0:40:-0.00,-13.50,-191.15	0/0:47:47,0:40:-0.00,-15.01,-213.61	0/0:155:155,0:40:-0.00,-47.52,-698.87	0/0:71:71,0:40:0.00,-22.23,-321.45	0/0:154:154,0:40:0.00,-47.22,-694.38	0/0:62:62,0:40:0.00,-19.52,-281.01	0/0:300:300,0:40:0.00,-91.17,-1350.38	0/0:256:256,0:40:-0.00,-77.92,-1152.68	0/0:37:37,0:40:-0.00,-12.00,-168.68	0/0:449:449,0:40:-0.00,-136.02,-2019.86	0/0:29:29,0:40:-0.00,-9.59,-132.74	0/0:45:45,0:40:-0.00,-14.41,-204.63	0/0:41:41,0:40:-0.00,-13.20,-186.65	0/0:68:68,0:40:0.00,-21.33,-307.97	0/0:85:85,0:40:-0.00,-26.45,-384.35	0/0:23:23,0:40:-0.00,-7.78,-105.78	0/0:68:68,0:40:0.00,-21.33,-307.97	0/0:34:34,0:40:-0.00,-11.10,-155.20	0/0:138:137,1:40:0.00,-37.91,-613.50	0/0:47:47,0:40:-0.00,-15.01,-213.61	0/0:29:29,0:40:-0.00,-9.59,-132.74	0/1:67:31,36:40:-140.72,0.00,-120.69	0/0:13:13,0:40:-0.00,-4.77,-60.85	0/0:54:53,1:40:-0.00,-12.62,-236.08	0/0:31:31,0:40:-0.00,-10.19,-141.72
3140	BADN01041561.1	3019	447771:22:+	G	T	.	PASS	NS=305;AF=0.054	GT:DP:AD:GQ:GL	0/0:23:23,0:40:-0.00,-7.79,-133.54	0/0:4:4,0:26:-0.00,-2.08,-25.24	0/0:24:24,0:40:-0.00,-8.09,-139.24	0/0:59:59,0:40:0.00,-18.63,-338.74	0/0:136:136,0:40:0.00,-41.81,-777.65	0/0:105:105,0:40:0.00,-32.48,-600.95	0/0:102:102,0:40:0.00,-31.57,-583.85	0/0:132:132,0:40:0.00,-40.60,-754.85	0/0:128:128,0:40:-0.00,-39.40,-732.05	0/0:171:171,0:40:0.00,-52.34,-977.16	0/0:167:167,0:40:-0.00,-51.14,-954.36	0/0:78:78,0:40:-0.00,-24.35,-447.04	0/0:176:176,0:40:-0.00,-53.85,-1005.66	0/0:84:84,0:40:-0.00,-26.15,-481.25	0/0:90:90,0:40:0.00,-27.96,-515.45	0/0:16:16,0:40:-0.00,-5.68,-93.64	0/0:137:137,0:40:0.00,-42.11,-783.35	0/0:64:64,0:40:-0.00,-20.13,-367.24	0/0:33:33,0:40:-0.00,-10.80,-190.54	0/0:66:66,0:40:0.00,-20.74,-378.64	0/0:72:72,0:40:0.00,-22.54,-412.84	0/1:117:60,57:40:-288.82,0.00,-308.36	0/0:133:133,0:40:0.00,-40.90,-760.55	0/0:33:33,0:40:-0.00,-10.80,-190.54	0/0:222:222,0:40:-0.00,-67.70,-1267.86	0/0:70:70,0:40:-0.00,-21.94,-401.44	0/0:130:130,0:40:0.00,-40.00,-743.45	0/1:108:65,43:40:-211.73,0.00,-339.57	0/0:164:164,0:40:-0.00,-50.24,-937.25	0/0:187:187,0:40:0.00,-57.16,-1068.36	0/0:123:123,0:40:0.00,-37.89,-703.55	0/0:124:124,0:40:0.00,-38.19,-709.25	0/0:108:108,0:40:0.00,-33.38,-618.05	0/0:138:138,0:40:0.00,-42.41,-789.05	0/0:122:122,0:40:0.00,-37.59,-697.85	0/0:42:42,0:40:-0.00,-13.51,-241.84	0/0:119:119,0:40:0.00,-36.69,-680.75	0/0:91:91,0:40:-0.00,-28.26,-521.15	0/0:123:123,0:40:0.00,-37.89,-703.55	0/0:101:101,0:40:0.00,-31.27,-578.15
3154	BADN01041832.1	950	450147:178:-	C	T	.	PASS	NS=301;AF=0.065	GT:DP:AD:GQ:GL	0/1:6:2,4:40:-9.98,-0.00,-5.08	0/0:2:2,0:21:-0.01,-1.60,-7.88	0/1:5:3,2:40:-3.89,-0.00,-8.57	0/0:13:13,0:40:-0.00,-4.90,-42.99	0/0:133:133,0:40:0.00,-40.99,-426.14	0/0:103:103,0:40:-0.00,-31.97,-330.35	0/1:143:69,74:40:-192.28,0.00,-177.80	0/0:197:196,1:40:0.00,-57.04,-624.10	0/0:104:104,0:40:-0.00,-32.27,-333.55	0/0:211:211,0:40:0.00,-64.45,-675.19	0/0:147:147,0:40:-0.00,-45.20,-470.84	0/0:83:83,0:40:0.00,-25.95,-266.50	0/0:124:124,0:40:-0.00,-38.28,-397.41	0/0:59:59,0:40:-0.00,-18.73,-189.87	0/1:76:14,62:40:-174.11,-0.00,-22.34	./.	0/0:80:80,0:40:0.00,-25.05,-256.92	0/0:40:40,0:40:-0.00,-13.02,-129.20	0/0:7:7,0:37:-0.00,-3.10,-23.83	0/0:55:55,0:40:0.00,-17.53,-177.09	0/0:16:15,0:40:-0.00,-5.50,-49.38	0/0:76:76,0:40:0.00,-23.85,-244.15	0/0:64:64,0:40:0.00,-20.24,-205.83	0/0:123:123,0:40:0.00,-37.98,-394.21	0/0:173:172,0:40:0.00,-52.72,-550.67	0/0:113:113,0:40:-0.00,-34.97,-362.28	0/0:170:168,2:40:-0.00,-45.73,-531.51	0/0:114:114,0:40:-0.00,-35.28,-365.48	0/1:215:102,113:40:-295.15,0.00,-261.51	0/0:278:278,0:40:0.00,-84.60,-889.12	0/0:169:169,0:40:0.00,-51.82,-541.09	0/0:218:218,0:40:0.00,-66.55,-697.54	0/0:79:79,0:40:0.00,-24.75,-253.72	0/0:88:87,1:40:0.00,-24.26,-276.07	0/0:139:139,0:40:0.00,-42.79,-445.30	0/0:58:58,0:40:0.00,-18.43,-186.67	0/1:203:111,92:40:-231.71,0.00,-293.86	1/1:95:8,86:28:-247.57,-2.24,-0.00	0/0:134:134,0:40:0.00,-41.29,-429.34	0/0:115:114,0:40:0.00,-35.28,-365.48
3164	BADN01041993.1	347	451642:20:-	T	G	.	PASS	NS=293;AF=0.126	GT:DP:AD:GQ:GL	0/1:21:7,14:40:-41.06,0.00,-17.97	1/1:7:0,7:25:-23.09,-1.93,-0.01	0/1:31:17,14:40:-38.05,0.00,-49.40	0/0:32:32,0:40:-0.00,-10.47,-111.22	0/0:148:148,0:40:0.00,-45.37,-510.69	0/0:183:183,0:40:0.00,-55.90,-631.23	0/0:184:184,0:40:0.00,-56.20,-634.67	0/0:214:214,0:40:-0.00,-65.23,-737.98	0/0:246:245,1:40:0.00,-71.41,-841.29	0/0:152:152,0:40:0.00,-46.57,-524.47	0/0:315:315,0:40:0.00,-95.61,-1085.80	1/1:76:0,76:40:-260.71,-22.69,0.00	0/0:274:273,0:40:0.00,-82.98,-941.16	0/0:203:203,0:40:0.00,-61.92,-700.10	0/0:152:152,0:40:0.00,-46.57,-524.47	0/0:22:22,0:40:-0.00,-7.46,-76.78	0/0:227:227,0:40:0.00,-69.14,-782.75	0/0:74:73,1:40:0.00,-19.66,-248.97	0/0:55:55,0:40:-0.00,-17.39,-190.43	0/0:118:118,0:40:0.00,-36.34,-407.38	0/0:101:100,1:40:0.00,-27.78,-341.95	0/1:341:147,194:40:-564.65,0.00,-403.81	0/1:289:149,140:40:-394.33,0.00,-426.35	0/0:144:144,0:40:-0.00,-44.16,-496.92	0/0:182:182,0:40:0.00,-55.60,-627.78	0/0:92:92,0:40:0.00,-28.52,-317.84	0/0:258:258,0:40:0.00,-78.46,-889.51	0/0:91:91,0:40:0.00,-28.22,-314.40	0/0:132:132,0:40:0.00,-40.55,-455.59	./.	0/0:138:137,0:40:0.00,-42.06,-472.81	0/1:251:134,117:40:-326.56,0.00,-386.12	0/0:82:82,0:40:0.00,-25.51,-283.41	0/0:337:332,5:40:0.00,-85.01,-1127.13	./.	0/0:101:101,0:40:0.00,-31.23,-348.84	0/0:294:294,0:40:0.00,-89.30,-1013.48	0/0:110:110,0:40:0.00,-33.93,-379.83	0/0:130:130,0:40:0.00,-39.95,-448.71	0/0:187:187,0:40:0.00,-57.10,-645.00
3172	BADN01042064.1	1372	452592:53:+	G	A	.	PASS	NS=303;AF=0.079	GT:DP:AD:GQ:GL	0/1:15:4,11:40:-39.56,-0.00,-13.48	0/0:5:5,0:28:-0.00,-2.20,-22.76	0/0:29:29,0:40:-0.00,-9.42,-120.43	0/0:56:56,0:40:-0.00,-17.55,-230.31	0/0:26:26,0:40:-0.00,-8.52,-108.22	0/0:13:13,0:40:-0.00,-4.60,-55.32	0/0:13:13,0:40:-0.00,-4.60,-55.32	0/1:21:8,13:40:-45.89,0.00,-27.96	0/1:26:11,15:40:-52.53,0.00,-38.66	0/0:11:11,0:40:-0.00,-4.00,-47.18	0/0:33:33,0:40:-0.00,-10.62,-136.71	0/0:22:22,0:40:-0.00,-7.31,-91.94	0/0:24:24,0:40:-0.00,-7.92,-100.08	0/0:13:13,0:40:-0.00,-4.60,-55.32	0/0:22:22,0:40:-0.00,-7.31,-91.94	0/0:15:15,0:40:-0.00,-5.21,-63.45	0/0:11:11,0:40:-0.00,-4.00,-47.18	0/0:115:115,0:40:0.00,-35.31,-470.41	0/0:22:22,0:40:-0.00,-7.31,-91.94	0/0:120:120,0:40:0.00,-36.81,-490.76	0/0:47:47,0:40:-0.00,-14.84,-193.68	0/0:196:196,0:40:-0.00,-59.69,-800.05	0/0:175:175,0:40:0.00,-53.37,-714.59	./.	0/0:298:298,0:40:0.00,-90.39,-1215.15	0/0:12:12,0:40:-0.00,-4.30,-51.25	0/0:20:20,0:40:-0.00,-6.71,-83.80	0/0:30:30,0:40:-0.00,-9.72,-124.50	0/0:16:16,0:40:-0.00,-5.51,-67.52	0/0:23:23,0:40:-0.00,-7.61,-96.01	0/1:7:3,4:40:-13.48,-0.00,-11.82	0/1:25:19,6:40:-16.20,0.00,-71.52	0/0:17:17,0:40:-0.00,-5.81,-71.59	0/0:152:152,0:40:0.00,-46.44,-620.99	0/0:9:9,0:40:-0.00,-3.40,-39.04	0/0:11:11,0:40:-0.00,-4.00,-47.18	0/0:34:34,0:40:-0.00,-10.93,-140.78	0/0:10:10,0:40:-0.00,-3.70,-43.11	0/0:22:22,0:40:-0.00,-7.31,-91.94	0/0:12:12,0:40:-0.00,-4.30,-51.25
3177	BADN01042147.1	4832	453424:50:+	C	T	.	PASS	NS=308;AF=0.086	GT:DP:AD:GQ:GL	0/0:23:23,0:40:-0.00,-7.61,-96.36	0/1:5:4,1:25:-1.91,-0.01,-16.31	0/1:23:15,8:40:-25.17,0.00,-55.96	0/1:41:37,4:40:-3.36,-0.00,-140.69	0/0:129:129,0:40:-0.00,-39.52,-530.71	0/0:134:134,0:40:-0.00,-41.02,-551.20	0/0:156:156,0:40:0.00,-47.65,-641.35	0/0:164:164,0:40:0.00,-50.05,-674.13	0/0:205:205,0:40:0.00,-62.39,-842.14	0/0:218:218,0:40:-0.00,-66.31,-895.41	0/0:229:228,0:40:0.00,-69.32,-936.39	0/0:91:91,0:40:0.00,-28.08,-375.00	0/0:245:245,0:40:0.00,-74.43,-1006.05	0/0:167:167,0:40:0.00,-50.96,-686.43	0/0:145:145,0:40:0.00,-44.33,-596.28	0/0:21:21,0:40:-0.00,-7.01,-88.16	0/0:156:156,0:40:0.00,-47.65,-641.35	0/1:95:42,53:40:-187.89,0.00,-144.93	0/0:50:49,1:40:-0.00,-11.64,-198.80	0/0:116:116,0:40:-0.00,-35.61,-477.44	0/0:74:74,0:40:0.00,-22.96,-305.34	0/0:211:211,0:40:-0.00,-64.20,-866.73	0/0:161:161,0:40:-0.00,-49.15,-661.84	0/0:96:96,0:40:0.00,-29.59,-395.49	0/1:284:144,140:40:-487.51,0.00,-506.01	0/0:143:143,0:40:0.00,-43.73,-588.08	0/0:177:177,0:40:0.00,-53.97,-727.40	0/0:136:136,0:40:-0.00,-41.63,-559.40	0/1:188:98,90:40:-311.52,0.00,-346.41	0/0:230:230,0:40:0.00,-69.92,-944.58	0/0:171:171,0:40:0.00,-52.16,-702.82	0/0:213:213,0:40:-0.00,-64.80,-874.92	0/0:141:141,0:40:-0.00,-43.13,-579.89	0/0:191:191,0:40:-0.00,-58.18,-784.77	0/0:180:180,0:40:-0.00,-54.87,-739.70	0/0:53:53,0:40:-0.00,-16.64,-219.29	0/0:201:201,0:40:0.00,-61.19,-825.75	0/0:139:139,0:40:0.00,-42.53,-571.69	0/0:197:196,0:40:0.00,-59.69,-805.26	0/0:121:121,0:40:0.00,-37.11,-497.93
3181	BADN01042173.1	12714	453654:36:-	C	T	.	PASS	NS=307;AF=0.055	GT:DP:AD:GQ:GL	0/1:21:19,2:24:-1.88,-0.01,-81.44	0/0:15:15,0:40:-0.00,-5.43,-70.46	0/1:16:10,6:40:-21.59,0.00,-41.95	0/1:61:26,35:40:-140.13,-0.00,-101.28	0/0:91:91,0:40:-0.00,-28.31,-416.60	0/0:110:110,0:40:0.00,-34.03,-503.13	0/0:85:85,0:40:-0.00,-26.50,-389.27	0/0:69:69,0:40:0.00,-21.69,-316.40	0/0:90:90,0:40:0.00,-28.01,-412.04	0/0:86:86,0:40:-0.00,-26.80,-393.83	0/0:82:82,0:40:-0.00,-25.60,-375.61	0/0:63:63,0:40:0.00,-19.88,-289.07	0/0:149:149,0:40:0.00,-45.77,-680.76	0/0:81:81,0:40:-0.00,-25.30,-371.05	0/1:72:49,23:40:-82.16,0.00,-202.72	0/0:37:37,0:40:-0.00,-12.05,-170.66	0/0:105:105,0:40:-0.00,-32.52,-480.36	0/0:186:186,0:40:-0.00,-56.91,-849.28	0/0:69:69,0:40:0.00,-21.69,-316.40	0/0:192:192,0:40:0.00,-58.71,-876.60	0/0:106:106,0:40:0.00,-32.82,-484.92	0/0:303:303,0:40:0.00,-92.13,-1382.15	0/0:266:266,0:40:-0.00,-80.99,-1213.64	0/0:68:68,0:40:0.00,-21.39,-311.85	0/0:423:423,0:40:-0.00,-128.25,-1928.70	0/0:71:71,0:40:0.00,-22.29,-325.51	0/0:77:77,0:40:0.00,-24.09,-352.84	0/0:94:94,0:40:-0.00,-29.21,-430.26	0/1:99:47,52:40:-206.12,0.00,-185.48	0/0:109:109,0:40:0.00,-33.73,-498.58	0/0:80:80,0:40:0.00,-25.00,-366.50	0/0:96:96,0:40:-0.00,-29.81,-439.37	0/0:108:108,0:40:0.00,-33.43,-494.03	0/0:297:297,0:40:0.00,-90.32,-1354.83	0/0:83:83,0:40:0.00,-25.90,-380.16	0/0:60:60,0:40:-0.00,-18.98,-275.41	0/0:103:103,0:40:0.00,-31.92,-471.25	0/0:78:78,0:40:0.00,-24.40,-357.39	0/0:104:104,0:40:-0.00,-32.22,-475.81	0/0:63:63,0:40:0.00,-19.88,-289.07
3189	BADN01042360.1	11100	455215:110:-	C	T	.	PASS	NS=306;AF=0.069	GT:DP:AD:GQ:GL	0/0:11:11,0:40:-0.00,-4.16,-48.62	0/0:1:1,0:16:-0.03,-1.18,-6.11	0/0:9:9,0:40:-0.00,-3.55,-40.11	0/0:28:28,0:40:-0.00,-9.27,-120.94	0/0:203:203,0:40:0.00,-61.95,-865.38	0/0:200:200,0:40:-0.00,-61.05,-852.62	0/0:170:170,0:40:0.00,-52.02,-725.00	0/0:240:240,0:40:0.00,-73.09,-1022.78	0/0:260:260,0:40:0.00,-79.11,-1107.86	0/0:254:254,0:40:0.00,-77.30,-1082.34	0/0:292:292,0:40:0.00,-88.74,-1243.99	0/0:121:121,0:40:0.00,-37.27,-516.56	0/1:328:166,162:40:-589.57,0.00,-608.41	0/0:212:212,0:40:0.00,-64.66,-903.67	0/0:184:184,0:40:0.00,-56.23,-784.56	0/0:16:16,0:40:-0.00,-5.66,-69.89	0/0:170:170,0:40:0.00,-52.02,-725.00	0/0:104:104,0:40:0.00,-32.15,-444.24	0/0:36:36,0:40:-0.00,-11.68,-154.97	0/0:98:98,0:40:-0.00,-30.34,-418.72	0/0:72:72,0:40:-0.00,-22.52,-308.11	0/0:232:232,0:40:-0.00,-70.68,-988.75	0/0:212:212,0:40:0.00,-64.66,-903.67	0/0:136:136,0:40:-0.00,-41.78,-580.37	0/0:315:315,0:40:-0.00,-95.66,-1341.83	0/0:192:192,0:40:0.00,-58.64,-818.59	0/0:255:255,0:40:0.00,-77.60,-1086.59	0/0:159:159,0:40:-0.00,-48.71,-678.21	0/0:258:258,0:40:0.00,-78.50,-1099.35	0/0:294:294,0:40:0.00,-89.34,-1252.50	0/1:247:112,135:40:-499.09,0.00,-403.08	0/0:284:284,0:40:-0.00,-86.33,-1209.96	0/0:157:157,0:40:0.00,-48.10,-669.70	0/0:246:246,0:40:-0.00,-74.89,-1048.31	0/0:222:222,0:40:0.00,-67.67,-946.21	0/1:74:29,45:40:-168.31,0.00,-102.07	0/0:328:328,0:40:0.00,-99.58,-1397.13	0/0:250:250,0:40:-0.00,-76.10,-1065.32	0/0:239:239,0:40:-0.00,-72.79,-1018.53	0/0:170:170,0:40:0.00,-52.02,-725.00
3201	BADN01042530.1	403	456853:38:-	G	A	.	PASS	NS=305;AF=0.239	GT:DP:AD:GQ:GL	0/0:27:27,0:40:-0.00,-8.61,-123.03	0/0:30:30,0:40:-0.00,-9.51,-136.62	0/0:39:39,0:40:-0.00,-12.22,-177.40	0/0:77:77,0:40:0.00,-23.66,-349.61	0/1:44:19,25:40:-99.56,0.00,-73.04	0/0:64:64,0:40:-0.00,-19.75,-290.70	0/0:41:41,0:40:-0.00,-12.83,-186.47	0/0:36:36,0:40:-0.00,-11.32,-163.81	0/0:55:55,0:40:0.00,-17.04,-249.91	0/0:62:62,0:40:0.00,-19.15,-281.63	0/0:63:63,0:40:-0.00,-19.45,-286.16	0/0:24:24,0:40:-0.00,-7.71,-109.43	0/0:69:69,0:40:0.00,-21.25,-313.35	0/0:47:47,0:40:-0.00,-14.63,-213.66	0/0:43:43,0:40:-0.00,-13.43,-195.53	0/0:42:42,0:40:-0.00,-13.13,-191.00	0/0:51:50,1:40:-0.00,-11.30,-222.72	0/1:175:67,108:40:-436.25,0.00,-251.13	0/0:76:74,2:40:-0.00,-14.30,-326.95	0/0:156:155,1:40:0.00,-42.91,-698.54	0/0:132:132,0:40:0.00,-40.22,-598.85	0/0:299:299,0:40:0.00,-90.49,-1355.63	0/1:244:116,128:40:-506.12,0.00,-452.41	0/1:34:14,20:40:-79.91,0.00,-53.40	0/0:410:410,0:40:0.00,-123.90,-1858.64	0/0:33:33,0:40:-0.00,-10.42,-150.21	0/0:48:48,0:40:-0.00,-14.93,-218.19	0/0:44:44,0:40:-0.00,-13.73,-200.06	0/0:71:71,0:40:-0.00,-21.86,-322.42	0/0:74:74,0:40:0.00,-22.76,-336.01	0/1:64:35,29:40:-111.67,0.00,-139.53	0/0:56:56,0:40:-0.00,-17.34,-254.44	0/0:29:29,0:40:-0.00,-9.21,-132.09	./.	0/0:67:67,0:40:0.00,-20.65,-304.29	0/0:28:28,0:40:-0.00,-8.91,-127.56	0/1:68:18,50:40:-205.63,0.00,-61.29	0/0:46:46,0:40:-0.00,-14.33,-209.13	0/0:61:61,0:40:0.00,-18.85,-277.10	0/0:42:42,0:40:-0.00,-13.13,-191.00
3228	BADN01043178.1	5518	463164:223:+	G	C	.	PASS	NS=302;AF=0.079	GT:DP:AD:GQ:GL	0/0:4:4,0:25:-0.01,-1.90,-14.91	0/0:1:1,0:14:-0.04,-1.04,-5.35	0/0:14:14,0:40:-0.00,-4.91,-46.89	0/1:31:21,10:40:-21.97,0.00,-59.26	0/0:189:189,0:40:-0.00,-57.54,-606.64	0/0:196:196,0:40:0.00,-59.64,-629.03	0/0:223:223,0:40:-0.00,-67.76,-715.40	0/1:301:134,166:40:-440.05,0.00,-339.80	0/0:285:284,0:40:0.00,-86.11,-910.51	0/0:326:326,0:40:0.00,-98.74,-1044.85	0/1:349:166,183:40:-479.68,0.00,-427.42	0/0:159:159,0:40:0.00,-48.51,-510.69	0/0:317:317,0:40:0.00,-96.03,-1016.06	0/0:237:237,0:40:0.00,-71.97,-760.18	0/0:259:258,1:40:0.00,-75.39,-824.15	0/0:13:13,0:40:-0.00,-4.60,-43.69	0/0:196:196,0:40:0.00,-59.64,-629.03	0/0:69:69,0:40:-0.00,-21.45,-222.81	0/0:16:16,0:40:-0.00,-5.51,-53.29	0/0:49:49,0:40:-0.00,-15.43,-158.84	0/0:34:34,0:40:-0.00,-10.92,-110.86	0/0:206:205,0:40:0.00,-62.35,-657.82	0/1:131:74,55:40:-136.43,0.00,-199.31	0/0:212:212,0:40:-0.00,-64.45,-680.21	0/0:252:250,1:40:0.00,-72.99,-798.56	0/0:235:234,0:40:0.00,-71.07,-750.58	0/0:276:275,0:40:0.00,-83.40,-881.72	0/0:180:180,0:40:0.00,-54.83,-577.86	0/0:354:353,0:40:0.00,-106.86,-1131.21	0/0:385:385,0:40:0.00,-116.49,-1233.57	0/0:254:254,0:40:0.00,-77.09,-814.55	0/0:367:367,0:40:-0.00,-111.07,-1175.99	0/0:240:240,0:40:-0.00,-72.88,-769.77	0/0:138:136,0:40:0.00,-41.60,-437.12	0/0:292:292,0:40:-0.00,-88.52,-936.10	0/0:54:54,0:40:-0.00,-16.94,-174.83	0/0:179:177,0:40:0.00,-53.93,-568.26	0/0:364:363,0:40:0.00,-109.87,-1163.20	0/0:301:301,0:40:-0.00,-91.22,-964.89	0/0:162:161,0:40:0.00,-49.12,-517.08
3235	BADN01043307.1	15244	464595:52:+	G	C	.	PASS	NS=304;AF=0.081	GT:DP:AD:GQ:GL	0/1:16:11,5:40:-16.13,-0.00,-44.07	0/0:6:6,0:31:-0.00,-2.54,-27.95	0/0:31:31,0:40:-0.00,-10.06,-136.31	0/0:33:33,0:40:-0.00,-10.66,-144.98	0/0:29:29,0:40:-0.00,-9.46,-127.64	0/0:35:35,0:40:-0.00,-11.26,-153.64	0/0:18:18,0:40:-0.00,-6.15,-79.96	0/1:23:17,6:40:-18.35,0.00,-67.97	0/1:30:16,14:40:-50.92,0.00,-61.53	0/0:31:31,0:40:-0.00,-10.06,-136.31	0/0:52:52,0:40:0.00,-16.38,-227.33	0/0:11:11,0:40:-0.00,-4.04,-49.62	0/0:44:44,0:40:-0.00,-13.97,-192.65	0/0:15:15,0:40:-0.00,-5.24,-66.95	0/1:15:8,7:40:-25.10,-0.00,-31.37	0/1:22:12,10:40:-35.99,0.00,-46.60	0/0:22:22,0:40:-0.00,-7.35,-97.30	0/1:97:40,57:40:-217.14,0.00,-145.39	0/0:64:64,0:40:-0.00,-19.99,-279.34	0/0:120:120,0:40:0.00,-36.85,-522.08	0/0:68:68,0:40:-0.00,-21.20,-296.68	0/0:203:203,0:40:-0.00,-61.83,-881.84	0/1:218:100,118:40:-445.12,0.00,-369.04	0/0:3:3,0:22:-0.01,-1.64,-14.95	0/0:326:326,0:40:0.00,-98.86,-1414.98	0/0:24:24,0:40:-0.00,-7.95,-105.96	0/0:43:43,0:40:-0.00,-13.67,-188.32	0/0:27:27,0:40:-0.00,-8.86,-118.97	0/0:53:53,0:40:-0.00,-16.68,-231.67	0/0:57:57,0:40:0.00,-17.89,-249.00	0/0:34:34,0:40:-0.00,-10.96,-149.31	0/0:37:37,0:40:-0.00,-11.87,-162.31	0/0:13:13,0:40:-0.00,-4.64,-58.29	0/0:187:187,0:40:0.00,-57.02,-812.49	0/0:19:19,0:40:-0.00,-6.45,-84.29	0/0:8:8,0:38:-0.00,-3.14,-36.61	0/0:49:49,0:40:-0.00,-15.48,-214.33	0/0:31:31,0:40:-0.00,-10.06,-136.31	0/0:21:21,0:40:-0.00,-7.05,-92.96	0/0:23:23,0:40:-0.00,-7.65,-101.63
3259	BADN01043658.1	8817	467913:17:-	T	A	.	PASS	NS=300;AF=0.188	GT:DP:AD:GQ:GL	0/0:7:7,0:33:-0.00,-2.69,-11.77	0/0:2:2,0:17:-0.02,-1.27,-3.94	0/0:10:10,0:40:-0.00,-3.56,-16.48	0/0:36:36,0:40:-0.00,-11.09,-57.31	0/0:158:158,0:40:0.00,-46.41,-248.89	0/0:129:127,1:40:0.00,-36.15,-198.64	0/0:181:180,0:40:0.00,-52.78,-283.44	0/0:214:214,0:40:0.00,-62.62,-336.84	0/1:198:94,104:40:-105.33,0.00,-90.40	0/0:228:228,0:40:0.00,-66.67,-358.82	0/0:263:262,1:40:0.00,-75.24,-410.64	0/1:109:60,49:40:-44.73,0.00,-62.77	0/0:222:222,0:40:0.00,-64.94,-349.40	0/0:149:149,0:40:0.00,-43.80,-234.76	0/0:150:150,0:40:0.00,-44.09,-236.33	0/0:16:16,0:40:-0.00,-5.30,-25.90	0/1:149:77,72:40:-69.27,0.00,-77.89	0/0:54:54,0:40:0.00,-16.30,-85.57	0/0:24:24,0:40:-0.00,-7.61,-38.46	0/0:83:83,0:40:0.00,-24.70,-131.11	0/0:55:55,0:40:0.00,-16.59,-87.14	0/0:111:111,0:40:0.00,-32.80,-175.09	0/1:116:56,60:40:-59.97,0.00,-54.46	0/0:121:121,0:40:0.00,-35.70,-190.79	0/0:194:193,0:40:0.00,-56.54,-303.86	0/0:121:119,0:40:0.00,-35.12,-187.65	0/0:197:197,0:40:0.00,-57.70,-310.14	0/0:137:137,0:40:0.00,-40.33,-215.92	0/0:196:196,0:40:0.00,-57.41,-308.57	0/0:262:262,0:40:0.00,-76.52,-412.22	0/1:198:98,100:40:-99.05,0.00,-96.68	0/0:225:225,0:40:0.00,-65.80,-354.11	0/0:150:150,0:40:0.00,-44.09,-236.33	0/0:104:104,0:40:0.00,-30.77,-164.09	0/0:203:203,0:40:0.00,-59.44,-319.56	0/0:41:41,0:40:-0.00,-12.54,-65.16	0/0:194:194,0:40:0.00,-56.83,-305.43	0/0:203:203,0:40:0.00,-59.44,-319.56	0/0:177:177,0:40:0.00,-51.91,-278.73	0/0:119:119,0:40:0.00,-35.12,-187.65
3282	BADN01044061.1	2572	471276:199:-	T	G	.	PASS	NS=300;AF=0.113	GT:DP:AD:GQ:GL	0/0:13:13,0:40:-0.00,-4.45,-43.63	0/0:1:1,0:13:-0.06,-0.90,-4.96	0/1:9:7,2:39:-3.21,-0.00,-21.02	0/0:21:21,0:40:-0.00,-6.85,-69.45	0/0:210:208,0:40:0.00,-63.10,-672.99	0/0:200:199,0:40:0.00,-60.39,-643.94	0/0:242:241,0:40:0.00,-73.02,-779.50	0/0:261:261,0:40:0.00,-79.04,-844.05	0/1:258:122,135:40:-357.87,0.00,-317.59	0/0:296:296,0:40:-0.00,-89.57,-957.01	0/0:343:343,0:40:0.00,-103.70,-1108.70	0/1:106:57,49:40:-125.73,0.00,-153.22	0/0:321:321,0:40:0.00,-97.09,-1037.69	0/1:209:115,94:40:-239.98,0.00,-309.44	0/0:152:151,0:40:0.00,-45.95,-489.02	0/0:8:8,0:36:-0.00,-2.94,-27.50	0/1:162:78,84:40:-221.85,0.00,-204.16	0/1:84:43,41:40:-106.52,0.00,-114.66	0/0:16:16,0:40:-0.00,-5.35,-53.32	./.	0/0:38:38,0:40:-0.00,-11.97,-124.32	0/0:141:141,0:40:0.00,-42.95,-456.75	0/0:130:130,0:40:0.00,-39.64,-421.25	0/1:118:60,58:40:-151.17,0.00,-159.30	0/0:242:242,0:40:0.00,-73.32,-782.72	0/0:176:176,0:40:0.00,-53.47,-569.71	0/1:236:130,106:40:-270.59,0.00,-349.73	0/0:168:168,0:40:0.00,-51.07,-543.89	./.	0/0:297:295,0:40:0.00,-89.27,-953.78	0/1:201:87,114:40:-306.94,0.00,-221.47	0/0:287:286,0:40:0.00,-86.56,-924.73	0/0:193:193,0:40:0.00,-58.59,-624.58	0/0:137:137,0:40:0.00,-41.74,-443.84	0/1:210:90,120:40:-323.60,0.00,-228.45	0/0:79:79,0:40:0.00,-24.30,-256.65	0/0:274:273,0:40:0.00,-82.65,-882.78	0/0:290:289,1:40:0.00,-84.53,-931.19	0/0:240:239,1:40:0.00,-69.50,-769.81	0/0:185:185,0:40:0.00,-56.18,-598.76
3372	BADN01045340.1	251	483091:136:+	G	A	.	PASS	NS=303;AF=0.083	GT:DP:AD:GQ:GL	0/0:23:23,0:40:-0.00,-7.88,-109.53	0/0:2:2,0:21:-0.01,-1.57,-10.74	0/0:25:25,0:40:-0.00,-8.48,-118.94	1/1:36:1,35:40:-158.66,-5.77,-0.00	0/0:101:101,0:40:0.00,-31.36,-476.54	0/0:50:50,0:40:-0.00,-16.00,-236.58	0/0:69:69,0:40:-0.00,-21.72,-325.97	0/1:101:56,45:40:-180.38,0.00,-233.45	0/0:88:88,0:40:0.00,-27.44,-415.37	0/0:97:97,0:40:-0.00,-30.15,-457.72	0/0:112:112,0:40:-0.00,-34.67,-528.30	0/1:94:47,47:40:-191.90,0.00,-193.21	0/0:64:64,0:40:0.00,-20.22,-302.45	0/0:76:76,0:40:0.00,-23.83,-358.91	0/0:39:39,0:40:-0.00,-12.69,-184.82	0/0:10:10,0:40:-0.00,-3.96,-48.37	0/0:54:54,0:40:0.00,-17.21,-255.40	0/0:79:79,0:40:-0.00,-24.73,-373.03	0/0:25:25,0:40:-0.00,-8.48,-118.94	0/0:157:157,0:40:-0.00,-48.21,-740.03	0/0:51:51,0:40:0.00,-16.30,-241.28	0/0:286:286,0:40:0.00,-87.04,-1347.01	0/1:222:101,121:40:-501.55,0.00,-408.76	0/0:47:47,0:40:-0.00,-15.10,-222.46	0/0:425:425,0:40:0.00,-128.89,-2001.03	0/0:15:15,0:40:-0.00,-5.47,-71.89	0/0:87:87,0:40:-0.00,-27.14,-410.67	0/0:68:68,0:40:-0.00,-21.42,-321.27	0/0:52:52,0:40:0.00,-16.61,-245.99	0/0:155:155,0:40:0.00,-47.61,-730.62	0/0:91:91,0:40:0.00,-28.35,-429.49	0/1:118:41,77:40:-325.83,0.00,-157.76	0/0:53:53,0:40:-0.00,-16.91,-250.69	0/0:148:148,0:40:-0.00,-45.50,-697.69	0/0:64:64,0:40:0.00,-20.22,-302.45	0/0:52:52,0:40:0.00,-16.61,-245.99	0/0:48:48,0:40:-0.00,-15.40,-227.16	0/0:39:39,0:40:-0.00,-12.69,-184.82	0/1:103:38,65:40:-273.88,0.00,-148.16	0/1:71:30,41:40:-170.59,0.00,-120.15
3385	BADN01045465.1	17177	484331:25:-	A	G	.	PASS	NS=308;AF=0.356	GT:DP:AD:GQ:GL	0/0:13:13,0:40:-0.00,-3.89,-54.35	0/0:11:11,0:40:-0.00,-3.29,-46.07	0/0:15:15,0:40:-0.00,-4.49,-62.64	0/1:45:23,22:40:-77.63,0.00,-82.26	0/0:305:304,1:40:0.00,-87.64,-1255.85	0/1:235:109,126:40:-451.32,0.00,-381.38	0/1:256:121,134:40:-478.44,0.00,-425.08	0/0:332:332,0:40:0.00,-99.91,-1376.00	0/0:267:267,0:40:0.00,-80.34,-1106.70	0/0:293:293,0:40:0.00,-88.17,-1214.42	0/0:310:310,0:40:0.00,-93.29,-1284.85	0/1:182:84,98:40:-351.26,0.00,-293.75	0/1:349:193,156:40:-541.30,0.00,-695.08	0/0:270:270,0:40:0.00,-81.25,-1119.13	0/0:221:221,0:40:0.00,-66.50,-916.12	0/1:11:6,5:40:-17.43,0.00,-22.06	0/1:243:114,129:40:-461.34,0.00,-399.69	0/1:122:64,58:40:-203.60,0.00,-228.95	0/0:50:50,0:40:-0.00,-15.03,-207.65	1/1:117:0,117:40:-484.25,-34.70,0.00	1/1:69:0,69:40:-285.38,-20.25,0.00	0/0:218:218,0:40:0.00,-65.59,-903.69	0/1:215:109,106:40:-374.48,0.00,-387.40	0/1:210:118,92:40:-317.98,0.00,-426.19	0/0:318:318,0:40:0.00,-95.69,-1317.99	0/1:233:109,124:40:-443.63,0.00,-381.98	0/0:288:288,0:40:0.00,-86.66,-1193.70	0/1:197:99,98:40:-346.75,0.00,-351.39	0/1:329:173,156:40:-547.32,0.00,-618.24	0/0:304:304,0:40:0.00,-91.48,-1259.99	1/1:343:2,341:40:-1404.01,-94.44,0.00	0/0:350:350,0:40:0.00,-105.33,-1450.57	0/0:234:234,0:40:0.00,-70.41,-969.98	0/1:218:93,125:40:-452.29,0.00,-320.21	1/1:335:2,333:40:-1370.87,-92.03,0.00	0/0:101:101,0:40:0.00,-30.38,-418.95	0/0:380:380,0:40:0.00,-114.36,-1574.87	0/0:275:275,0:40:-0.00,-82.75,-1139.84	0/0:322:322,0:40:0.00,-96.90,-1334.57	0/0:209:209,0:40:0.00,-62.89,-866.40
3386	BADN01045510.1	11533	484802:143:-	T	C	.	PASS	NS=308;AF=0.117	GT:DP:AD:GQ:GL	0/0:20:20,0:40:-0.00,-6.57,-75.31	0/1:12:8,4:40:-10.54,-0.00,-27.02	0/0:22:22,0:40:-0.00,-7.18,-82.66	0/0:51:51,0:40:-0.00,-15.90,-189.27	0/1:154:75,78:40:-240.16,0.00,-230.91	0/0:126:126,0:40:-0.00,-38.47,-465.00	0/0:149:149,0:40:-0.00,-45.40,-549.56	0/0:168:168,0:40:-0.00,-51.11,-619.41	0/0:168:168,0:40:-0.00,-51.11,-619.41	0/1:239:131,108:40:-324.57,0.00,-410.90	0/0:213:213,0:40:-0.00,-64.66,-784.84	0/1:130:66,64:40:-195.61,0.00,-204.74	0/1:221:124,97:40:-289.54,0.00,-390.58	0/0:190:190,0:40:0.00,-57.73,-700.29	0/1:174:81,93:40:-288.98,0.00,-246.64	0/0:33:33,0:40:-0.00,-10.49,-123.10	0/0:164:164,0:40:0.00,-49.91,-604.70	0/0:204:204,0:40:-0.00,-61.95,-751.76	0/0:61:60,1:40:0.00,-15.24,-218.68	0/0:93:93,0:40:0.00,-28.54,-343.68	0/0:106:104,2:40:0.00,-25.10,-376.77	0/0:349:349,0:40:0.00,-105.58,-1284.83	0/0:295:295,0:40:-0.00,-89.33,-1086.30	0/0:72:72,0:40:-0.00,-22.22,-266.48	0/0:473:473,0:40:0.00,-142.90,-1740.70	0/0:127:127,0:40:0.00,-38.78,-468.68	0/0:194:194,0:40:-0.00,-58.94,-714.99	0/0:138:138,0:40:0.00,-42.09,-509.12	0/1:261:135,125:40:-380.74,0.00,-419.29	0/0:251:251,0:40:-0.00,-76.09,-924.54	0/0:207:207,0:40:0.00,-62.85,-762.78	0/0:213:212,0:40:0.00,-64.36,-781.17	0/0:161:161,0:40:0.00,-49.01,-593.67	0/0:378:377,0:40:0.00,-114.01,-1387.77	0/0:174:174,0:40:0.00,-52.92,-641.46	0/1:76:45,31:40:-90.54,0.00,-143.79	0/0:246:246,0:40:-0.00,-74.59,-906.16	0/0:201:201,0:40:0.00,-61.04,-740.73	0/0:175:174,1:40:0.00,-49.54,-637.79	0/0:139:139,0:40:-0.00,-42.39,-512.79
3405	BADN01045751.1	4068	486956:189:+	T	C	.	PASS	NS=301;AF=0.121	GT:DP:AD:GQ:GL	0/1:12:6,6:40:-15.50,0.00,-16.84	0/0:1:1,0:13:-0.05,-0.94,-4.67	0/0:1:1,0:13:-0.05,-0.94,-4.67	0/0:4:4,0:23:-0.01,-1.80,-14.47	0/0:180:180,0:40:0.00,-54.73,-592.28	1/1:83:1,82:40:-264.59,-20.94,0.00	0/0:154:153,1:40:0.00,-43.63,-500.36	0/1:147:80,67:40:-175.16,0.00,-219.17	0/1:189:93,96:40:-257.73,0.00,-249.22	0/0:202:201,1:40:0.00,-58.07,-657.94	0/0:255:254,0:40:0.00,-76.99,-835.23	0/0:70:70,0:40:0.00,-21.64,-231.15	0/0:252:252,0:40:-0.00,-76.39,-828.66	0/0:82:81,1:40:0.00,-21.97,-263.98	0/1:153:86,67:40:-173.35,0.00,-237.07	0/0:7:7,0:33:-0.00,-2.69,-24.32	0/1:135:88,47:40:-113.11,0.00,-249.05	0/0:48:48,0:40:-0.00,-15.03,-158.92	0/0:15:15,0:40:-0.00,-5.10,-50.58	./.	0/0:33:33,0:40:-0.00,-10.51,-109.68	0/1:102:48,54:40:-146.01,0.00,-127.65	0/1:93:47,46:40:-122.46,0.00,-127.08	0/0:164:164,0:40:-0.00,-49.92,-539.75	0/0:152:151,0:40:0.00,-46.01,-497.07	0/0:126:126,0:40:0.00,-38.49,-415.00	0/0:194:193,1:40:0.00,-55.66,-631.68	0/0:151:150,0:40:0.00,-45.71,-493.79	1/1:208:8,200:40:-629.01,-35.55,0.00	0/0:291:291,0:40:0.00,-88.12,-956.70	0/1:190:109,81:40:-208.19,0.00,-301.45	0/0:209:208,0:40:0.00,-63.15,-684.21	0/0:109:109,0:40:0.00,-33.38,-359.19	./.	0/0:177:177,0:40:-0.00,-53.83,-582.43	0/0:50:50,0:40:-0.00,-15.63,-165.49	0/0:221:220,0:40:0.00,-66.76,-723.60	0/0:227:227,0:40:-0.00,-68.87,-746.58	./.	0/1:116:72,44:40:-108.97,0.00,-202.23
3409	BADN01045821.1	973	487749:96:+	A	G	.	PASS	NS=306;AF=0.082	GT:DP:AD:GQ:GL	0/0:18:18,0:40:-0.00,-6.11,-104.58	0/0:2:2,0:18:-0.02,-1.32,-13.78	0/1:8:2,6:40:-30.95,-0.00,-10.66	0/0:34:34,0:40:-0.00,-10.93,-195.39	0/1:54:33,21:40:-102.24,0.00,-172.77	0/0:61:61,0:40:0.00,-19.06,-348.64	0/0:78:78,0:40:0.00,-24.17,-445.13	0/0:72:72,0:40:-0.00,-22.37,-411.07	0/1:88:34,54:40:-279.31,0.00,-168.21	0/0:74:74,0:40:0.00,-22.97,-422.42	0/0:62:62,0:40:0.00,-19.36,-354.31	0/0:54:54,0:40:-0.00,-16.95,-308.91	0/1:83:47,36:40:-178.65,0.00,-243.50	0/0:45:45,0:40:-0.00,-14.24,-257.82	0/0:57:57,0:40:-0.00,-17.85,-325.93	0/0:12:12,0:40:-0.00,-4.31,-70.52	0/0:67:67,0:40:0.00,-20.86,-382.69	0/0:102:102,0:40:0.00,-31.40,-581.35	0/0:37:37,0:40:-0.00,-11.83,-212.42	0/0:112:112,0:40:-0.00,-34.41,-638.11	0/0:47:47,0:40:-0.00,-14.84,-269.18	0/0:157:157,0:40:-0.00,-47.95,-893.52	0/1:126:66,60:40:-301.93,0.00,-338.39	0/0:50:50,0:40:-0.00,-15.74,-286.20	0/0:255:255,0:40:-0.00,-77.46,-1449.75	0/0:42:42,0:40:-0.00,-13.34,-240.80	0/0:77:77,0:40:-0.00,-23.87,-439.45	0/1:91:48,43:40:-215.97,0.00,-246.77	0/0:68:68,0:40:0.00,-21.16,-388.37	0/0:101:101,0:40:-0.00,-31.10,-575.67	0/0:47:47,0:40:-0.00,-14.84,-269.18	0/0:93:93,0:40:0.00,-28.69,-530.27	0/0:63:63,0:40:0.00,-19.66,-359.99	0/0:186:186,0:40:-0.00,-56.68,-1058.12	0/0:111:111,0:40:0.00,-34.11,-632.43	0/0:34:34,0:40:-0.00,-10.93,-195.39	0/1:74:41,33:40:-164.33,0.00,-212.15	0/0:56:56,0:40:-0.00,-17.55,-320.26	0/1:52:22,30:40:-153.93,0.00,-110.93	0/0:57:57,0:40:-0.00,-17.85,-325.93
3412	BADN01045866.1	15331	488107:9:-	C	T	.	PASS	NS=303;AF=0.051	GT:DP:AD:GQ:GL	0/0:8:8,0:40:-0.00,-3.40,-34.81	0/0:1:1,0:18:-0.02,-1.32,-5.90	0/0:14:14,0:40:-0.00,-5.21,-59.61	0/0:17:17,0:40:-0.00,-6.11,-72.02	0/0:235:235,0:40:0.00,-71.73,-973.13	0/0:186:186,0:40:-0.00,-56.98,-770.59	0/0:254:254,0:40:-0.00,-77.45,-1051.67	0/0:151:151,0:40:0.00,-46.44,-625.91	0/0:261:261,0:40:0.00,-79.55,-1080.61	0/0:330:330,0:40:0.00,-100.32,-1365.82	0/0:290:290,0:40:0.00,-88.28,-1200.48	0/0:129:129,0:40:0.00,-39.82,-534.98	0/0:294:294,0:40:0.00,-89.49,-1217.01	0/0:240:240,0:40:0.00,-73.23,-993.80	0/0:227:227,0:40:-0.00,-69.32,-940.07	0/0:7:7,0:38:-0.00,-3.10,-30.68	0/0:176:175,1:40:0.00,-49.84,-720.99	0/0:71:71,0:40:0.00,-22.37,-295.23	0/0:40:40,0:40:-0.00,-13.03,-167.09	0/0:70:70,0:40:0.00,-22.06,-291.09	1/1:30:0,30:40:-122.26,-8.28,-0.00	0/0:187:187,0:40:0.00,-57.28,-774.72	0/0:87:87,0:40:-0.00,-27.18,-361.37	0/0:161:161,0:40:-0.00,-49.45,-667.25	0/0:242:242,0:40:-0.00,-73.84,-1002.07	0/0:170:170,0:40:0.00,-52.16,-704.45	0/1:271:122,149:40:-533.34,0.00,-423.48	0/0:181:181,0:40:0.00,-55.47,-749.92	0/0:291:287,4:40:0.00,-72.05,-1171.54	0/0:318:318,0:40:0.00,-96.71,-1316.22	0/0:118:118,0:40:-0.00,-36.51,-489.51	0/0:11:11,0:40:-0.00,-4.31,-47.21	0/0:208:208,0:40:-0.00,-63.60,-861.53	0/0:151:151,0:40:0.00,-46.44,-625.91	0/0:196:196,0:40:0.00,-59.99,-811.92	0/0:57:57,0:40:0.00,-18.15,-237.36	0/0:140:140,0:40:-0.00,-43.13,-580.44	0/0:286:286,0:40:0.00,-87.08,-1183.95	0/0:223:223,0:40:0.00,-68.12,-923.53	0/1:162:82,80:40:-280.93,0.00,-290.94
3424	BADN01046017.1	5002	489955:111:-	A	G	.	PASS	NS=305;AF=0.066	GT:DP:AD:GQ:GL	0/0:12:12,0:40:-0.00,-4.53,-58.43	0/0:1:1,0:17:-0.03,-1.24,-6.41	0/1:13:7,6:40:-23.56,0.00,-29.95	0/1:41:20,21:40:-86.10,0.00,-83.02	0/0:141:141,0:40:0.00,-43.36,-668.76	0/0:129:129,0:40:0.00,-39.75,-611.98	0/0:149:149,0:40:0.00,-45.77,-706.61	0/0:157:157,0:40:0.00,-48.18,-744.46	0/0:158:158,0:40:0.00,-48.48,-749.19	0/0:241:241,0:40:-0.00,-73.46,-1141.88	0/0:259:259,0:40:0.00,-78.88,-1227.04	0/0:121:121,0:40:0.00,-37.34,-574.14	0/0:135:135,0:40:0.00,-41.55,-640.37	0/0:129:129,0:40:0.00,-39.75,-611.98	0/0:116:116,0:40:0.00,-35.83,-550.48	./.	0/0:92:92,0:40:0.00,-28.61,-436.93	0/0:64:64,0:40:0.00,-20.18,-304.46	0/0:26:26,0:40:-0.00,-8.74,-124.67	0/0:68:68,0:40:-0.00,-21.39,-323.38	0/0:1:1,0:17:-0.03,-1.24,-6.41	0/0:300:300,0:40:0.00,-91.22,-1421.03	0/0:108:108,0:40:0.00,-33.43,-512.63	0/0:114:114,0:40:0.00,-35.23,-541.02	0/0:364:364,0:40:-0.00,-110.49,-1723.82	0/0:166:166,0:40:0.00,-50.89,-787.04	0/0:101:101,0:40:0.00,-31.32,-479.51	0/0:174:174,0:40:-0.00,-53.29,-824.89	0/0:220:220,0:40:0.00,-67.14,-1042.53	0/0:256:256,0:40:-0.00,-77.98,-1212.85	0/0:215:215,0:40:0.00,-65.64,-1018.87	0/1:272:132,140:40:-579.58,0.00,-543.39	0/0:147:147,0:40:0.00,-45.17,-697.15	0/0:139:138,1:40:0.00,-38.03,-649.83	0/0:142:142,0:40:0.00,-43.66,-673.49	0/1:84:35,49:40:-205.63,0.00,-141.05	0/1:214:99,115:40:-478.76,0.00,-404.71	0/0:149:149,0:40:0.00,-45.77,-706.61	0/0:237:237,0:40:-0.00,-72.26,-1122.96	1/1:101:1,100:40:-466.74,-24.93,0.00
3430	BADN01046092.1	2720	490684:54:+	C	T	.	PASS	NS=304;AF=0.062	GT:DP:AD:GQ:GL	0/1:19:16,3:40:-6.26,-0.00,-63.84	0/1:12:8,4:40:-12.64,-0.00,-31.82	0/0:21:21,0:40:-0.00,-7.14,-91.71	0/1:64:34,30:40:-107.89,0.00,-127.08	0/0:75:75,0:40:0.00,-23.39,-322.05	0/0:71:71,0:40:0.00,-22.19,-304.99	0/1:68:29,39:40:-145.08,0.00,-104.55	0/0:75:75,0:40:0.00,-23.39,-322.05	0/0:77:77,0:40:-0.00,-23.99,-330.58	0/0:81:81,0:40:0.00,-25.20,-347.64	0/0:71:71,0:40:0.00,-22.19,-304.99	0/0:54:54,0:40:0.00,-17.07,-232.47	0/0:74:74,0:40:0.00,-23.09,-317.78	0/0:53:53,0:40:-0.00,-16.77,-228.21	0/1:63:31,32:40:-116.72,0.00,-114.58	./.	0/0:59:59,0:40:-0.00,-18.57,-253.80	0/0:134:134,0:40:0.00,-41.15,-573.72	0/0:74:74,0:40:0.00,-23.09,-317.78	0/0:168:167,1:40:0.00,-47.12,-710.22	0/0:112:112,0:40:-0.00,-34.53,-479.88	0/0:323:323,0:40:0.00,-98.04,-1379.92	0/0:274:273,1:40:0.00,-79.03,-1162.38	0/0:41:41,0:40:-0.00,-13.16,-177.02	0/0:413:413,0:40:-0.00,-125.13,-1763.83	0/0:57:57,0:40:-0.00,-17.97,-245.27	0/1:79:36,43:40:-158.83,0.00,-131.09	0/0:63:63,0:40:0.00,-19.78,-270.86	./.	0/0:102:102,0:40:0.00,-31.52,-437.22	0/1:76:35,41:40:-151.20,0.00,-127.73	0/0:79:79,0:40:0.00,-24.59,-339.11	0/0:52:52,0:40:-0.00,-16.47,-223.94	0/0:283:283,0:40:-0.00,-86.00,-1209.30	0/0:79:79,0:40:0.00,-24.59,-339.11	0/0:28:28,0:40:-0.00,-9.24,-121.56	0/0:98:98,0:40:0.00,-30.31,-420.16	0/0:72:72,0:40:0.00,-22.49,-309.25	0/0:70:70,0:40:0.00,-21.89,-300.72	0/0:70:70,0:40:0.00,-21.89,-300.72
3460	BADN01046465.1	869	493941:115:+	T	C	.	PASS	NS=306;AF=0.100	GT:DP:AD:GQ:GL	0/0:14:14,0:40:-0.00,-4.90,-50.45	0/1:4:2,2:40:-5.09,-0.00,-6.65	0/0:15:15,0:40:-0.00,-5.20,-53.94	0/0:30:30,0:40:-0.00,-9.71,-106.33	0/0:151:151,0:40:0.00,-46.12,-528.93	0/0:165:165,0:40:0.00,-50.33,-577.83	0/1:147:85,61:40:-168.43,0.00,-253.81	0/0:198:197,1:40:0.00,-56.77,-686.10	0/0:239:239,0:40:0.00,-72.60,-836.27	0/0:224:223,1:40:0.00,-64.59,-776.90	0/0:251:251,0:40:-0.00,-76.21,-878.19	0/0:129:129,0:40:-0.00,-39.50,-452.09	0/1:233:113,120:40:-348.31,0.00,-325.42	0/0:185:185,0:40:0.00,-56.35,-647.68	0/0:163:163,0:40:-0.00,-49.73,-570.84	0/0:5:5,0:28:-0.00,-2.19,-19.02	0/1:128:56,72:40:-212.26,0.00,-157.94	0/1:118:57,61:40:-176.85,0.00,-164.44	1/1:35:1,34:40:-113.70,-6.17,-0.00	0/0:115:115,0:40:0.00,-35.29,-403.20	0/0:42:42,0:40:-0.00,-13.32,-148.24	0/0:235:235,0:40:-0.00,-71.40,-822.30	0/0:193:192,1:40:0.00,-55.27,-668.63	0/0:124:124,0:40:-0.00,-38.00,-434.63	0/0:315:315,0:40:0.00,-95.47,-1101.71	0/0:150:149,0:40:0.00,-45.52,-521.95	0/0:211:209,1:40:0.00,-60.38,-728.01	0/1:129:78,51:40:-138.62,0.00,-234.47	0/0:226:225,0:40:0.00,-68.39,-787.38	0/1:264:140,124:40:-352.95,0.00,-410.39	0/0:154:154,0:40:-0.00,-47.02,-539.41	0/0:213:213,0:40:0.00,-64.78,-745.47	1/1:132:0,132:40:-459.46,-38.85,0.00	0/0:168:168,0:40:0.00,-51.24,-588.30	0/0:160:158,2:40:0.00,-41.84,-546.39	0/0:60:59,1:40:0.00,-15.25,-204.12	0/0:218:218,0:40:-0.00,-66.28,-762.93	0/0:168:168,0:40:0.00,-51.24,-588.30	0/1:184:113,71:40:-191.92,0.00,-340.16	0/0:140:138,2:40:0.00,-35.83,-476.54
3481	BADN01046819.1	1760	497213:177:+	C	T	.	PASS	NS=307;AF=0.158	GT:DP:AD:GQ:GL	0/0:5:5,0:29:-0.00,-2.30,-20.08	0/0:9:9,0:40:-0.00,-3.50,-35.43	0/0:13:13,0:40:-0.00,-4.70,-50.78	0/0:26:26,0:40:-0.00,-8.61,-100.67	0/0:241:241,0:40:-0.00,-73.32,-925.73	0/0:210:210,0:40:-0.00,-63.99,-806.76	0/0:203:203,0:40:0.00,-61.89,-779.90	0/0:239:239,0:40:-0.00,-72.72,-918.05	0/0:341:341,0:40:-0.00,-103.42,-1309.47	0/0:253:253,0:40:0.00,-76.93,-971.78	0/0:372:372,0:40:-0.00,-112.75,-1428.44	0/0:141:141,0:40:-0.00,-43.23,-541.98	0/0:401:400,0:40:0.00,-121.18,-1535.89	0/0:240:240,0:40:0.00,-73.02,-921.89	0/0:172:172,0:40:0.00,-52.56,-660.94	0/0:14:14,0:40:-0.00,-5.00,-54.62	0/0:217:217,0:40:0.00,-66.10,-833.63	0/0:101:101,0:40:-0.00,-31.19,-388.48	0/0:57:57,0:40:-0.00,-17.94,-219.63	0/0:107:107,0:40:0.00,-32.99,-411.50	0/0:55:54,1:40:-0.00,-13.50,-204.28	0/0:248:248,0:40:-0.00,-75.43,-952.59	0/0:217:217,0:40:0.00,-66.10,-833.63	0/0:199:199,0:40:0.00,-60.68,-764.55	0/0:368:368,0:40:-0.00,-111.54,-1413.09	0/0:229:229,0:40:-0.00,-69.71,-879.68	0/0:247:247,0:40:-0.00,-75.13,-948.75	0/0:175:175,0:40:-0.00,-53.46,-672.45	0/0:259:258,0:40:0.00,-78.44,-990.96	0/0:362:361,1:40:0.00,-105.90,-1382.39	0/0:347:346,0:40:0.00,-104.92,-1328.66	0/0:300:300,0:40:0.00,-91.08,-1152.14	0/0:203:203,0:40:0.00,-61.89,-779.90	0/0:226:226,0:40:0.00,-68.81,-868.16	0/0:264:262,2:40:0.00,-72.57,-998.64	0/0:73:73,0:40:0.00,-22.76,-281.03	0/0:312:312,0:40:-0.00,-94.69,-1198.19	0/0:327:327,0:40:-0.00,-99.21,-1255.75	0/0:264:264,0:40:0.00,-80.24,-1013.99	0/0:240:240,0:40:0.00,-73.02,-921.89
3484	BADN01046888.1	9319	497693:8:+	A	C	.	PASS	NS=303;AF=0.054	GT:DP:AD:GQ:GL	0/0:7:7,0:36:-0.00,-3.00,-27.33	0/0:2:2,0:20:-0.01,-1.51,-9.22	0/0:2:2,0:20:-0.01,-1.51,-9.22	0/0:10:10,0:40:-0.00,-3.91,-38.20	0/0:175:175,0:40:0.00,-53.56,-636.15	0/0:203:203,0:40:0.00,-61.98,-737.62	0/0:221:221,0:40:0.00,-67.40,-802.86	0/0:228:228,0:40:0.00,-69.51,-828.22	0/0:267:267,0:40:0.00,-81.24,-969.56	0/1:310:163,147:40:-438.54,0.00,-498.48	0/0:344:344,0:40:0.00,-104.41,-1248.60	0/0:117:117,0:40:-0.00,-36.10,-425.96	0/0:300:300,0:40:0.00,-91.17,-1089.15	0/0:246:246,0:40:0.00,-74.92,-893.46	0/0:229:229,0:40:-0.00,-69.81,-831.85	0/0:12:12,0:40:-0.00,-4.51,-45.45	0/0:214:214,0:40:0.00,-65.29,-777.49	0/0:72:72,0:40:0.00,-22.56,-262.89	0/0:15:15,0:40:-0.00,-5.41,-56.32	0/0:69:69,0:40:0.00,-21.66,-252.01	0/0:24:24,0:40:-0.00,-8.12,-88.93	0/0:196:196,0:40:0.00,-59.88,-712.26	0/0:154:154,0:40:-0.00,-47.24,-560.05	0/0:175:174,0:40:0.00,-53.26,-632.53	0/0:199:199,0:40:0.00,-60.78,-723.13	0/0:240:240,0:40:0.00,-73.12,-871.71	0/1:298:144,154:40:-467.52,0.00,-433.24	0/1:222:118,104:40:-309.19,0.00,-361.89	0/0:294:291,3:40:0.00,-78.50,-1045.66	0/0:399:399,0:40:-0.00,-120.97,-1447.92	0/0:242:242,0:40:0.00,-73.72,-878.96	0/0:301:301,0:40:-0.00,-91.48,-1092.77	0/1:220:129,91:40:-262.68,0.00,-402.35	0/0:141:141,0:40:0.00,-43.33,-512.94	0/0:235:235,0:40:-0.00,-71.61,-853.59	0/0:61:61,0:40:0.00,-19.25,-223.02	0/0:285:285,0:40:-0.00,-86.66,-1034.79	0/0:326:326,0:40:-0.00,-99.00,-1183.37	0/0:273:271,1:40:0.00,-79.12,-980.43	0/0:168:168,0:40:0.00,-51.45,-610.79
3550	BADN01047741.1	3471	505775:19:+	C	T	.	PASS	NS=307;AF=0.072	GT:DP:AD:GQ:GL	0/0:5:5,0:29:-0.00,-2.30,-19.78	0/0:1:1,0:16:-0.03,-1.13,-5.55	0/0:9:9,0:40:-0.00,-3.50,-34.05	0/1:15:9,6:40:-16.09,0.00,-28.74	0/0:126:126,0:40:0.00,-38.71,-451.33	0/0:123:123,0:40:-0.00,-37.81,-440.63	0/0:110:110,0:40:-0.00,-33.90,-394.27	0/0:136:136,0:40:-0.00,-41.72,-487.00	0/0:144:144,0:40:0.00,-44.13,-515.53	0/0:195:195,0:40:-0.00,-59.47,-697.42	0/0:151:151,0:40:-0.00,-46.23,-540.49	0/0:68:68,0:40:-0.00,-21.26,-244.47	0/0:207:206,1:40:0.00,-59.52,-733.09	0/0:128:128,0:40:0.00,-39.31,-458.46	0/0:101:101,0:40:-0.00,-31.19,-362.17	0/0:13:13,0:40:-0.00,-4.71,-48.31	0/0:86:86,0:40:0.00,-26.67,-308.67	0/0:33:33,0:40:-0.00,-10.73,-119.64	0/0:18:18,0:40:-0.00,-6.21,-66.14	0/0:56:56,0:40:0.00,-17.65,-201.67	0/0:37:37,0:40:-0.00,-11.93,-133.91	0/0:78:78,0:40:0.00,-24.27,-280.14	0/0:54:54,0:40:0.00,-17.04,-194.54	0/0:92:92,0:40:0.00,-28.48,-330.07	0/0:118:118,0:40:0.00,-36.30,-422.80	0/0:94:94,0:40:0.00,-29.08,-337.20	0/0:144:144,0:40:0.00,-44.13,-515.53	0/0:111:111,0:40:-0.00,-34.20,-397.83	0/0:132:132,0:40:-0.00,-40.52,-472.73	0/0:195:195,0:40:-0.00,-59.47,-697.42	0/0:126:126,0:40:0.00,-38.71,-451.33	0/0:128:128,0:40:0.00,-39.31,-458.46	0/0:129:129,0:40:0.00,-39.61,-462.03	0/1:67:40,27:40:-75.34,0.00,-123.65	0/0:90:90,0:40:0.00,-27.88,-322.93	0/0:45:45,0:40:-0.00,-14.34,-162.44	0/1:136:66,70:40:-207.94,0.00,-195.62	0/0:168:168,0:40:-0.00,-51.35,-601.12	0/0:149:149,0:40:-0.00,-45.63,-533.36	0/1:84:43,41:40:-120.16,0.00,-129.24
3555	BADN01047839.1	2049	506506:9:+	C	A	.	PASS	NS=306;AF=0.057	GT:DP:AD:GQ:GL	0/1:10:4,6:40:-13.87,-0.00,-9.90	0/1:7:4,3:40:-5.88,-0.00,-10.81	0/0:13:13,0:40:-0.00,-4.80,-40.46	0/0:28:28,0:40:-0.00,-9.31,-84.88	0/0:123:123,0:40:-0.00,-37.86,-366.23	0/0:75:75,0:40:0.00,-23.44,-224.07	0/0:84:84,0:40:-0.00,-26.14,-250.73	0/1:117:48,69:40:-168.28,0.00,-108.05	0/0:149:149,0:40:0.00,-45.68,-443.23	0/0:127:127,0:40:0.00,-39.07,-378.07	0/0:114:114,0:40:-0.00,-35.16,-339.57	0/0:55:55,0:40:0.00,-17.43,-164.84	0/0:118:118,0:40:0.00,-36.36,-351.42	0/0:70:70,0:40:-0.00,-21.94,-209.27	0/1:63:29,34:40:-80.86,0.00,-68.01	0/0:8:8,0:40:-0.00,-3.30,-25.65	0/1:124:61,63:40:-148.41,0.00,-144.45	0/0:61:61,0:40:-0.00,-19.23,-182.61	0/0:43:43,0:40:-0.00,-13.82,-129.30	0/0:93:93,0:40:0.00,-28.85,-277.38	0/0:31:31,0:40:-0.00,-10.21,-93.77	0/0:79:79,0:40:0.00,-24.64,-235.92	0/0:115:115,0:40:0.00,-35.46,-342.53	0/0:56:56,0:40:0.00,-17.73,-167.80	0/0:185:185,0:40:-0.00,-56.50,-549.84	0/0:49:49,0:40:-0.00,-15.62,-147.07	0/0:109:109,0:40:0.00,-33.66,-324.76	0/0:88:88,0:40:0.00,-27.35,-262.57	0/0:95:95,0:40:-0.00,-29.45,-283.30	0/0:132:132,0:40:0.00,-40.57,-392.88	0/1:75:35,40:40:-95.02,0.00,-82.17	0/0:98:98,0:40:0.00,-30.35,-292.19	0/0:104:104,0:40:-0.00,-32.15,-309.96	0/1:100:56,44:40:-99.35,0.00,-136.85	0/1:66:28,38:40:-91.80,0.00,-64.15	0/0:56:56,0:40:0.00,-17.73,-167.80	0/0:115:115,0:40:0.00,-35.46,-342.53	0/0:93:93,0:40:0.00,-28.85,-277.38	0/0:88:88,0:40:0.00,-27.35,-262.57	0/0:70:70,0:40:-0.00,-21.94,-209.27
3565	BADN01047991.1	2489	507774:121:+	A	G	.	PASS	NS=293;AF=0.063	GT:DP:AD:GQ:GL	0/0:11:11,0:40:-0.00,-4.26,-50.67	0/0:7:7,0:37:-0.00,-3.05,-32.78	0/0:5:5,0:31:-0.00,-2.45,-23.84	0/0:47:47,0:40:-0.00,-15.09,-211.66	0/0:180:180,0:40:0.00,-55.13,-806.44	0/0:198:197,0:40:0.00,-60.25,-882.47	0/0:208:208,0:40:-0.00,-63.56,-931.66	./.	0/1:246:108,138:40:-542.15,0.00,-409.46	0/0:225:225,0:40:-0.00,-68.67,-1007.69	./.	0/0:137:137,0:40:-0.00,-42.18,-614.15	0/0:126:126,0:40:-0.00,-38.87,-564.96	0/0:164:164,0:40:-0.00,-50.31,-734.89	0/0:181:181,0:40:0.00,-55.43,-810.92	0/0:27:27,0:40:-0.00,-9.07,-122.22	0/0:118:118,0:40:-0.00,-36.47,-529.18	0/0:123:123,0:40:0.00,-37.97,-551.54	0/0:53:53,0:40:0.00,-16.90,-238.50	0/0:161:159,2:40:0.00,-40.46,-703.59	0/1:84:48,36:40:-134.76,0.00,-189.91	0/0:118:118,0:40:-0.00,-36.47,-529.18	0/0:214:214,0:40:0.00,-65.36,-958.49	0/0:140:140,0:40:0.00,-43.09,-627.56	0/0:400:400,0:40:0.00,-121.35,-1790.29	0/0:135:135,0:40:0.00,-41.58,-605.20	0/0:197:197,0:40:0.00,-60.25,-882.47	0/1:193:104,89:40:-338.97,0.00,-407.53	0/0:104:102,2:40:0.00,-23.31,-448.68	0/0:291:291,0:40:-0.00,-88.54,-1302.84	0/0:86:86,0:40:-0.00,-26.83,-386.07	1/1:125:0,125:40:-557.52,-37.09,0.00	0/0:144:144,0:40:-0.00,-44.29,-645.45	0/0:144:144,0:40:-0.00,-44.29,-645.45	0/1:172:79,93:40:-363.18,0.00,-302.05	0/0:84:84,0:40:0.00,-26.23,-377.13	0/0:218:218,0:40:-0.00,-66.57,-976.38	0/0:222:222,0:40:0.00,-67.77,-994.27	0/0:97:97,0:40:-0.00,-30.14,-435.27	0/0:86:86,0:40:-0.00,-26.83,-386.07
3568	BADN01048052.1	2592	508344:83:+	T	C	.	PASS	NS=299;AF=0.247	GT:DP:AD:GQ:GL	0/0:22:22,0:40:-0.00,-6.83,-94.33	0/0:4:4,0:19:-0.02,-1.43,-17.86	0/0:13:13,0:40:-0.00,-4.12,-56.09	1/1:34:0,34:40:-143.62,-9.59,-0.00	0/0:106:106,0:40:-0.00,-32.12,-451.27	0/0:198:196,2:40:-0.00,-51.31,-825.20	0/1:188:72,116:40:-436.11,0.00,-250.00	0/0:273:273,0:40:0.00,-82.38,-1160.89	0/1:281:132,149:40:-548.34,0.00,-476.96	0/1:285:157,128:40:-457.90,0.00,-581.98	0/0:321:321,0:40:-0.00,-96.83,-1364.85	0/1:150:81,69:40:-247.84,0.00,-299.68	0/1:341:180,161:40:-581.27,0.00,-662.86	0/0:233:232,0:40:0.00,-70.04,-986.67	0/0:205:205,0:40:-0.00,-61.92,-871.94	0/0:28:28,0:40:-0.00,-8.64,-119.83	0/1:206:114,92:40:-328.71,0.00,-423.04	0/0:87:87,0:40:-0.00,-26.40,-370.53	0/0:41:41,0:40:-0.00,-12.55,-175.07	0/1:125:62,63:40:-229.87,0.00,-226.47	0/0:56:56,0:40:-0.00,-17.07,-238.81	0/0:234:233,1:40:0.00,-66.40,-986.67	0/0:207:207,0:40:-0.00,-62.52,-880.44	0/0:211:211,0:40:0.00,-63.72,-897.44	0/1:372:187,185:40:-673.92,0.00,-683.27	0/0:193:193,0:40:-0.00,-58.30,-820.95	0/0:214:212,2:40:-0.00,-56.13,-893.19	0/0:211:211,0:40:0.00,-63.72,-897.44	0/0:290:290,0:40:-0.00,-87.50,-1233.13	0/0:352:352,0:40:0.00,-106.16,-1496.58	0/1:264:119,145:40:-536.46,0.00,-426.83	0/0:267:267,0:40:-0.00,-80.58,-1135.39	0/1:205:107,98:40:-354.51,0.00,-393.60	0/0:209:209,0:40:-0.00,-63.12,-888.94	0/1:194:96,98:40:-357.82,0.00,-350.17	0/1:86:54,32:40:-109.88,0.00,-204.21	0/0:286:286,0:40:0.00,-86.30,-1216.13	0/0:285:285,0:40:-0.00,-86.00,-1211.88	0/0:248:246,2:40:-0.00,-66.36,-1037.66	0/0:217:217,0:40:-0.00,-65.53,-922.93
3590	BADN01048513.1	3072	512228:164:+	T	A	.	PASS	NS=306;AF=0.069	GT:DP:AD:GQ:GL	0/1:3:2,1:17:-1.22,-0.03,-5.92	0/0:2:2,0:20:-0.01,-1.49,-7.69	0/1:6:4,2:39:-3.26,-0.00,-10.93	1/1:7:0,7:17:-19.08,-1.27,-0.02	0/0:171:170,0:40:0.00,-51.97,-506.52	0/0:169:169,0:40:-0.00,-51.67,-503.55	0/0:180:179,1:40:0.00,-52.01,-530.27	0/0:210:210,0:40:0.00,-63.99,-625.29	0/0:259:257,1:40:0.00,-75.45,-761.88	0/0:248:247,0:40:0.00,-75.11,-735.16	0/0:285:284,1:40:0.00,-83.57,-842.05	0/0:107:107,0:40:0.00,-33.04,-319.45	0/0:265:265,0:40:-0.00,-80.52,-788.60	0/0:192:191,0:40:0.00,-58.28,-568.87	0/0:139:138,0:40:0.00,-42.35,-411.50	0/0:3:3,0:23:-0.01,-1.78,-10.65	0/0:144:143,0:40:0.00,-43.86,-426.35	0/0:43:43,0:40:-0.00,-13.80,-129.41	0/0:13:13,0:40:-0.00,-4.78,-40.33	0/0:34:33,1:40:-0.00,-8.13,-96.75	0/0:17:17,0:40:-0.00,-5.98,-52.21	0/1:95:52,43:40:-98.25,0.00,-126.71	0/0:85:85,0:40:-0.00,-26.42,-254.13	0/0:184:184,0:40:0.00,-56.18,-548.09	0/0:143:142,1:40:0.00,-40.89,-420.41	0/0:128:128,0:40:-0.00,-39.35,-381.81	0/0:220:220,0:40:0.00,-67.00,-654.98	0/0:164:164,0:40:0.00,-50.17,-488.70	0/0:259:258,0:40:0.00,-78.42,-767.82	0/0:305:304,0:40:0.00,-92.25,-904.41	0/0:191:191,0:40:-0.00,-58.28,-568.87	0/0:237:236,1:40:0.00,-69.14,-699.52	0/0:197:197,0:40:0.00,-60.09,-586.69	0/0:69:69,0:40:-0.00,-21.61,-206.62	0/0:205:205,0:40:-0.00,-62.49,-610.44	0/1:56:40,16:40:-29.80,0.00,-102.80	0/0:270:268,2:40:0.00,-76.09,-791.57	0/0:281:281,0:40:-0.00,-85.33,-836.11	0/0:242:242,0:40:0.00,-73.61,-720.31	0/1:145:71,71:40:-167.27,0.00,-169.00
3592	BADN01048572.1	2847	512787:157:-	A	C	.	PASS	NS=305;AF=0.051	GT:DP:AD:GQ:GL	0/0:10:10,0:40:-0.00,-3.94,-20.76	0/0:3:2,0:21:-0.01,-1.58,-5.64	0/0:10:9,1:26:-0.00,-2.05,-16.98	0/0:15:15,0:40:-0.00,-5.41,-30.22	0/1:141:69,72:40:-93.56,0.00,-89.73	0/0:94:94,0:40:0.00,-28.76,-179.66	0/0:122:122,0:40:0.00,-37.03,-232.63	0/0:128:128,0:40:0.00,-38.80,-243.98	0/0:143:142,1:40:0.00,-41.34,-268.57	0/0:135:133,1:40:0.00,-38.68,-251.55	0/0:124:124,0:40:0.00,-37.62,-236.41	0/0:61:61,0:40:0.00,-19.01,-117.24	0/0:160:160,0:40:0.00,-48.26,-304.52	0/0:103:103,0:40:0.00,-31.42,-196.69	0/0:86:86,0:40:0.00,-26.39,-164.53	0/0:2:2,0:21:-0.01,-1.58,-5.64	0/0:81:81,0:40:0.00,-24.92,-155.07	0/0:28:28,0:40:-0.00,-9.25,-54.81	0/0:13:13,0:40:-0.00,-4.82,-26.43	0/0:55:55,0:40:0.00,-17.23,-105.89	0/0:13:13,0:40:-0.00,-4.82,-26.43	0/0:76:76,0:40:0.00,-23.44,-145.61	0/0:91:91,0:40:0.00,-27.87,-173.99	0/0:95:95,0:40:0.00,-29.05,-181.55	0/0:94:94,0:40:0.00,-28.76,-179.66	0/0:81:81,0:40:0.00,-24.92,-155.07	0/0:100:100,0:40:0.00,-30.53,-191.01	0/0:89:89,0:40:0.00,-27.28,-170.20	0/0:123:123,0:40:0.00,-37.33,-234.52	0/0:220:219,1:40:0.00,-64.10,-414.24	0/1:96:47,49:40:-63.35,0.00,-61.40	0/0:163:163,0:40:0.00,-49.15,-310.19	0/0:114:114,0:40:0.00,-34.67,-217.50	0/0:66:66,0:40:0.00,-20.48,-126.69	0/0:105:44,0:40:0.00,-13.98,-85.08	0/0:30:30,0:40:-0.00,-9.85,-58.59	0/0:143:143,0:40:0.00,-43.24,-272.36	0/1:91:47,44:40:-55.37,0.00,-62.88	0/0:123:123,0:40:0.00,-37.33,-234.52	0/1:84:49,35:40:-40.41,0.00,-68.73
3635	BADN01049281.1	14016	519084:175:-	A	T	.	PASS	NS=306;AF=0.077	GT:DP:AD:GQ:GL	0/0:6:6,0:32:-0.00,-2.59,-20.19	0/0:2:2,0:19:-0.02,-1.40,-7.90	0/0:15:15,0:40:-0.00,-5.29,-47.90	0/0:30:30,0:40:-0.00,-9.80,-94.08	0/0:209:208,0:40:-0.00,-63.32,-642.09	0/0:176:176,0:40:0.00,-53.70,-543.57	0/1:205:109,96:40:-233.14,0.00,-274.88	0/0:186:185,1:40:-0.00,-53.63,-568.20	0/0:209:208,0:40:-0.00,-63.32,-642.09	0/1:270:145,124:40:-300.10,0.00,-366.47	0/0:310:309,0:40:0.00,-93.69,-953.04	0/0:139:139,0:40:0.00,-42.57,-429.66	0/0:267:266,0:40:-0.00,-80.76,-820.65	0/0:226:226,0:40:0.00,-68.73,-697.50	0/0:162:161,0:40:0.00,-49.19,-497.39	0/0:16:16,0:40:-0.00,-5.59,-50.98	0/0:177:177,0:40:0.00,-54.00,-546.65	0/0:90:90,0:40:0.00,-27.84,-278.80	0/0:38:38,0:40:-0.00,-12.21,-118.71	0/1:97:60,37:40:-83.97,0.00,-156.50	0/0:53:53,0:40:0.00,-16.72,-164.89	0/0:157:157,0:40:0.00,-47.99,-485.07	0/0:127:127,0:40:0.00,-38.97,-392.71	0/0:185:185,0:40:0.00,-56.40,-571.28	0/0:277:277,0:40:-0.00,-84.07,-854.52	0/1:188:118,70:40:-158.20,0.00,-307.70	0/1:223:106,116:40:-289.60,0.00,-260.53	0/0:165:165,0:40:-0.00,-50.39,-509.70	0/0:283:276,7:40:0.00,-64.32,-829.89	0/0:296:296,0:40:0.00,-89.78,-913.01	0/0:241:240,0:40:0.00,-72.94,-740.61	0/0:265:264,0:40:0.00,-80.16,-814.49	0/0:190:190,0:40:-0.00,-57.91,-586.67	0/0:161:161,0:40:0.00,-49.19,-497.39	0/0:236:236,0:40:0.00,-71.74,-728.29	0/0:67:67,0:40:0.00,-20.93,-207.99	0/0:283:283,0:40:-0.00,-85.87,-872.99	0/0:257:257,0:40:0.00,-78.05,-792.94	0/0:236:236,0:40:0.00,-71.74,-728.29	0/0:148:148,0:40:-0.00,-45.28,-457.37
3643	BADN01049357.1	15418	519757:86:+	A	T	.	PASS	NS=305;AF=0.084	GT:DP:AD:GQ:GL	0/0:18:18,0:40:-0.00,-6.10,-58.36	0/0:15:15,0:40:-0.00,-5.20,-48.98	0/0:35:35,0:40:-0.00,-11.21,-111.48	0/1:46:24,22:40:-54.23,0.00,-62.58	0/0:23:23,0:40:-0.00,-7.61,-73.98	0/0:22:22,0:40:-0.00,-7.31,-70.86	0/0:22:22,0:40:-0.00,-7.31,-70.86	0/1:24:9,15:40:-38.97,0.00,-22.33	0/0:23:23,0:40:-0.00,-7.61,-73.98	0/0:35:35,0:40:-0.00,-11.21,-111.48	0/0:17:17,0:40:-0.00,-5.80,-55.23	0/0:15:15,0:40:-0.00,-5.20,-48.98	0/0:18:18,0:40:-0.00,-6.10,-58.36	0/0:20:20,0:40:-0.00,-6.70,-64.61	0/1:27:14,13:40:-31.81,0.00,-37.05	0/0:16:16,0:40:-0.00,-5.50,-52.11	0/0:27:27,0:40:-0.00,-8.81,-86.48	0/0:85:85,0:40:0.00,-26.25,-267.72	0/1:34:18,16:40:-39.08,0.00,-47.44	0/0:95:95,0:40:0.00,-29.26,-298.97	0/0:72:72,0:40:0.00,-22.34,-227.10	0/0:188:186,1:40:0.00,-53.80,-580.21	0/0:190:189,0:40:0.00,-57.52,-592.71	0/1:13:8,5:40:-11.03,-0.00,-22.51	0/0:291:291,0:40:-0.00,-88.19,-911.45	0/0:18:18,0:40:-0.00,-6.10,-58.36	0/0:25:25,0:40:-0.00,-8.21,-80.23	0/1:23:10,13:40:-33.02,0.00,-25.75	0/0:29:29,0:40:-0.00,-9.41,-92.73	0/0:44:44,0:40:-0.00,-13.92,-139.60	0/0:36:36,0:40:-0.00,-11.51,-114.60	0/0:28:28,0:40:-0.00,-9.11,-89.60	0/0:13:13,0:40:-0.00,-4.60,-42.73	0/0:169:167,0:40:0.00,-50.91,-523.96	0/0:26:26,0:40:-0.00,-8.51,-83.36	0/0:29:29,0:40:-0.00,-9.41,-92.73	0/0:20:20,0:40:-0.00,-6.70,-64.61	0/0:14:14,0:40:-0.00,-4.90,-45.86	0/0:17:17,0:40:-0.00,-5.80,-55.23	0/1:20:17,3:33:-2.67,-0.00,-48.53
3687	BADN01049926.1	1700	524796:10:-	A	G	.	PASS	NS=302;AF=0.384	GT:DP:AD:GQ:GL	0/0:21:21,0:40:-0.00,-6.21,-83.98	0/1:5:1,4:36:-14.53,-0.00,-2.99	0/1:14:3,11:40:-39.68,-0.00,-8.24	0/1:25:10,15:40:-52.28,0.00,-32.78	0/0:76:76,0:40:0.00,-22.76,-302.86	0/0:147:147,0:40:0.00,-44.13,-585.43	0/0:156:156,0:40:0.00,-46.84,-621.25	0/1:209:104,105:40:-355.08,0.00,-351.50	0/1:232:117,115:40:-387.96,0.00,-396.32	1/1:188:1,187:40:-739.84,-52.09,-0.00	1/1:267:0,267:40:-1062.20,-79.85,0.00	0/1:109:67,42:40:-134.46,0.00,-234.35	0/1:214:90,124:40:-429.19,0.00,-294.28	0/0:155:155,0:40:0.00,-46.54,-617.27	1/1:138:3,135:40:-524.93,-29.08,0.00	0/1:15:6,9:40:-31.42,0.00,-19.88	0/1:141:60,79:40:-272.68,0.00,-197.46	0/1:120:51,69:40:-238.60,0.00,-167.36	0/0:46:46,0:40:-0.00,-13.73,-183.47	0/0:85:85,0:40:0.00,-25.47,-338.68	0/1:47:25,22:40:-73.52,0.00,-85.86	0/1:232:108,124:40:-423.78,0.00,-360.50	0/1:217:97,120:40:-412.37,0.00,-321.24	0/0:118:118,0:40:0.00,-35.40,-470.01	1/1:305:1,304:40:-1205.47,-87.31,0.00	1/1:157:0,157:40:-624.43,-46.74,0.00	0/1:190:99,91:40:-305.09,0.00,-337.32	1/1:142:0,142:40:-564.73,-42.23,0.00	./.	0/0:245:245,0:40:0.00,-73.63,-975.45	0/0:210:210,0:40:0.00,-63.10,-836.15	1/1:248:0,248:40:-986.59,-74.13,0.00	0/0:149:149,0:40:0.00,-44.73,-593.39	0/0:207:207,0:40:-0.00,-62.19,-824.22	0/0:204:203,1:40:0.00,-57.31,-804.32	0/1:52:17,35:40:-123.75,0.00,-52.52	1/1:216:0,216:40:-859.23,-64.50,0.00	0/1:205:110,95:40:-316.49,0.00,-376.59	0/0:184:184,0:40:0.00,-55.27,-732.68	0/1:145:88,57:40:-183.32,0.00,-307.09
3705	BADN01050176.1	2079	527090:104:-	A	T	.	PASS	NS=308;AF=0.109	GT:DP:AD:GQ:GL	0/1:12:6,6:40:-23.91,0.00,-25.52	0/0:11:11,0:40:-0.00,-3.94,-53.22	0/1:10:6,4:40:-15.13,-0.00,-26.12	0/1:19:10,9:40:-35.88,0.00,-42.18	1/1:96:0,96:40:-448.73,-27.91,0.00	0/0:73:73,0:40:0.00,-22.60,-344.06	0/0:70:70,0:40:-0.00,-21.70,-329.99	0/0:103:103,0:40:-0.00,-31.63,-484.80	0/0:120:120,0:40:-0.00,-36.75,-564.55	0/1:115:52,63:40:-260.30,0.00,-210.31	0/0:120:120,0:40:-0.00,-36.75,-564.55	0/1:58:28,30:40:-122.65,0.00,-114.88	0/0:81:81,0:40:-0.00,-25.01,-381.59	0/0:77:77,0:40:-0.00,-23.80,-362.83	0/0:78:78,0:40:0.00,-24.11,-367.52	0/0:18:18,0:40:-0.00,-6.04,-86.05	0/0:33:33,0:40:-0.00,-10.56,-156.42	0/0:77:77,0:40:-0.00,-23.80,-362.83	0/0:36:36,0:40:-0.00,-11.46,-170.49	0/0:83:83,0:40:0.00,-25.61,-390.98	0/0:47:47,0:40:-0.00,-14.77,-222.10	0/0:171:171,0:40:0.00,-52.10,-803.79	0/0:161:161,0:40:0.00,-49.09,-756.88	0/0:74:74,0:40:0.00,-22.90,-348.76	0/0:245:245,0:40:-0.00,-74.38,-1150.93	0/0:57:57,0:40:0.00,-17.78,-269.01	0/0:99:99,0:40:0.00,-30.43,-466.03	0/1:96:48,48:40:-195.65,0.00,-197.26	0/0:114:114,0:40:0.00,-34.94,-536.40	0/0:139:139,0:40:0.00,-42.47,-653.68	0/1:111:54,57:40:-233.35,0.00,-220.89	0/1:112:58,54:40:-218.98,0.00,-239.36	0/0:77:77,0:40:-0.00,-23.80,-362.83	0/0:148:147,1:40:0.00,-40.49,-686.52	0/0:98:98,0:40:0.00,-30.13,-461.34	0/0:48:48,0:40:-0.00,-15.07,-226.79	0/0:110:110,0:40:-0.00,-33.74,-517.64	0/1:111:47,64:40:-266.19,0.00,-188.06	0/0:118:117,1:40:0.00,-31.45,-545.78	0/1:93:54,39:40:-154.33,0.00,-226.31
3715	BADN01050304.1	13678	528385:83:-	T	G	.	PASS	NS=305;AF=0.062	GT:DP:AD:GQ:GL	0/0:9:9,0:40:-0.00,-3.56,-40.85	0/0:4:4,0:26:-0.00,-2.06,-19.24	0/0:8:8,0:39:-0.00,-3.26,-36.53	0/0:28:28,0:40:-0.00,-9.28,-122.95	0/0:102:102,0:40:0.00,-31.55,-442.74	0/0:109:109,0:40:0.00,-33.66,-472.99	0/0:107:107,0:40:-0.00,-33.06,-464.34	0/0:123:123,0:40:-0.00,-37.87,-533.49	0/0:146:146,0:40:-0.00,-44.80,-632.88	0/0:160:159,1:40:0.00,-44.69,-684.74	0/0:137:137,0:40:-0.00,-42.09,-593.99	0/0:74:74,0:40:0.00,-23.12,-321.74	0/0:166:166,0:40:0.00,-50.82,-719.31	0/0:31:31,0:40:-0.00,-10.18,-135.92	0/0:94:94,0:40:0.00,-29.14,-408.17	0/0:19:19,0:40:-0.00,-6.57,-84.06	0/0:114:114,0:40:-0.00,-35.17,-494.59	0/0:70:70,0:40:0.00,-21.92,-304.45	0/0:34:34,0:40:-0.00,-11.08,-148.88	0/0:98:98,0:40:0.00,-30.35,-425.45	0/1:56:30,26:40:-94.65,0.00,-113.89	0/0:117:117,0:40:-0.00,-36.07,-507.56	0/0:137:137,0:40:-0.00,-42.09,-593.99	0/0:84:84,0:40:0.00,-26.13,-364.95	0/0:197:197,0:40:-0.00,-60.15,-853.27	0/0:91:91,0:40:0.00,-28.24,-395.20	0/0:143:143,0:40:0.00,-43.89,-619.92	0/1:91:50,41:40:-148.94,0.00,-189.78	0/0:131:131,0:40:-0.00,-40.28,-568.06	0/0:162:162,0:40:-0.00,-49.61,-702.02	0/1:119:52,67:40:-252.86,0.00,-190.00	0/0:134:134,0:40:0.00,-41.19,-581.02	1/1:48:0,48:40:-205.47,-13.34,-0.00	0/0:113:113,0:40:0.00,-34.86,-490.27	0/0:105:105,0:40:-0.00,-32.46,-455.70	0/1:54:30,24:40:-86.61,0.00,-114.49	0/1:113:47,66:40:-250.35,0.00,-170.20	0/1:132:73,59:40:-214.38,0.00,-276.83	0/0:142:142,0:40:-0.00,-43.59,-615.59	0/0:118:118,0:40:0.00,-36.37,-511.88
3729	BADN01050554.1	4385	530671:41:-	G	A	.	PASS	NS=300;AF=0.147	GT:DP:AD:GQ:GL	0/0:16:16,0:40:-0.00,-5.30,-68.48	0/0:10:10,0:40:-0.00,-3.50,-43.26	0/0:23:23,0:40:-0.00,-7.41,-97.90	0/0:40:40,0:40:-0.00,-12.53,-169.34	0/1:90:43,47:40:-169.94,0.00,-154.37	0/0:69:69,0:40:-0.00,-21.26,-291.21	0/0:95:94,1:40:0.00,-24.88,-392.07	0/0:105:105,0:40:0.00,-32.09,-442.50	0/0:108:108,0:40:-0.00,-33.00,-455.11	0/0:97:97,0:40:0.00,-29.69,-408.88	0/0:112:112,0:40:0.00,-34.20,-471.92	0/0:86:86,0:40:0.00,-26.37,-362.66	0/0:109:109,0:40:-0.00,-33.30,-459.31	0/0:79:79,0:40:0.00,-24.27,-333.24	0/0:98:98,0:40:0.00,-29.99,-413.09	0/0:37:37,0:40:-0.00,-11.63,-156.73	0/0:89:89,0:40:-0.00,-27.28,-375.26	0/1:131:73,58:40:-203.83,0.00,-268.10	0/0:50:50,0:40:-0.00,-15.54,-211.36	0/0:139:139,0:40:-0.00,-42.33,-585.39	0/0:75:75,0:40:-0.00,-23.06,-316.43	0/0:219:219,0:40:-0.00,-66.41,-921.59	0/1:154:81,73:40:-259.94,0.00,-294.80	1/1:72:0,72:40:-301.34,-20.92,0.00	0/0:313:313,0:40:-0.00,-94.70,-1316.63	0/0:58:58,0:40:-0.00,-17.95,-244.98	0/0:90:90,0:40:0.00,-27.58,-379.47	0/0:67:67,0:40:-0.00,-20.66,-282.81	0/0:109:109,0:40:-0.00,-33.30,-459.31	0/0:110:110,0:40:0.00,-33.60,-463.52	0/0:99:99,0:40:-0.00,-30.29,-417.29	0/1:100:47,53:40:-192.15,0.00,-168.17	0/0:70:70,0:40:0.00,-21.56,-295.42	1/1:197:0,197:40:-826.66,-58.55,0.00	0/0:86:86,0:40:0.00,-26.37,-362.66	0/0:39:38,0:40:-0.00,-11.93,-160.93	0/0:105:105,0:40:0.00,-32.09,-442.50	0/1:84:42,42:40:-150.73,0.00,-151.97	0/0:103:103,0:40:-0.00,-31.49,-434.10	0/1:70:40,30:40:-104.52,0.00,-147.78
3730	BADN01050565.1	4318	530738:103:+	G	A	.	PASS	NS=305;AF=0.156	GT:DP:AD:GQ:GL	0/0:24:24,0:40:-0.00,-7.89,-103.49	0/0:3:3,0:21:-0.01,-1.58,-13.78	0/0:24:24,0:40:-0.00,-7.89,-103.49	0/0:47:47,0:40:-0.00,-14.82,-201.75	0/0:84:84,0:40:-0.00,-25.96,-359.81	0/0:59:59,0:40:0.00,-18.43,-253.01	0/0:53:53,0:40:0.00,-16.62,-227.38	0/0:80:80,0:40:0.00,-24.75,-342.73	0/0:91:91,0:40:-0.00,-28.06,-389.72	0/0:78:78,0:40:-0.00,-24.15,-334.18	0/0:78:78,0:40:-0.00,-24.15,-334.18	0/0:42:42,0:40:-0.00,-13.31,-180.39	0/0:87:87,0:40:-0.00,-26.86,-372.63	0/0:46:46,0:40:-0.00,-14.52,-197.47	0/0:57:57,0:40:0.00,-17.83,-244.47	0/0:9:9,0:40:-0.00,-3.38,-39.41	0/0:43:43,0:40:-0.00,-13.61,-184.66	0/1:66:36,30:40:-107.63,0.00,-134.22	0/0:47:47,0:40:-0.00,-14.82,-201.75	0/0:99:99,0:40:-0.00,-30.47,-423.90	0/0:34:34,0:40:-0.00,-10.90,-146.21	0/0:126:126,0:40:-0.00,-38.60,-539.24	0/1:116:71,45:40:-156.66,0.00,-268.69	0/0:27:27,0:40:-0.00,-8.80,-116.30	0/0:181:181,0:40:0.00,-55.15,-774.21	0/0:40:40,0:40:-0.00,-12.71,-171.84	0/0:52:52,0:40:-0.00,-16.32,-223.11	0/0:60:60,0:40:0.00,-18.73,-257.28	0/0:79:79,0:40:0.00,-24.45,-338.45	0/0:107:107,0:40:-0.00,-32.88,-458.07	0/0:52:52,0:40:-0.00,-16.32,-223.11	0/0:44:44,0:40:-0.00,-13.91,-188.93	0/0:45:45,0:40:-0.00,-14.22,-193.20	0/0:85:85,0:40:0.00,-26.26,-364.09	0/0:46:46,0:40:-0.00,-14.52,-197.47	0/0:37:37,0:40:-0.00,-11.81,-159.02	0/0:61:61,0:40:0.00,-19.03,-261.56	0/0:70:70,0:40:-0.00,-21.74,-300.00	0/0:51:51,0:40:-0.00,-16.02,-218.83	0/0:70:70,0:40:-0.00,-21.74,-300.00
3739	BADN01050693.1	4543	531830:98:+	G	A	.	PASS	NS=300;AF=0.173	GT:DP:AD:GQ:GL	0/0:9:9,0:37:-0.00,-3.08,-39.04	0/1:5:3,2:40:-6.53,-0.00,-11.94	0/0:21:21,0:40:-0.00,-6.69,-89.49	0/0:69:69,0:40:-0.00,-21.14,-291.28	0/1:206:79,127:40:-471.53,0.00,-270.94	0/1:197:106,91:40:-322.89,0.00,-387.16	0/0:254:254,0:40:0.00,-76.83,-1069.02	./.	0/0:255:255,0:40:0.00,-77.13,-1073.23	0/0:319:319,0:40:0.00,-96.39,-1342.28	0/1:334:166,168:40:-605.36,0.00,-598.16	0/0:173:173,0:40:0.00,-52.45,-728.50	0/0:248:248,0:40:0.00,-75.02,-1043.80	0/0:202:202,0:40:0.00,-61.18,-850.41	1/1:185:4,181:40:-742.90,-38.04,0.00	0/1:39:21,18:40:-63.56,0.00,-77.38	0/0:195:195,0:40:0.00,-59.07,-820.99	./.	0/0:76:76,0:40:0.00,-23.25,-320.71	0/0:202:202,0:40:0.00,-61.18,-850.41	0/1:112:55,57:40:-205.54,0.00,-198.34	0/0:396:396,0:40:0.00,-119.57,-1665.99	0/0:288:288,0:40:0.00,-87.06,-1211.96	0/0:169:169,0:40:0.00,-51.24,-711.68	0/0:480:480,0:40:0.00,-144.85,-2019.12	0/0:205:204,0:40:0.00,-61.78,-858.82	0/0:325:325,0:40:-0.00,-98.20,-1367.51	0/0:181:181,0:40:0.00,-54.85,-762.13	0/0:266:266,0:40:0.00,-80.44,-1119.47	0/1:326:177,149:40:-527.89,0.00,-646.81	0/0:305:305,0:40:0.00,-92.18,-1283.43	0/1:330:165,165:40:-593.95,0.00,-595.16	0/0:170:169,1:40:0.00,-47.34,-707.48	0/0:382:382,0:40:0.00,-115.36,-1607.13	0/0:128:128,0:40:0.00,-38.90,-539.32	0/0:90:90,0:40:-0.00,-27.46,-379.57	0/0:321:321,0:40:0.00,-97.00,-1350.69	0/0:265:263,2:40:0.00,-71.73,-1098.45	0/0:253:247,3:40:0.00,-63.01,-1026.98	0/1:267:115,152:40:-558.27,0.00,-403.93
3750	BADN01050832.1	3795	533308:21:-	C	G	.	PASS	NS=306;AF=0.069	GT:DP:AD:GQ:GL	0/0:19:19,0:40:-0.00,-6.55,-79.37	0/1:7:4,3:40:-9.31,-0.00,-15.22	0/1:12:6,6:40:-20.05,0.00,-21.87	0/1:38:14,24:40:-85.69,0.00,-46.70	0/0:41:41,0:40:-0.00,-13.17,-169.17	0/0:46:46,0:40:-0.00,-14.67,-189.57	0/0:52:52,0:40:0.00,-16.48,-214.06	0/0:43:43,0:40:-0.00,-13.77,-177.33	0/0:55:55,0:40:0.00,-17.38,-226.31	0/0:35:35,0:40:-0.00,-11.36,-144.68	0/0:46:46,0:40:-0.00,-14.67,-189.57	0/0:14:14,0:40:-0.00,-5.04,-58.97	0/1:40:19,21:40:-72.84,0.00,-66.51	0/0:26:26,0:40:-0.00,-8.65,-107.94	0/0:27:27,0:40:-0.00,-8.96,-112.03	0/0:30:30,0:40:-0.00,-9.86,-124.27	0/0:46:46,0:40:-0.00,-14.67,-189.57	0/0:87:87,0:40:-0.00,-27.02,-356.92	0/1:40:21,19:40:-64.68,0.00,-74.67	0/0:121:121,0:40:-0.00,-37.25,-495.69	0/0:70:70,0:40:0.00,-21.90,-287.53	0/0:142:142,0:40:0.00,-43.57,-581.40	0/0:155:155,0:40:0.00,-47.48,-634.46	0/0:16:16,0:40:-0.00,-5.64,-67.13	0/0:207:207,0:40:0.00,-63.13,-846.69	0/0:49:49,0:40:-0.00,-15.58,-201.82	0/0:42:42,0:40:-0.00,-13.47,-173.25	0/0:21:21,0:40:-0.00,-7.15,-87.54	0/1:49:20,29:40:-102.79,0.00,-67.88	0/1:69:35,34:40:-117.17,0.00,-123.08	0/0:28:28,0:40:-0.00,-9.26,-116.11	0/0:42:41,0:40:-0.00,-13.17,-169.17	0/0:47:47,0:40:-0.00,-14.98,-193.66	0/0:132:132,0:40:-0.00,-40.56,-540.58	0/0:36:36,0:40:-0.00,-11.66,-148.76	0/0:24:24,0:40:-0.00,-8.05,-99.78	0/0:30:29,0:40:-0.00,-9.56,-120.19	0/0:40:40,0:40:-0.00,-12.87,-165.08	0/0:41:41,0:40:-0.00,-13.17,-169.17	0/0:33:33,0:40:-0.00,-10.76,-136.51
3848	BADN01052550.1	1788	548289:114:-	A	T	.	PASS	NS=301;AF=0.277	GT:DP:AD:GQ:GL	0/1:13:7,6:40:-24.67,0.00,-30.26	0/0:3:3,0:14:-0.04,-1.04,-15.19	0/1:14:7,7:40:-29.15,0.00,-29.96	0/0:29:29,0:40:-0.00,-8.82,-139.44	0/1:180:111,69:40:-275.57,0.00,-477.16	0/1:149:81,68:40:-280.12,0.00,-343.07	1/1:203:0,203:40:-969.63,-60.40,0.00	1/1:227:2,225:40:-1065.24,-58.06,0.00	0/0:241:241,0:40:-0.00,-72.64,-1152.89	0/1:308:141,167:40:-705.53,0.00,-582.04	0/1:279:134,145:40:-609.09,0.00,-557.30	0/0:107:107,0:40:0.00,-32.30,-512.31	1/1:270:0,270:40:-1289.92,-80.57,0.00	0/0:200:200,0:40:-0.00,-60.30,-956.90	0/1:182:90,92:40:-384.92,0.00,-376.16	0/0:20:20,0:40:-0.00,-6.12,-96.41	0/0:174:174,0:40:0.00,-52.47,-832.60	0/1:144:69,75:40:-315.09,0.00,-287.21	0/0:47:47,0:40:-0.00,-14.24,-225.48	0/0:102:102,0:40:0.00,-30.80,-488.41	0/0:74:74,0:40:0.00,-22.37,-354.56	0/1:218:101,117:40:-493.60,0.00,-417.91	0/1:165:73,92:40:-390.04,0.00,-300.01	0/0:168:168,0:40:0.00,-50.67,-803.92	0/1:276:146,130:40:-538.28,0.00,-615.57	0/0:143:143,0:40:0.00,-43.14,-684.41	1/1:224:0,224:40:-1070.02,-66.72,0.00	0/0:156:154,2:40:0.00,-37.49,-727.43	0/1:238:115,123:40:-516.26,0.00,-478.82	0/0:286:286,0:40:0.00,-86.19,-1368.02	0/0:253:253,0:40:0.00,-76.25,-1210.26	0/0:271:268,2:40:0.00,-71.81,-1272.41	0/0:160:160,0:40:-0.00,-48.26,-765.68	1/1:161:0,161:40:-768.85,-47.76,0.00	0/1:219:115,104:40:-431.15,0.00,-484.54	0/1:85:38,47:40:-199.00,0.00,-156.78	0/1:275:142,133:40:-552.93,0.00,-596.75	0/1:243:136,107:40:-438.27,0.00,-577.70	0/0:267:267,0:40:-0.00,-80.47,-1277.19	0/1:174:100,74:40:-301.28,0.00,-426.38
3870	BADN01052922.1	4633	551420:40:-	G	C	.	PASS	NS=301;AF=0.148	GT:DP:AD:GQ:GL	0/0:12:12,0:40:-0.00,-4.01,-52.84	0/0:4:4,0:21:-0.01,-1.61,-18.72	0/0:15:15,0:40:-0.00,-4.91,-65.64	0/1:23:15,8:40:-26.81,0.00,-58.32	0/1:170:80,90:40:-332.41,0.00,-291.39	0/0:175:175,0:40:0.00,-53.07,-748.27	0/0:166:166,0:40:0.00,-50.36,-709.87	0/0:209:209,0:40:-0.00,-63.31,-893.33	0/0:234:234,0:40:-0.00,-70.83,-999.99	0/0:229:229,0:40:0.00,-69.33,-978.65	./.	0/1:107:67,40:40:-138.05,0.00,-254.89	0/1:262:117,145:40:-539.37,0.00,-421.55	0/1:209:89,120:40:-448.67,0.00,-318.05	0/0:133:133,0:40:0.00,-40.43,-569.08	0/1:17:14,3:40:-7.29,-0.00,-55.86	0/0:136:135,1:40:0.00,-37.07,-573.34	0/0:84:84,0:40:0.00,-25.68,-360.02	0/0:30:30,0:40:-0.00,-9.43,-129.63	0/0:91:91,0:40:-0.00,-27.79,-389.89	1/1:32:1,31:40:-126.35,-4.12,-0.00	0/0:176:176,0:40:0.00,-53.37,-752.53	0/0:151:149,2:40:0.00,-37.32,-628.81	0/0:119:119,0:40:0.00,-36.22,-509.35	0/1:298:123,175:40:-656.53,0.00,-436.32	0/1:145:76,69:40:-250.34,0.00,-281.85	0/0:212:212,0:40:0.00,-64.21,-906.12	0/0:136:136,0:40:0.00,-41.33,-581.88	0/0:217:217,0:40:0.00,-65.71,-927.46	0/0:261:261,0:40:0.00,-78.96,-1115.18	0/1:195:90,105:40:-388.88,0.00,-326.53	0/0:209:209,0:40:-0.00,-63.31,-893.33	0/0:158:158,0:40:0.00,-47.96,-675.74	0/0:67:67,0:40:-0.00,-20.56,-287.49	1/1:159:3,156:40:-651.12,-33.82,0.00	0/0:75:75,0:40:-0.00,-22.97,-321.62	0/0:191:191,0:40:0.00,-57.89,-816.53	0/0:203:203,0:40:0.00,-61.50,-867.73	0/0:214:214,0:40:-0.00,-64.81,-914.66	0/0:173:173,0:40:0.00,-52.47,-739.73
[truncated: 167 more rows]
[truncated: 268 more columns]

## Sheet: 12Samp 3 out of 4 VCF
161	BADN01001553.1	4991	20427:30:+	G	A	.	PASS	NS=305;AF=0.195	GT:DP:AD:GQ:GL	0/0:14:13,1:13:-0.05,-0.95,-45.11	0/0:2:2,0:14:-0.05,-1.01,-8.41	0/0:20:20,0:40:-0.00,-6.38,-74.41	0/1:33:20,13:40:-37.40,0.00,-64.12	0/1:250:141,109:40:-324.31,0.00,-442.74	0/0:227:227,0:40:0.00,-68.67,-833.85	0/1:235:118,116:40:-354.81,0.00,-363.17	0/0:296:296,0:40:0.00,-89.44,-1087.00	0/1:289:144,145:40:-444.65,0.00,-442.01	0/0:293:293,0:40:0.00,-88.53,-1075.99	1/1:292:0,292:40:-1070.27,-87.20,0.00	0/0:143:143,0:40:-0.00,-43.39,-525.67	0/0:335:335,0:40:-0.00,-101.17,-1230.09	0/1:202:108,94:40:-283.72,0.00,-336.11	0/0:242:242,0:40:0.00,-73.19,-888.88	./.	1/1:219:1,217:40:-791.44,-61.27,0.00	0/0:115:115,0:40:0.00,-34.97,-422.94	0/1:22:3,19:40:-62.73,-0.00,-5.06	0/0:117:117,0:40:0.00,-35.57,-430.28	0/0:38:38,0:40:-0.00,-11.79,-140.44	0/0:254:254,0:40:0.00,-76.80,-932.91	0/1:203:106,97:40:-294.43,0.00,-328.48	0/1:174:88,86:40:-262.80,0.00,-271.16	1/1:320:0,320:40:-1173.00,-95.63,-0.00	0/1:226:101,125:40:-390.23,0.00,-303.21	0/1:260:108,152:40:-479.06,0.00,-318.66	0/0:182:181,1:40:0.00,-51.46,-661.42	0/0:266:256,10:40:0.00,-43.72,-903.56	0/0:308:308,0:40:0.00,-93.05,-1131.03	0/1:264:127,136:40:-419.45,0.00,-387.46	0/0:307:307,0:40:-0.00,-92.75,-1127.36	0/1:204:104,100:40:-305.13,0.00,-320.84	0/0:258:257,0:40:0.00,-77.70,-943.92	0/1:263:124,139:40:-430.46,0.00,-376.46	1/1:87:1,86:40:-310.82,-21.84,-0.00	0/1:273:125,148:40:-460.47,0.00,-377.12	0/0:282:282,0:40:-0.00,-85.22,-1035.64	0/1:277:140,137:40:-418.91,0.00,-430.95	0/0:206:206,0:40:0.00,-62.35,-756.81
[truncated: 31 more rows]
[truncated: 268 more columns]

[truncated: 3 more sheets: NorSou outlier lists, NorSou all loci VCF, NorSou 3 out of 4 VCF]
