# Supplementary material for: Adaptive markers distinguish North and South Pacific Albacore amid low population differentiation
Source: Evol Appl. 2021 Feb 23;14(5):1343–64. doi: 10.1111/eva.13202 (PMC8127716; doi:10.1111/eva.13202)
Supplement: Supplementary file 4 — Appendix S4 [file EVA-14-1343-s003.xlsx]

## Sheet: Fst table
	BA	CS	CN	OR	WA	BC	HW	HN	JP	PH	NC	TS
BA
CS	-0.0064													Pairwise Fst	Bold = significant after FDR
	(-0.0090 – -0.0037)													95% CI
	1													p-value
CN	-0.0067	-0.0005
	(-0.0097 – -0.0036)	(-0.0013 – 0.0003)
	1	0.9013
OR	-0.0064	0.0003	-0.0004
	(-0.0091 – -0.0036)	(-0.0003 – 0.0009)	(-0.0013 – 0.0005)
	1	0.154	0.8382
WA	-0.0082	-0.0005	-0.0006	-0.0001
	(-0.0109 – -0.0054)	(-0.0011 – 0.0001)	(-0.0016 – 0.0003)	(-0.0008 – 0.0005)
	1	0.9263	0.8978	0.634
BC	-0.0019	-0.0002	-0.0001	0.0004	-0.0007
	(-0.0054 – 0.0017)	(-0.0016 – 0.0011)	(-0.0016 – 0.0016)	(-0.0010 – 0.0019)	(-0.0021 – 0.0007)
	0.8588	0.641	0.5175	0.2804	0.8312
HW	0.0001	0.0007	0.001	0.0017	0.001	0.0026
	(-0.003 – 0.0033)	(0.0001 – 0.0014)	(0.0000 – 0.0020)	(0.001 – 0.0025)	(0.0002 – 0.0019)	(0.0010 – 0.0042)
	0.4891	0.013	0.022	<0.0001	0.0069	0.0006
HN	-0.0053	0.0004	-0.0002	0.0007	-0.0006	-0.0007	0.0007
	(-0.0080 – -0.0024)	(-0.0003 – 0.0010)	(-0.0011 – 0.0007)	(0.0000 – 0.0014)	(-0.0013 – 0.0001)	(-0.0021 – 0.0007)	(0.0000 – 0.0015)
	0.9998	0.1555	0.6796	0.0394	0.9526	0.8451	0.0285
JP	-0.008	0.0009	-0.0006	0.0005	-0.0001	0.0007	0.0012	0.0002
	(-0.0107 – -0.0052)	(0.0002 – 0.0017)	(-0.0016 – 0.0004)	(-0.0003 – 0.0013)	(-0.001 – 0.0007)	(-0.0007 – 0.0022)	(0.0003 – 0.0021)	(-0.0006 – 0.0010)
	1	0.0097	0.8963	0.1108	0.606	0.18	0.0039	0.3306
PH	-0.0042	0.0006	0.0004	0.0006	-0.0001	0.0006	0.0004	-0.0003	0.0009
	(-0.0071 – -0.0012)	(0.0000 – 0.0013)	(-0.0005 – 0.0014)	(-0.0001 – 0.0013)	(-0.0007 – 0.0007)	(-0.0009 – 0.002)	(-0.0003 – 0.0012)	(-0.0009 – 0.0004)	(0.0001 – 0.0018)
	0.9973	0.0256	0.1947	0.0502	0.521	0.2402	0.1367	0.7744	0.0135
NC	0.0046	0.0082	0.0088	0.0082	0.0079	0.0099	0.0099	0.008	0.0071	0.008
	(0.0002 – 0.0094)	(0.0051 – 0.0117)	(0.0050 – 0.0129)	(0.0052 – 0.0115)	(0.0049 – 0.0113)	(0.0060 – 0.0141)	(0.0062 – 0.0140)	(0.0051 – 0.0114)	(0.0044 – 0.0099)	(0.0049 – 0.0113)
	0.0221	<0.0001	<0.0001	<0.0001	<0.0001	<0.0001	<0.0001	<0.0001	<0.0001	<0.0001
TS	0.002	0.0082	0.009	0.0082	0.0078	0.0087	0.0108	0.0082	0.0065	0.0087	0.0003
	(-0.0028 – 0.0072)	(0.0047 – 0.0120)	(0.0049 – 0.0136)	(0.0049 – 0.0118)	(0.0043 – 0.0116)	(0.0044 – 0.0133)	(0.0067 – 0.0155)	(0.0048 – 0.0119)	(0.0036 – 0.0097)	(0.0053 – 0.0124)	(-0.0005 – 0.0010)
	0.2275	<0.0001	<0.0001	<0.0001	<0.0001	0.0001	<0.0001	<0.0001	<0.0001	<0.0001	0.2301

## Sheet: FDR
P-rank	ORIG RANK	Group1	Group2	Fst	Fst p-value	# Comparisions	FDR	P-value - FDR	Significant?	Fst note
1	19	HW	OR	0.0017	0.0001	66	0.000757576	-0.000657576	Yes	<0.0001
1	47	NC	CS	0.0082	0.0001	66	0.000757576	-0.000657576	Yes	<0.0001
1	48	NC	CN	0.0088	0.0001	66	0.000757576	-0.000657576	Yes	<0.0001
1	49	NC	OR	0.0082	0.0001	66	0.000757576	-0.000657576	Yes	<0.0001
1	50	NC	WA	0.0079	0.0001	66	0.000757576	-0.000657576	Yes	<0.0001
1	51	NC	BC	0.0099	0.0001	66	0.000757576	-0.000657576	Yes	<0.0001
1	52	NC	HW	0.0099	0.0001	66	0.000757576	-0.000657576	Yes	<0.0001
1	53	NC	HN	0.008	0.0001	66	0.000757576	-0.000657576	Yes	<0.0001
1	54	NC	JP	0.0071	0.0001	66	0.000757576	-0.000657576	Yes	<0.0001
1	55	NC	PH	0.008	0.0001	66	0.000757576	-0.000657576	Yes	<0.0001
1	57	TS	CS	0.0082	0.0001	66	0.000757576	-0.000657576	Yes	<0.0001
1	58	TS	CN	0.009	0.0001	66	0.000757576	-0.000657576	Yes	<0.0001
1	59	TS	OR	0.0082	0.0001	66	0.000757576	-0.000657576	Yes	<0.0001
1	60	TS	WA	0.0078	0.0001	66	0.000757576	-0.000657576	Yes	<0.0001
1	61	TS	BC	0.0087	0.0001	66	0.000757576	-0.000657576	Yes	0.0001
1	62	TS	HW	0.0108	0.0001	66	0.000757576	-0.000657576	Yes	<0.0001
1	63	TS	HN	0.0082	0.0001	66	0.000757576	-0.000657576	Yes	<0.0001
1	64	TS	JP	0.0065	0.0001	66	0.000757576	-0.000657576	Yes	<0.0001
1	65	TS	PH	0.0087	0.0001	66	0.000757576	-0.000657576	Yes
2	21	HW	BC	0.0026	0.0006	66	0.00151515	-0.000915152	Yes
3	35	JP	HW	0.0012	0.0039	66	0.00227273	0.00162727	No
4	20	HW	WA	0.001	0.0069	66	0.0030303	0.0038697	No
5	30	JP	CS	0.0009	0.0097	66	0.00378788	0.00591212	No
6	17	HW	CS	0.0007	0.013	66	0.00454545	0.00845455	No
7	45	PH	JP	0.0009	0.0135	66	0.00530303	0.00819697	No
8	18	HW	CN	0.001	0.022	66	0.00606061	0.0159394	No
9	46	NC	BA	0.0046	0.0221	66	0.00681818	0.0152818	No
10	38	PH	CS	0.0006	0.0256	66	0.00757576	0.0180242	No
11	28	HN	HW	0.0007	0.0285	66	0.00833333	0.0201667	No
12	25	HN	OR	0.0007	0.0394	66	0.00909091	0.0303091	No
13	40	PH	OR	0.0006	0.0502	66	0.00984848	0.0403515	No
14	32	JP	OR	0.0005	0.1108	66	0.0106061	0.100194	No
15	43	PH	HW	0.0004	0.1367	66	0.0113636	0.125336	No
16	5	OR	CS	0.0003	0.154	66	0.0121212	0.141879	No
17	23	HN	CS	0.0004	0.1555	66	0.0128788	0.142621	No
18	34	JP	BC	0.0007	0.18	66	0.0136364	0.166364	No
19	39	PH	CN	0.0004	0.1947	66	0.0143939	0.180306	No
20	56	TS	BA	0.002	0.2275	66	0.0151515	0.212348	No
21	66	TS	NC	0.0003	0.2301	66	0.0159091	0.214191	No
22	42	PH	BC	0.0006	0.2402	66	0.0166667	0.223533	No
23	14	BC	OR	0.0004	0.2804	66	0.0174242	0.262976	No
24	36	JP	HN	0.0002	0.3306	66	0.0181818	0.312418	No
25	16	HW	BA	0.0001	0.4891	66	0.0189394	0.470161	No
26	13	BC	CN	-0.0001	0.5175	66	0.019697	0.497803	No
27	41	PH	WA	-0.0001	0.521	66	0.0204545	0.500545	No
28	33	JP	WA	-0.0001	0.606	66	0.0212121	0.584788	No
29	10	WA	OR	-0.0001	0.634	66	0.0219697	0.61203	No
30	12	BC	CS	-0.0002	0.641	66	0.0227273	0.618273	No
31	24	HN	CN	-0.0002	0.6796	66	0.0234848	0.656115	No
32	44	PH	HN	-0.0003	0.7744	66	0.0242424	0.750158	No
33	15	BC	WA	-0.0007	0.8312	66	0.025	0.8062	No
34	6	OR	CN	-0.0004	0.8382	66	0.0257576	0.812442	No
35	27	HN	BC	-0.0007	0.8451	66	0.0265152	0.818585	No
36	11	BC	BA	-0.0019	0.8588	66	0.0272727	0.831527	No
37	31	JP	CN	-0.0006	0.8963	66	0.0280303	0.86827	No
38	9	WA	CN	-0.0006	0.8978	66	0.0287879	0.869012	No
39	3	CN	CS	-0.0005	0.9013	66	0.0295455	0.871755	No
40	8	WA	CS	-0.0005	0.9263	66	0.030303	0.895997	No
41	26	HN	WA	-0.0006	0.9526	66	0.0310606	0.921539	No
42	37	PH	BA	-0.0042	0.9973	66	0.0318182	0.965482	No
43	22	HN	BA	-0.0053	0.9998	66	0.0325758	0.967224	No
44	1	CS	BA	-0.0064	1	66	0.0333333	0.966667	No
45	2	CN	BA	-0.0067	1	66	0.0340909	0.965909	No
46	4	OR	BA	-0.0064	1	66	0.0348485	0.965152	No
47	7	WA	BA	-0.0082	1	66	0.0356061	0.964394	No
48	29	JP	BA	-0.008	1	66	0.0363636	0.963636	No
